# Supplementary material for: Randomized phase II study of preoperative afatinib in untreated head and neck cancers: predictive and pharmacodynamic biomarkers of activity
Source: Sci Rep. 2023 Dec 18;13:22524. doi: 10.1038/s41598-023-49887-4 (PMC10728082; doi:10.1038/s41598-023-49887-4)
Supplement: Supplementary file 16 — Supplementary Information 1. [file 41598_2023_49887_MOESM16_ESM.xlsx]

## Sheet: Immune deconvolution
Patient identification number	Type	Specimen	Treatment	Metabolic response	Barcode	B_cell (%)	Macrophage (%)	Monocyte (%)	Myeloid dendritic cell (%)	Neutrophil (%)	NK cell (%)	T cell CD4 (%)	T cell CD8 (%)	Uncharacterized cells (%)
P11	Frozen	Biopsy	Afatinib	Non responder	D350T65	0.048	0.061	0	0	0.027	0.012	0.04	0.016	0.796
	frozen	Surgery	Afatinib	Non responder	D350T76	0.09	0.162	0.033	0	0	0.017	0.054	0.047	0.597
P13	Frozen	Biopsy	Afatinib	Responder	D350T36	0.004	0.121	0	0	0	0.018	0.019	0	0.838
	FFPE	Surgery	Afatinib	Responder	D350T104	0.007	0.092	0	0	0.014	0.028	0.027	0	0.832
P14	FFPE	Biopsy	Afatinib	Non responder	D350T83	0.091	0.101	0	0	0.037	0.022	0.098	0.004	0.647
	Frozen	Surgery	Afatinib	Non responder	D350T52	0.03	0.065	0	0	0.021	0.015	0.033	0.003	0.833
P15	FFPE	Biopsy	Afatinib	Responder	D350T96	0.045	0.127	0	0	0.019	0.006	0.075	0.053	0.675
	Frozen	Surgery	Afatinib	Responder	D350T12	0.071	0.087	0.072	0	0	0.016	0.03	0	0.724
P16	Frozen	Biopsy	Afatinib	Non responder	D350T43	0.008	0.074	0	0	0.01	0.015	0.01	0	0.883
	frozen	Surgery	Afatinib	Non responder	D350T21	0.042	0.247	0	0	0	0.009	0.032	0.002	0.668
P17	Frozen	Biopsy	Afatinib	Responder	D350T45	0.015	0.069	0	0	0.051	0.01	0.021	0	0.834
	frozen	Surgery	Afatinib	Responder	D350T54	0.088	0.147	0.09	0	0	0.016	0.072	0.009	0.578
P18	Frozen	Biopsy	Afatinib	Non responder	D350T27	0.023	0.098	0	0	0	0.006	0.028	0	0.845
	frozen	Surgery	Afatinib	Non responder	D350T41	0.019	0.15	0	0	0	0.015	0.013	0	0.803
P2	Frozen	Biopsy	Afatinib	Responder	D350T73	0.007	0.066	0	0	0.004	0.008	0.013	0	0.902
	frozen	Surgery	Afatinib	Responder	D350T67	0.013	0.13	0	0	0	0.019	0.043	0.002	0.793
P23	Frozen	Biopsy	Afatinib	Responder	D350T50	0.02	0.079	0	0	0.013	0.011	0.028	0.004	0.845
	frozen	Surgery	Afatinib	Responder	D350T51	0.041	0.185	0	0	0	0.014	0.039	0.029	0.692
P25	FFPE	Biopsy	Afatinib	Responder	D350T89	0.028	0.149	0	0	0.03	0.026	0.061	0	0.706
	FFPE	Surgery	Afatinib	Responder	D350T92	0.115	0.163	0	0	0.01	0.023	0.209	0.057	0.423
P29	Frozen	Biopsy	Afatinib	Responder	D350T15	0.027	0.031	0	0	0.033	0.004	0.026	0.01	0.869
	frozen	Surgery	Afatinib	Responder	D350T25	0.043	0.169	0	0	0.016	0.012	0.033	0.001	0.726
P32	Frozen	Biopsy	Afatinib	Non responder	D350T61	0.033	0.196	0	0	0	0.015	0.043	0	0.713
	frozen	Surgery	Afatinib	Non responder	D350T29	0.015	0.224	0	0	0	0.016	0.008	0	0.737
P33	Frozen	Biopsy	Afatinib	Responder	D350T19	0.03	0.193	0	0	0	0.017	0.012	0	0.748
	frozen	Surgery	Afatinib	Responder	D350T34	0.027	0.2	0	0	0	0.033	0.005	0	0.735
P34	FFPE	Biopsy	Afatinib	Responder	D350T97	0.008	0.046	0	0	0.027	0.008	0.035	0.013	0.863
	Frozen	Surgery	Afatinib	Responder	D350T48	0.01	0.093	0	0	0.026	0.011	0.049	0.012	0.799
P35	FFPE	Biopsy	Afatinib	Responder	D350T95	0.014	0.078	0	0	0.042	0.008	0.034	0.005	0.819
	FFPE	Surgery	Afatinib	Responder	D350T103	0.036	0.112	0.016	0	0.011	0	0.198	0.207	0.42
P36	Frozen	Biopsy	Afatinib	Non responder	D350T70	0.023	0.08	0	0	0.005	0.007	0.03	0.006	0.849
	frozen	Surgery	Afatinib	Non responder	D350T58	0.039	0.114	0	0	0	0.01	0.053	0.01	0.774
P4	Frozen	Biopsy	Afatinib	Non responder	D350T26	0.028	0.095	0	0	0	0.014	0.033	0	0.83
	frozen	Surgery	Afatinib	Non responder	D350T71	0.037	0.271	0	0	0	0.004	0.021	0.005	0.662
P40	Frozen	Biopsy	Afatinib	Non responder	D350T16	0.017	0.101	0	0	0	0.007	0.016	0	0.859
	FFPE	Surgery	Afatinib	Non responder	D350T85	0.008	0.157	0	0	0.118	0.005	0.092	0.003	0.617
P42	Frozen	Biopsy	Afatinib	Non responder	D350T57	0.02	0.059	0.012	0	0.025	0.008	0.039	0.001	0.836
	frozen	Surgery	Afatinib	Non responder	D350T05	0.026	0.172	0	0	0.006	0.015	0.052	0.006	0.723
P44	FFPE	Biopsy	Afatinib	Responder	D350T86	0.029	0.22	0	0	0	0.012	0.013	0.021	0.705
	FFPE	Surgery	Afatinib	Responder	D350T105	0.041	0.121	0	0	0	0.007	0.123	0	0.708
P45	Frozen	Biopsy	Afatinib	Non responder	D350T24	0.034	0.063	0.013	0	0.022	0.004	0.042	0.005	0.817
	FFPE	Surgery	Afatinib	Non responder	D350T93	0.019	0.062	0	0	0.048	0.009	0.086	0.001	0.775
P49	Frozen	Biopsy	Afatinib	Responder	D350T55	0.025	0.132	0	0	0	0.014	0.028	0	0.801
	frozen	Surgery	Afatinib	Responder	D350T46	0.064	0.101	0.029	0	0	0.016	0.045	0.013	0.732
P5	FFPE	Biopsy	Afatinib	Responder	D350T87	0.058	0.199	0	0	0.008	0.023	0.119	0.037	0.556
	FFPE	Surgery	Afatinib	Responder	D350T99	0.057	0.212	0	0	0	0.027	0.056	0	0.648
P52	Frozen	Biopsy	Afatinib	Non responder	D350T20	0.072	0.069	0	0	0.016	0.01	0.025	0	0.808
	frozen	Surgery	Afatinib	Non responder	D350T49	0.055	0.145	0.01	0	0	0.014	0.094	0.033	0.649
P55	FFPE	Biopsy	Afatinib	Responder	D350T109	0.039	0.029	0	0	0.014	0.008	0.024	0.009	0.877
	Frozen	Surgery	Afatinib	Responder	D350T62	0.048	0.073	0	0	0.007	0.008	0.034	0.009	0.821
P60	FFPE	Biopsy	Afatinib	Responder	D350T82	0.008	0.191	0	0	0.03	0	0.057	0.067	0.647
	FFPE	Surgery	Afatinib	Responder	D350T90	0.043	0.13	0	0	0.048	0.009	0.07	0.024	0.676
