# Supplementary material for: Randomized phase II study of preoperative afatinib in untreated head and neck cancers: predictive and pharmacodynamic biomarkers of activity
Source: Sci Rep. 2023 Dec 18;13:22524. doi: 10.1038/s41598-023-49887-4 (PMC10728082; doi:10.1038/s41598-023-49887-4)
Supplement: Supplementary file 17 — Supplementary Information 2. [file 41598_2023_49887_MOESM17_ESM.xlsx]

## Sheet: ExpressionSet
Barcode	Patient	ID	Type	Specimen	Metabolic response	SAMD11	NOC2L	KLHL17	PLEKHN1	HES4	ISG15	AGRN	RNF223	C1orf159	TNFRSF18	TNFRSF4	SDF4	B3GALT6	FAM132A	UBE2J2	SCNN1D	ACAP3	PUSL1	CPSF3L	GLTPD1	DVL1	MXRA8	AURKAIP1	CCNL2	MRPL20	ANKRD65	VWA1	ATAD3C	ATAD3B	ATAD3A	SSU72	C1orf233	MIB2	CDK11B	SLC35E2B	SLC35E2	NADK	GNB1	TMEM52	GABRD	PRKCZ	C1orf86	SKI	MORN1
D350T65	P11	R150211	frozen	Biopsy	Non-responder	2.89986	48.6977	20.499	78.4963	8.4996	74.8964	0.0999953	7.89962	27.2987	9.29956	6.69968	160.492	32.2985	0.0999953	77.6963	9.89953	30.8985	9.89953	45.2978	39.8981	66.4968	33.2984	159.092	156.693	112.095	55.0974	48.8977	5.69973	22.4989	23.8989	104.895	1.89991	59.2972	2.89986	9.09957	6.89967	17.8991	236.889	0.899957	0.899957	31.4985	30.8985	55.0974	7.89962
D350T36	P13	R160256	frozen	Biopsy	Responder	1.70804	70.1783	18.0459	49.9789	9.5799	74.9312	3.34183	4.08445	16.5606	6.16381	2.15362	189.296	70.0298	2.5992	122.014	20.1252	31.4132	17.4518	51.9097	59.0389	113.993	29.7794	232.665	234.002	144.144	6.46086	88.744	12.1048	31.4132	53.8405	137.015	63.0491	115.776	7.64907	21.1649	3.49035	17.1547	361.14	0.222788	1.55952	45.6716	51.1671	110.28	3.1933
D350T83	P14	R180339	FFPE	Biopsy	Non-responder	7.65181	29.8931	5.20323	8.468	54.1748	92.9439	4.18299	0.51012	19.2826	45.8088	22.3433	203.334	30.7092	0.51012	130.285	6.42752	33.974	5.40728	20.5068	23.7716	51.5222	84.782	99.4735	249.245	58.6638	20.0987	59.8881	3.77489	29.0769	37.8509	74.3756	0.714169	31.5254	0.51012	79.2727	12.9571	17.8542	297.604	0.306072	0.102024	8.468	28.2607	126.408	9.48824
D350T96	P15	R180340	FFPE	Biopsy	Responder	1.79273	73.8137	24.5526	87.8437	49.6508	281.147	6.93708	17.0699	19.8759	39.2062	14.4198	315.131	49.9626	0.389724	121.672	18.1611	66.1751	3.19573	57.4453	30.7882	86.9084	103.589	126.193	270.858	124.478	4.91052	39.0503	9.74309	37.8032	27.9822	89.5585	6.00174	130.557	4.13107	2.10451	0.0779447	22.0584	329.472	6.00174	0.0779447	13.3285	25.1761	148.485	2.10451
D350T43	P16	R150202	frozen	Biopsy	Non-responder	5.97083	51.1655	13.687	107.934	36.6517	205.489	15.7079	15.7079	17.3613	5.41968	0.826731	197.589	44.3679	0.091859	120.795	99.667	30.0379	7.07314	35.9169	89.1951	95.6252	122.081	177.012	239.109	123.183	9.27776	48.5934	11.4824	19.7497	39.5912	84.2347	4.31737	128.694	6.52199	49.1446	5.05224	16.6265	373.591	0.643013	0.643013	69.5373	35.9169	103.893	0.826731
D350T45	P17	R150203	frozen	Biopsy	Responder	0.102705	36.255	22.9033	73.8452	16.5356	579.772	0.513527	7.70291	7.08668	26.3953	2.77305	119.241	24.3412	6.88127	71.5857	8.72997	11.4003	5.44339	31.1198	30.0927	51.4555	35.4334	98.4946	130.539	88.6348	18.3843	42.212	8.31914	25.1628	25.5737	81.0346	37.0767	75.6939	1.12976	42.212	0.102705	16.9464	130.95	4.62175	3.18387	32.7631	24.5466	48.7851	0.513527
D350T27	P18	R170489	frozen	Biopsy	Non-responder	9.46943	28.7909	14.8259	9.27813	17.1215	42.9472	1.05216	0.0956508	3.73038	1.05216	2.77387	129.033	37.5908	1.81737	66.8599	7.74772	21.3301	2.77387	38.9299	12.7216	49.0689	395.134	94.5987	171.693	81.9728	6.59991	40.4603	2.77387	8.70423	19.6084	83.5032	8.32162	15.2085	0.860857	8.32162	7.36511	15.2085	266.196	1.81737	1.62606	19.7997	41.7994	81.0163	4.11299
D350T73	P2	R160006	frozen	Biopsy	Responder	0.0886783	81.8501	29.1752	87.3482	22.0809	906.913	1.68489	18.1791	24.7413	6.47352	4.16788	240.23	48.3297	0.620748	141.797	49.0391	46.3788	13.2131	57.7296	89.1217	148.536	71.5634	204.936	217.705	159.178	8.24709	74.5785	7.89237	46.2014	55.7787	148.714	12.5036	108.986	5.23202	27.0469	8.06973	14.6319	327.134	0.0886783	0.266035	52.5863	18.8885	75.6426	2.57167
D350T50	P23	R150204	frozen	Biopsy	Responder	5.30721	53.4259	30.5459	200.376	7.43009	96.827	14.5064	22.5261	14.0346	11.44	2.00494	141.408	34.3199	0.117938	73.9471	10.2606	35.0276	8.84534	37.6222	42.3397	70.6448	115.933	162.636	162.872	164.052	37.3863	45.642	15.4499	10.0247	25.8284	188.819	25.3566	99.6575	6.48658	7.66596	6.72246	7.66596	221.134	0.589689	1.06144	41.3962	21.1109	69.2295	6.01483
D350T89	P25	R180343	FFPE	Biopsy	Responder	1.49366	114.836	13.0915	106.753	89.3562	255.944	0.263588	10.6314	35.5843	7.46832	28.5553	228.355	25.0408	0.0878625	109.916	55.617	60.3616	6.41397	44.5463	31.8941	144.182	175.11	86.7203	418.489	85.1388	11.6857	175.11	31.1912	51.2239	9.40129	90.9377	10.8071	95.858	0.0878625	16.0788	2.72374	5.18389	368.408	0.0878625	0.0878625	16.2546	27.3252	166.148	0.263588
D350T15	P29	R160265	frozen	Biopsy	Responder	2.80987	37.569	22.7911	113.539	11.968	22.3749	10.7191	7.59705	11.3435	11.7598	3.85056	149.131	24.6644	0.936622	94.807	10.0947	46.1026	3.22614	43.605	39.4422	85.0245	54.22	142.054	201.374	145.176	18.004	37.9852	3.64242	14.2575	20.7098	75.242	24.04	66.7083	13.0086	54.4282	8.22146	4.47497	219.482	0.520346	1.3529	43.1887	19.6691	61.713	2.60173
D350T61	P32	R160009	frozen	Biopsy	Non-responder	5.25948	57.7306	17.1397	40.529	31.7425	179.751	10.4571	1.17565	13.7984	19.2435	4.51697	256.848	72.2096	0.928144	100.425	11.8184	28.2775	7.23953	40.7765	34.3413	74.0659	236.677	130.745	216.629	143.739	23.5749	75.4272	18.7485	18.2535	28.6487	92.3813	20.7286	58.7206	8.6008	47.8304	6.74452	17.016	304.864	0.0618763	1.67066	30.8763	30.6288	118.864	5.50699
D350T19	P33	R170500	frozen	Biopsy	Responder	8.51381	108.529	36.8334	84.3315	54.0403	198.506	3.85362	17.2965	30.7393	33.4279	2.77819	251.202	57.9835	7.9761	120	64.0776	63.0022	9.58924	44.3614	64.2569	113.547	173.592	172.337	304.436	113.547	44.7199	161.942	19.4473	55.295	63.7191	133.622	12.6363	142.046	5.28752	73.5772	0.0896191	21.7774	500.702	1.70276	0.627333	73.2188	45.0784	193.488	4.57057
D350T97	P34	R180347	FFPE	Biopsy	Responder	7.64048	44.2571	13.4069	165.063	17.4434	134.79	0.14416	16.8667	12.5419	19.4616	45.6987	201.68	32.7243	0.14416	179.767	95.2897	88.6584	37.3374	42.5272	98.7496	68.1877	93.8481	205.428	106.534	78.5672	84.0453	115.184	0.14416	100.191	75.684	102.786	19.1733	289.041	0.14416	27.5346	0.14416	85.7752	344.686	9.08208	0.14416	24.6514	87.7934	116.337	0.14416
D350T95	P35	R180348	FFPE	Biopsy	Responder	7.16168	73.7965	63.2096	250.036	132.335	921.574	0.103793	1.55689	10.6906	33.3174	11.521	312.519	8.82236	0.103793	185.27	7.16168	103.066	1.55689	12.1437	29.3733	130.882	85.2136	248.998	170.531	102.858	0.103793	97.6687	8.40719	27.505	59.0579	81.0619	9.02995	232.391	0.103793	13.3892	0.103793	4.04791	271.417	0.103793	0.103793	7.36927	43.9042	236.336	3.84032
D350T70	P36	R150195	frozen	Biopsy	Non-responder	4.5535	81.8617	16.2914	113.028	33.0887	275.739	4.95825	11.4343	7.58916	5.76776	9.81531	142.777	35.3149	3.33923	74.9809	45.029	36.3268	14.2676	35.922	74.1714	105.135	83.8855	117.075	186.896	145.004	14.6724	92.5878	6.77965	24.7913	26.4103	94.6115	5.97014	60.005	8.19629	14.0652	4.5535	12.6486	265.013	0.101189	2.12496	35.5173	19.3271	77.6118	1.11308
D350T26	P4	R150210	frozen	Biopsy	Non-responder	6.74105	89.0856	23.3344	44.2835	26.0308	137.414	7.77814	4.25205	11.3042	6.32622	8.60781	195.905	35.7794	0.103709	83.0705	9.43748	36.4017	6.32622	43.6613	43.8687	78.9222	88.4634	193.416	222.04	119.369	9.85231	64.8178	12.9636	45.1132	54.0321	227.433	16.6971	135.34	7.98556	28.7273	8.19297	16.2822	311.229	1.97046	1.14079	56.7286	50.5061	105.472	8.40039
D350T16	P40	R160257	frozen	Biopsy	Non-responder	2.62157	92.2108	12.8799	111.816	19.0349	224.201	3.53342	13.1078	9.23247	3.76138	3.07749	159.688	19.2628	0.797868	86.0558	36.8159	34.7643	9.46044	45.9344	73.2899	77.8491	70.7823	146.922	267.97	120.25	21.9984	61.8918	12.6519	53.2292	37.9557	77.1652	11.5121	72.378	3.53342	31.5728	5.81304	15.8434	280.736	0.113981	0.341943	53.2292	24.5059	58.7003	1.25379
D350T57	P42	R160013	frozen	Biopsy	Non-responder	2.87227	35.9384	19.5455	21.9274	19.5455	40.422	3.1525	0.490388	3.29261	27.1115	2.03161	151.67	35.378	10.8586	94.0845	6.09482	20.246	2.73216	28.0922	26.551	42.8039	134.016	118.324	190.761	92.6834	24.8697	47.0072	4.83383	13.2405	37.0593	92.8235	28.2323	102.771	1.75139	25.29	3.57283	6.23494	207.294	5.11405	0.630499	31.1747	26.1307	75.0294	6.09482
D350T86	P44	R180355	FFPE	Biopsy	Responder	27.4819	24.2593	16.5607	21.9318	86.0264	33.7481	0.0895176	0.0895176	15.4865	14.0543	3.13311	216.543	38.5821	4.5654	86.2054	13.6962	97.4846	0.447588	20.8576	16.5607	72.0616	759.377	84.4151	284.039	39.4772	14.4123	48.7871	1.34276	34.8223	20.1414	83.5199	12.622	54.1581	0.0895176	28.9142	1.16373	20.4995	293.349	0.0895176	1.87987	16.3817	31.2416	166.234	0.0895176
D350T24	P45	R150233	frozen	Biopsy	Non-responder	7.52806	36.4968	19.7254	92.7191	20.1066	49.6471	0.0952919	3.90697	11.9115	5.81281	2.00113	207.451	53.2682	0.47646	120.163	3.90697	28.1111	10.9586	26.2053	44.3108	88.7168	71.3737	108.156	168.571	117.114	43.5484	91.1944	8.2904	15.5326	29.6358	85.2863	22.203	38.5932	6.57514	57.6516	17.0573	18.2008	277.395	4.47872	1.81055	27.9205	22.3936	94.4343	5.81281
D350T55	P49	R170493	frozen	Biopsy	Responder	2.90758	47.7673	13.8733	47.7673	26.002	55.9085	0.0830736	3.40602	19.19	12.0457	4.07061	131.339	32.6479	0.415368	78.3384	6.06437	22.3468	6.89511	24.0083	26.5005	65.5451	102.762	109.574	170.384	99.9375	18.3593	53.2502	5.89823	26.6666	29.9896	93.2916	46.1058	61.3914	6.56281	25.5036	8.22429	20.5192	218.234	2.24299	2.74143	37.6323	24.3406	63.7174	3.23987
D350T87	P5	R180333	FFPE	Biopsy	Responder	2.61937	61.0392	20.5581	9.1281	63.103	59.928	0.0793748	0.0793748	23.4156	14.8431	4.84186	295.195	39.1318	1.03187	150.891	2.93687	37.068	0.0793748	40.0843	24.5268	102.949	283.447	70.7229	253.126	85.0104	3.41312	62.3092	15.6368	78.3429	44.053	43.5768	9.28685	75.9617	0.0793748	106.442	0.0793748	32.7818	509.824	10.7156	0.396874	33.4168	27.3843	174.228	1.50812
D350T20	P52	R160258	frozen	Biopsy	Non-responder	0.13335	58.5405	12.1348	94.0116	27.8701	72.6756	0.13335	11.068	6.80084	8.93443	4.13384	104.946	29.737	0.13335	84.9438	10.0012	31.6039	16.402	40.1383	48.6727	69.4752	93.4782	115.348	237.496	77.4762	30.2704	44.4055	18.2689	35.3377	23.8696	101.479	10.0012	75.6093	5.20064	31.3372	13.2016	18.5356	188.423	4.40054	0.933448	48.1393	16.1353	65.7414	2.80035
D350T109	P55	R180332	FFPE	Biopsy	Responder	0.0878044	82.9751	21.3365	85.7849	17.2975	194.662	6.58533	4.82924	3.24876	17.1219	7.46337	189.043	40.6534	0.0878044	91.9312	0.0878044	84.5556	13.4341	35.912	48.907	96.8482	60.6728	145.492	92.2824	84.0288	39.0729	70.6825	0.0878044	44.5168	55.7558	135.307	87.8922	75.5996	0.439022	111.073	0.790239	5.88289	301.608	11.3268	8.51702	42.0583	22.7413	98.2531	0.0878044
D350T82	P60	R180365	FFPE	Biopsy	Responder	9.5146	88.1534	44.3633	114.061	35.8804	902.97	0.114634	3.09511	22.5829	23.4999	24.1877	136.987	34.0462	0.114634	93.4265	7.22193	37.7145	0.114634	54.9096	71.4168	72.5632	178.943	200.724	170.69	69.5827	0.114634	64.0803	17.0804	80.8168	45.0511	86.3192	4.24145	91.1339	1.0317	8.8268	0.114634	4.01218	261.938	0.114634	0.114634	27.6267	72.1046	242.68	4.01218
D350T76	P11	R150212	frozen	Surgery	Non-responder	0.856764	38.6862	18.9147	10.6107	3.22934	55.6897	0.065905	0.065905	12.3242	24.7144	8.36993	178.141	38.9498	0.197715	97.6052	9.42441	12.3242	7.44726	42.1133	34.7319	42.6405	53.9762	125.022	127.922	126.076	49.8901	37.6317	2.7021	10.6107	29.3277	84.5561	10.4789	37.8954	6.12916	7.9745	2.57029	12.456	268.431	2.30667	0.197715	26.2961	35.1273	82.0517	3.88839
D350T104	P13	R180338	FFPE	Surgery	Responder	2.11454	82.9046	9.1144	68.1757	30.8431	75.6131	4.01034	2.98952	23.5516	0.947898	9.40606	260.818	110.758	1.38539	155.674	5.17698	72.8423	25.0099	37.9888	51.4052	125.341	428.377	125.487	362.753	69.4882	12.031	47.9053	11.156	62.0508	76.0506	83.0504	25.4474	161.216	3.57285	65.5508	0.0729152	14.8018	342.629	3.28118	0.0729152	29.8223	33.1764	249.297	0.0729152
D350T52	P14	R150208	frozen	Surgery	Non-responder	4.78234	26.4813	10.2071	37.4735	15.4891	84.2976	10.4926	2.21272	14.347	11.2064	5.63887	106.71	32.4771	0.499647	77.8736	3.21202	24.7682	7.35195	30.0502	33.3336	40.0431	78.3018	108.281	161.1	91.7209	24.6255	56.1746	5.49612	15.3463	19.3435	103.427	6.2099	28.9081	6.49541	65.311	10.3498	8.92227	269.881	1.78445	3.78304	30.0502	25.482	85.8679	6.78092
D350T12	P15	R150197	frozen	Surgery	Responder	27.1951	34.1175	9.98803	19.2838	12.5592	95.628	1.48337	1.48337	3.06563	8.0102	2.86785	198.079	34.1175	1.48337	60.0271	5.83459	13.5481	6.03238	21.6572	25.0195	46.9734	516.708	120.351	197.091	131.031	12.5592	43.4133	3.65898	7.21907	14.9326	50.7313	14.1415	25.0195	7.02129	20.8661	8.20799	8.20799	258.403	11.7681	0.0988914	12.9548	37.8754	92.0679	5.04346
D350T21	P16	R150201	frozen	Surgery	Non-responder	3.59149	45.2159	11.1428	40.6114	39.8747	348.374	13.7213	1.38134	7.8276	7.09088	3.40731	150.75	38.5855	0.0920894	76.1579	5.61745	18.51	5.61745	30.1132	30.2974	42.4532	320.011	119.808	190.901	110.047	30.8499	81.3149	15.5631	21.641	25.3246	91.0764	4.88074	34.3493	6.16999	48.5311	4.88074	11.8795	311.907	0.0920894	1.19716	27.5347	25.3246	99.3645	6.72253
D350T54	P17	R150193	frozen	Surgery	Responder	28.1389	27.5338	18.255	28.1389	9.98478	156.832	0.907707	0.705994	6.15224	9.17793	7.56422	124.356	33.3834	0.504282	70.2969	7.56422	20.0704	7.1608	19.0618	21.6841	58.5975	238.929	117.094	172.969	111.245	24.5081	64.6489	17.0447	13.6156	14.4225	98.7383	16.0362	52.7479	5.74881	57.589	8.37108	8.97621	224.002	4.94196	5.14367	9.58135	23.7012	70.4986	5.5471
D350T41	P18	R150217	frozen	Surgery	Non-responder	8.32432	30.317	11.6129	1.336	35.2499	70.6025	0.102769	0.102769	12.4351	2.15816	1.54154	170.905	36.8942	0.719385	82.5238	7.7077	31.9613	5.65231	31.5502	39.3607	62.7921	500.795	78.2075	271.003	93.8284	6.06339	25.384	3.39139	8.52986	25.384	47.9933	9.55755	37.0997	4.21354	11.8185	9.96863	4.41908	334.103	0.102769	0.102769	20.4511	39.5662	89.5121	4.21354
D350T67	P2	R160007	frozen	Surgery	Responder	0.179395	67.2732	29.1218	69.4259	35.9388	844.772	1.01657	31.8725	23.2616	7.11601	6.99641	198.59	63.4461	0.298992	114.275	106.142	36.776	11.5411	46.1045	73.4922	171.681	79.2328	216.65	165.701	150.632	4.96326	52.3236	3.04972	25.0555	35.4604	143.935	15.2486	80.9072	7.2356	16.6837	4.96326	21.8264	328.712	0.0597984	0.896976	37.6132	26.8495	74.449	1.61456
D350T51	P23	R150194	frozen	Surgery	Responder	14.3644	41.4883	16.4509	40.3649	21.5868	200.059	2.80869	1.20372	18.0559	18.3768	4.57415	217.232	41.8093	1.04323	100.23	7.30259	27.3646	8.26557	23.9942	31.0561	56.7355	394.902	130.885	209.849	121.737	15.0064	45.6612	10.5125	13.8829	23.6732	110.341	15.4879	67.4888	3.77167	10.352	13.5619	14.0434	302.295	1.36422	2.1667	27.6856	32.34	98.9461	4.25316
D350T92	P25	R180342	FFPE	Surgery	Responder	18.053	88.8703	28.1255	19.9125	36.6483	35.7186	2.86678	1.62709	9.53012	17.1232	18.9828	182.932	61.2872	0.0774806	122.032	9.06524	56.1735	4.57136	31.0697	39.7476	117.538	357.883	118.313	298.843	85.1512	7.67058	59.4277	3.33167	50.2849	41.917	100.337	7.36066	86.3909	0.0774806	16.3484	11.3897	6.27593	334.949	10.3049	1.00725	20.2224	30.7598	141.247	0.387403
D350T25	P29	R150225	frozen	Surgery	Responder	0.140316	51.4959	14.4525	51.7765	24.2746	29.6066	2.94663	3.22726	3.5079	16.1363	8.27863	229.416	30.7292	2.94663	79.5591	4.63042	64.6856	12.7687	36.3418	53.1797	68.8951	132.037	108.464	249.341	121.093	10.5237	62.1599	10.5237	45.6026	35.2193	41.9544	16.9782	110.429	8.27863	32.413	6.31421	21.1877	289.191	0.140316	3.78853	39.4287	27.6422	71.7014	1.54347
D350T29	P32	R160010	frozen	Surgery	Non-responder	4.02059	67.877	9.38138	20.576	22.1527	74.4992	24.6754	0.0788351	9.38138	24.2024	1.97088	249.355	43.1228	2.60156	90.7392	8.12001	29.7208	4.02059	35.7123	27.1981	56.3671	231.539	129.053	193.54	133.31	13.4808	94.2079	22.7833	14.2692	28.6171	99.7264	15.0575	67.404	6.38564	34.9239	5.12428	11.9041	265.595	0.0788351	1.02486	32.7166	34.9239	81.752	1.97088
D350T34	P33	R160011	frozen	Surgery	Responder	15.96	82.7771	36.4683	31.1758	62.7651	83.6041	2.39814	6.03669	37.1298	39.6106	2.06736	365.427	78.3116	26.8757	182.672	26.3795	40.603	10.1714	73.1846	66.4036	134.875	438.033	184.491	370.719	127.267	53.3379	126.44	13.4792	41.4299	71.6961	153.398	34.4836	208.142	6.53286	101.962	0.0826945	18.1101	635.341	6.20208	3.55586	94.8505	44.2415	241.22	3.88664
D350T48	P34	R160012	frozen	Surgery	Responder	3.7329	52.5633	17.0503	106.236	14.4272	473.272	0.302668	10.3916	11.8041	16.8485	18.8663	177.464	36.2193	0.100889	96.7529	14.629	17.6556	12.0058	35.2104	44.8957	87.471	72.7412	171.411	161.726	159.91	19.4716	64.6701	10.1898	21.6912	30.973	79.3999	11.1987	65.8807	5.95247	17.6556	0.100889	13.6201	274.116	0.100889	2.72401	34.8068	20.077	93.3226	3.12757
D350T103	P35	R180349	FFPE	Surgery	Responder	0.131764	50.4655	10.1458	151.923	21.741	257.598	11.727	14.3622	7.51053	0.131764	15.4163	90.2581	19.1057	0.131764	84.4605	16.734	43.8773	0.131764	27.2751	63.9054	39.9244	89.731	213.589	134.267	33.5997	0.131764	47.8302	0.131764	42.0326	64.4324	84.9875	10.6729	96.8463	0.131764	57.8442	0.131764	8.03758	140.592	0.131764	0.131764	13.0446	78.9264	315.837	0.131764
D350T58	P36	R160238	frozen	Surgery	Non-responder	8.08387	42.9409	17.2802	66.2284	37.8978	407.382	7.63888	10.9021	9.27049	11.0504	6.45226	132.531	39.826	1.11246	69.6399	16.8352	36.7111	5.56229	30.9264	38.6394	87.8843	181.776	146.177	168.575	128.229	14.6103	52.2856	7.04557	21.5817	17.8735	108.057	3.04072	60.1469	5.11731	4.524	7.1939	17.5769	259.351	1.26079	0.815803	25.7349	28.8498	74.3864	2.89239
D350T71	P4	R150207	frozen	Surgery	Non-responder	1.6871	28.0059	28.1408	33.1346	28.0059	104.128	9.24531	0.33742	15.9937	7.35576	8.70544	240.985	60.1282	7.35576	128.287	5.87111	40.4229	3.98156	35.834	50.4105	114.925	274.862	197.661	261.366	41.7726	5.33124	63.3675	6.95085	36.9137	95.6248	137.6	20.1777	201.98	4.52143	23.6869	4.38646	22.0673	444.112	0.607356	2.63188	1.41716	42.3125	144.348	1.55213
D350T85	P40	R180353	FFPE	Surgery	Non-responder	7.57896	35.4888	28.5113	33.3233	37.4136	227.008	2.28572	8.30076	17.4436	24.9023	15.0376	265.985	28.9925	0.120301	80.7219	25.3835	54.7369	3.72933	59.0677	16.2406	131.489	172.632	188.271	256.361	98.5264	32.1203	99.4888	4.21053	63.158	38.8572	58.8271	6.61655	127.399	0.120301	7.57896	2.76692	43.4286	210.647	3.72933	3.24812	8.06016	50.4061	292.933	0.120301
D350T05	P42	R160014	frozen	Surgery	Non-responder	8.26466	20.3006	16.9305	33.1389	17.8934	101.021	3.77125	0.882634	2.32694	13.8814	7.62275	162.806	30.5712	4.25269	70.691	11.7952	17.2515	8.42514	18.8563	20.6215	37.4718	332.272	85.776	161.201	96.0466	21.2635	56.0874	5.697	7.78323	23.3497	69.5676	25.1149	43.0886	5.85748	30.7317	5.05509	14.6838	267.759	0.240718	1.20359	22.2263	22.7078	80.6406	2.00599
D350T105	P44	R180354	FFPE	Surgery	Responder	21.355	35.1448	28.8245	24.0364	67.1295	71.3431	3.92626	0.0957625	1.43644	39.3584	6.22456	217.285	40.316	0.0957625	134.929	9.28896	89.5379	0.287288	22.3127	38.4008	86.0905	601.484	73.0668	169.595	56.9787	7.75676	58.8939	0.0957625	76.7058	19.2483	57.7448	0.0957625	106.392	0.0957625	5.26694	0.0957625	0.0957625	171.128	0.670338	31.5059	17.9076	58.1278	178.406	0.0957625
D350T93	P45	R180356	FFPE	Surgery	Non-responder	39.0966	143.666	12.0208	38.6298	64.5386	14.5883	0.116706	0.116706	71.0742	41.1974	0.816945	299.352	15.522	9.21981	232.829	0.116706	42.8312	0.116706	2.21742	40.4971	148.334	193.616	186.147	103.052	89.5138	30.4604	53.5682	18.3229	7.3525	47.0327	156.737	17.1558	136.663	0.116706	114.956	0.116706	0.583532	396.918	50.067	0.116706	96.0494	192.449	140.398	24.8585
D350T46	P49	R160250	frozen	Surgery	Responder	12.6109	42.2337	8.88685	32.9237	17.1812	216.924	8.04048	1.6081	4.48574	22.9365	5.33211	88.1068	28.184	2.28519	59.6688	6.17848	33.77	5.67066	32.9237	33.2622	65.2549	171.558	139.058	221.325	105.034	30.5538	23.6136	6.51702	27.1684	31.0617	107.573	15.3192	56.6219	6.0092	89.2917	8.04048	16.1656	207.106	2.11592	1.10028	26.9991	37.8326	74.3956	9.56394
D350T99	P5	R180334	FFPE	Surgery	Responder	10.9309	147.195	45.1031	27.9109	37.4621	150.591	0.955125	0.106125	10.2941	11.1431	4.35113	200.895	49.7726	0.106125	145.497	2.44088	97.5289	0.106125	18.5719	35.3396	46.8011	523.302	133.824	271.149	87.7654	15.3881	52.3196	4.56338	73.3324	48.7114	83.5204	4.56338	248.439	0.106125	71.8466	0.955125	8.59613	282.611	5.20013	0.106125	23.8781	122.15	107.08	10.2941
D350T49	P52	R150231	frozen	Surgery	Non-responder	5.07779	24.0571	15.0669	25.5554	20.3944	145.924	0.749183	1.58161	14.401	13.5685	10.2388	181.718	43.8688	1.58161	91.8165	5.91022	25.5554	4.24537	30.3835	48.5304	65.6783	363.187	108.798	186.879	115.457	11.4042	61.6827	4.74482	17.8971	32.5478	75.8339	9.57289	58.353	3.24646	36.044	13.0691	12.9026	292.431	4.91131	1.74809	23.5576	25.389	108.964	0.915668
D350T62	P55	R160017	frozen	Surgery	Responder	3.3084	47.3666	17.1876	42.0409	14.7668	77.8685	2.34009	0.564849	7.98858	13.6371	2.50148	82.5487	49.626	0.242078	56.2428	1.69455	41.3954	7.34304	29.7756	23.643	58.1795	78.514	118.053	178.25	84.1625	21.7064	36.7152	9.27967	14.9282	29.7756	74.8022	40.2657	47.2053	8.47274	47.6894	9.27967	6.53611	205.202	1.37178	1.53316	29.2915	16.2192	63.1824	6.37473
D350T90	P60	R180364	FFPE	Surgery	Responder	0.0927287	125.462	48.4971	98.5706	81.8794	68.341	1.20547	5.28553	36.8133	24.7586	8.80922	219.674	38.8533	0.0927287	179.43	36.0715	100.796	14.9293	87.9995	66.8574	195.008	144.564	193.71	310.177	95.2323	21.0494	100.982	5.65645	88.3704	64.0755	133.622	0.0927287	196.492	0.834558	31.0641	1.39093	19.1948	394.19	0.0927287	5.28553	56.6572	38.4824	323.716	8.99468
[truncated: 5,000 more columns]

## Sheet: Fold-change
Ratio	Gene	R150211	R180339	R150202	R170489	R160009	R150195	R150210	R160257	R160013	R150233	R160258	R160256	R180340	R150203	R160006	R150204	R180343	R160265	R170500	R180347	R180348	R180355	R170493	R180333	R180332	R180365	Median NR	Median R	Fold-change NR/R	p.value	method	alternative	pval_adjusted
		Non-responder	Non-responder	Non-responder	Non-responder	Non-responder	Non-responder	Non-responder	Non-responder	Non-responder	Non-responder	Non-responder	Responder	Responder	Responder	Responder	Responder	Responder	Responder	Responder	Responder	Responder	Responder	Responder	Responder	Responder	Responder
Surgery/Biopsy	TNFRSF11B	0.323955	0.285031	0.6206	0.931166	1.16329	0.47233	0.850926	0.0270627	2.06167	0.244945	0.439281	0.635317	6.34369	5.98125	2.92209	7.48471	0.965824	6.74147	1.16345	6.29859	1.26949	1.06976	2.17052	1.33701	2.75702	3.45626	0.47233	2.75702	0.171319	5.04779e-05	Wilcoxon rank sum test	two.sided	0.686398
Surgery/Biopsy	ZBTB16	6.33291	0.760457	3.40853	3.20686	0.645311	5.04624	0.0134629	3.53345	0.972949	28.3913	0.352832	146.296	33.1684	376.104	4.14231	0.661125	77.0614	171.233	1.90698	45.4898	171.381	48.1393	38.1037	52.0782	6.90155	112.439	3.20686	48.1393	0.0666163	0.000392174	Wilcoxon rank sum test	two.sided	0.988061
Surgery/Biopsy	MISP	0.512618	66.4639	0.231348	4.45118	2.45015	0.619074	2.53053	5.27723	1.56187	15.1049	10.6121	0.139483	0.128712	0.299891	0.219968	0.408257	0.0205079	4.04488	0.454043	0.0764534	0.0189476	0.213953	2.30574	0.267402	1.94012	0.00755993	2.53053	0.219968	11.5041	0.000392174	Wilcoxon rank sum test	two.sided	0.988061
Surgery/Biopsy	DHFR	1.00448	1.94164	1.23966	0.500647	1.1421	1.47019	0.861552	0.423108	1.01209	1.19591	1.78109	0.574959	0.520274	0.370795	0.667876	0.80566	0.663933	0.642645	0.552095	0.397398	0.0976531	0.118862	0.638918	0.393239	0.734836	0.00929784	1.1421	0.552095	2.06866	0.000392174	Wilcoxon rank sum test	two.sided	0.988061
Surgery/Biopsy	KHDRBS3	0.89517	2.23087	1.08037	0.729546	0.27894	1.62734	0.720844	1.61835	0.827721	2.25518	0.776496	2.3917	4.44558	5.41239	2.09215	1.28369	10.5517	2.14051	2.32204	23.0948	11.4254	4.42859	1.25983	13.8773	5.61615	0.808912	0.89517	4.42859	0.202134	0.000505555	Wilcoxon rank sum test	two.sided	0.988061
Surgery/Biopsy	ZNF831	1.40171	0.102741	0.455686	1.07442	0.174873	1.5538	0.554307	0.351815	1.14537	0.0349921	5.47946	26.5101	1.77623	46.1538	1.04214	1.80113	302.471	2.30003	1.71365	13.297	1189.51	1.06976	2.15083	1.65329	26.6512	1.34819	0.554307	2.15083	0.257717	0.000505555	Wilcoxon rank sum test	two.sided	0.988061
Surgery/Biopsy	IRAK4	0.746659	0.84437	1.0321	0.985679	1.16637	1.00159	0.76566	0.768781	0.931464	0.650405	0.837098	0.894128	1.34461	1.34598	1.04579	1.38953	1.18766	1.23365	1.16671	2.8078	102.103	2.37159	0.926004	1.50874	0.741692	3.28857	0.84437	1.34461	0.627967	0.000822401	Wilcoxon rank sum test	two.sided	0.988061
Surgery/Biopsy	CHFR	1.17601	0.577569	6.34922	2.35285	1.12185	1.53529	0.978993	5.21228	1.48027	3.35957	1.64451	0.532493	1.0753	1.11811	2.22035	0.574935	0.693066	1.13508	0.827907	0.585472	0.931983	0.0185508	0.326969	0.286131	1.36609	0.379453	1.53529	0.693066	2.21521	0.00103803	Wilcoxon rank sum test	two.sided	0.988061
Surgery/Biopsy	PNPLA6	1.50768	0.696328	0.983321	1.82706	1.30035	1.27298	0.974905	3.3855	1.43284	12.2114	1.34193	0.871793	0.377311	0.731274	0.927449	1.0341	0.718048	0.763812	0.678878	0.35328	0.766046	0.443498	1.04356	3.46427	0.412246	0.63194	1.34193	0.731274	1.83506	0.00103803	Wilcoxon rank sum test	two.sided	0.988061
Surgery/Biopsy	NFKB2	1.52673	0.687155	1.35579	1.24696	1.12976	1.23915	1.47196	3.76679	3.7298	1.81948	2.61227	0.546954	0.651391	1.0902	0.958257	1.0924	0.567356	1.60223	0.656119	2.13542	0.862794	1.12738	0.547952	1.18265	1.14757	0.466071	1.47196	0.958257	1.53608	0.00162073	Wilcoxon rank sum test	two.sided	0.988061
Surgery/Biopsy	LDB3	15.1965	18.8898	4.24138	0.0688864	2.0496	2.38258	2.72594	0.0257426	0.0881054	9.36566	1.72418	7.26572	36.4332	75.3331	18.2069	2.59474	7960.36	12.3144	44.3622	4.8989	110.446	0.152823	166.94	15.708	102.01	12.6315	2.38258	18.2069	0.130862	0.00200617	Wilcoxon rank sum test	two.sided	0.988061
Surgery/Biopsy	ZNF485	1.00597	0.188787	0.805938	1.68838	0.737623	0.625669	1.74664	0.568317	0.336874	0.0395072	0.403921	2.09178	39.3309	4.06827	30.3448	10.2064	9.70023	0.629204	1.16345	9.09796	1.26949	25.3177	1.01882	0.0165063	41.3553	0.808912	0.625669	4.06827	0.153792	0.00200617	Wilcoxon rank sum test	two.sided	0.988061
Surgery/Biopsy	ZNF264	0.626332	0.791879	1.06105	1.08616	0.815678	0.845068	0.758263	0.778846	1.61636	0.0177496	1.15071	0.665427	120.53	1.47776	0.714163	4.26163	43.2101	0.835719	1.27118	55.2876	3.44139	6.06199	1.65441	1.33701	14.3978	5.46825	0.815678	3.44139	0.23702	0.00246979	Wilcoxon rank sum test	two.sided	0.988061
Surgery/Biopsy	L3MBTL3	1.94209	0.761809	1.02877	0.966207	1.85128	0.786425	1.31546	0.793629	1.67741	0.0147557	1.16562	0.379235	1.97059	1.01686	0.974887	1.99667	13.5483	2.285	1.68263	111.275	6.34745	2.80698	2.63304	3.07151	1.7359	2.18578	1.02877	2.18578	0.470666	0.00246979	Wilcoxon rank sum test	two.sided	0.988061
Surgery/Biopsy	GULP1	0.37721	0.646533	1.80125	0.942543	0.650478	1.00251	0.681258	0.113663	0.65062	0.634048	1.02105	1.97646	17.4219	1.70424	2.77824	1.25806	1.80511	0.947811	1.07932	2.04769	3.52946	1.18476	1.31701	0.786875	0.794395	0.176538	0.65062	1.31701	0.494015	0.00246979	Wilcoxon rank sum test	two.sided	0.988061
Surgery/Biopsy	DENND6B	1.16356	1.36483	0.382776	2.9734	1.30971	1.57501	1.56936	3.16634	1.23951	1.92457	1.41032	10.9874	0.698297	1.56265	0.170048	0.747355	0.377293	0.963068	1.00027	0.344367	0.703844	0.549337	0.594988	0.105717	1.03534	1.12112	1.41032	0.703844	2.00375	0.00246979	Wilcoxon rank sum test	two.sided	0.988061
Surgery/Biopsy	SBNO2	0.920243	0.299203	1.01405	0.706923	0.883997	1.02266	1.16225	2.77609	1.23488	2.91418	1.11232	2.08364	0.263584	0.467135	0.410586	0.879577	0.403009	0.595757	0.683752	0.628811	0.697636	0.724292	0.497182	0.867527	0.546598	0.847797	1.02266	0.628811	1.62634	0.00246979	Wilcoxon rank sum test	two.sided	0.988061
Surgery/Biopsy	SF3A2	1.36639	1.23581	0.888479	2.93447	1.23264	1.92015	0.996778	4.79095	0.953359	3.06463	1.51971	1.1071	0.37756	0.674017	0.984983	0.883403	0.839302	0.769514	0.943945	0.450788	1.66675	1.25913	0.909377	1.66737	0.561865	0.860229	1.36639	0.883403	1.54673	0.00246979	Wilcoxon rank sum test	two.sided	0.988061
Surgery/Biopsy	FAM122C	1.63036	0.561667	0.853989	0.931166	0.456744	1.31927	0.286312	1.8998	1.90895	0.0422319	0.816316	7.52755	72.3181	3.22656	4.52764	11.5673	41.4465	3.79974	0.307578	18.8958	1.26949	1.06976	2.42948	0.267402	11.9471	3.92618	0.853989	3.92618	0.217511	0.00302298	Wilcoxon rank sum test	two.sided	0.988061
Surgery/Biopsy	FRY	2.27854	1.68287	0.910324	1.15285	1.30405	1.08125	0.475891	4.4688	0.740378	0.0410195	1.48104	5.09629	3.52427	3.07914	3.05054	1.16894	15.0753	2.45531	1.11982	49.6888	1.26949	2.8096	7.78901	1.26701	3.24071	6.74094	1.15285	3.07914	0.374406	0.00302298	Wilcoxon rank sum test	two.sided	0.988061
Surgery/Biopsy	FOXO1	1.4763	1.16466	1.4441	1.17885	0.756345	1.23463	3.04415	0.353074	1.36586	0.00152899	1.23866	3.14328	3.216	2.85885	1.44393	1.48593	3.63657	1.58192	2.12004	1.65526	4.72417	1.64008	1.08777	0.624973	1.61602	3.13582	1.23463	1.65526	0.745881	0.00302298	Wilcoxon rank sum test	two.sided	0.988061
Surgery/Biopsy	DNM3	2.85602	0.671065	5.19482	1.83284	5.48407	1.53771	0.982985	7.58002	2.67253	13.0951	1.35864	0.327285	0.214923	0.898421	3.7726	0.53718	0.421749	0.500795	1.93252	0.0894072	1.26949	0.3445	1.42634	0.194267	6.69562	0.0898791	2.67253	0.500795	5.33658	0.00302298	Wilcoxon rank sum test	two.sided	0.988061
Surgery/Biopsy	TRAF2	1.82976	1.23037	0.801168	0.699853	0.980364	1.49369	0.928942	2.06335	0.556586	0.719876	0.875874	0.364275	0.123709	0.367774	1.14896	0.911081	0.173644	0.300477	1.13026	0.538623	0.191293	0.527487	0.934416	0.633808	0.578356	0.302321	0.928942	0.527487	1.76107	0.00302298	Wilcoxon rank sum test	two.sided	0.988061
Surgery/Biopsy	SLC7A4	0.00855949	10.4943	0.0668339	1.07442	0.546032	0.528022	0.0197184	0.0422178	0.359974	0.0532489	0.132415	0.981854	3.80621	1.47891	0.674329	0.0618571	0.881839	2.21816	1.45001	0.699843	1.26949	1.06976	1.3784	1.33701	0.919006	0.808912	0.132415	1.06976	0.12378	0.00368126	Wilcoxon rank sum test	two.sided	0.988061
Surgery/Biopsy	ST6GAL2	0.773704	0.208978	2.72109	2.40819	2.39526	15.3915	0.787699	0.351815	0.398609	0.0816483	0.664516	4.90927	189.042	24.5499	31.6935	4.97236	5.97691	0.689128	2.7682	2.09953	1.26949	2.91031	4.73449	1.53582	28.4892	0.808912	0.773704	4.73449	0.163418	0.00368126	Wilcoxon rank sum test	two.sided	0.988061
Surgery/Biopsy	SYNC	2.41663	1.29324	0.53074	0.936528	0.966852	1.32798	0.112191	1.95517	0.869793	0.0159055	2.3844	1.57692	9.04227	6.07382	0.89303	3.0881	1.46973	2.52072	3.67415	32.8926	498.91	0.0248782	2.47427	3.18591	1.09688	29.9298	0.966852	3.0881	0.31309	0.00368126	Wilcoxon rank sum test	two.sided	0.988061
Surgery/Biopsy	C10orf11	0.434029	0.661803	3.19848	0.192845	0.96707	1.41699	1.85202	1.8998	1.88432	2.78347	0.624242	3.38194	2.79122	12.3731	2.92209	0.795755	83.7747	2.90948	2.01634	1.54814	20.7689	58.8369	0.520728	19.1638	2.75702	9.14693	1.41699	2.92209	0.484923	0.00368126	Wilcoxon rank sum test	two.sided	0.988061
Surgery/Biopsy	IRX5	1.9514	0.880918	0.947388	1.09489	1.1358	1.50287	0.451448	0.0340466	0.358067	0.833287	0.956117	4.83517	1.35735	1.17645	0.636604	1.93094	3.47548	1.27441	2.92306	1.0331	3.18086	2.21486	0.558008	2.96751	1.81797	23.4585	0.947388	1.93094	0.490635	0.00368126	Wilcoxon rank sum test	two.sided	0.988061
Surgery/Biopsy	KLHDC4	0.591771	0.650235	0.556468	0.844504	0.949408	0.753768	1.2792	0.522791	0.805161	0.256857	0.741121	1.14459	2.20087	2.10428	1.90772	1.20055	2.85208	0.90582	1.15104	1.70277	265.324	0.00406754	1.03997	0.0891341	1.31032	1.30927	0.741121	1.30927	0.566057	0.00368126	Wilcoxon rank sum test	two.sided	0.988061
Surgery/Biopsy	CDK5	1.39854	1.13016	0.540523	0.883696	1.86404	1.41699	1.72009	1.56577	0.848138	1.49522	1.52479	0.81473	0.861656	0.483521	0.717314	1.31274	0.33891	1.89716	0.851361	0.542302	0.00900348	1.0149	0.406348	0.28973	0.342451	1.03556	1.41699	0.717314	1.97541	0.00368126	Wilcoxon rank sum test	two.sided	0.988061
Surgery/Biopsy	OSBPL9	1.35635	0.775085	2.30538	1.03237	1.08079	0.917439	1.79496	1.6422	1.09527	1.26672	1.22152	0.728682	1.17595	1.86204	0.847155	1.20161	0.578312	0.834658	0.989182	0.743779	0.302372	0.817251	0.738836	0.671261	0.760378	1.08044	1.22152	0.817251	1.49467	0.00368126	Wilcoxon rank sum test	two.sided	0.988061
Surgery/Biopsy	TAGLN2	1.11805	1.57585	0.741223	0.98868	1.20161	0.932646	1.42924	0.906031	1.26893	1.14612	1.16634	0.793719	0.419095	0.699838	0.837366	1.08705	0.737897	1.01743	1.09384	0.600055	0.657954	0.92992	0.539889	2.09261	0.791176	0.647033	1.14612	0.791176	1.44863	0.00368126	Wilcoxon rank sum test	two.sided	0.988061
Surgery/Biopsy	TENM1	1.36639	1.25932	0.119286	1.03438	1.03704	4.96761	0.314859	0.633267	0.824239	0.0144085	2.82745	2.94556	9.31866	16.6939	49.226	64.6407	101.412	0.132186	3.55911	2.09953	1.26949	1.06976	1.63896	18.8667	15.6231	0.808912	1.03438	3.55911	0.290629	0.00445888	Wilcoxon rank sum test	two.sided	0.988061
Surgery/Biopsy	ZNF350	0.954192	0.6874	1.17437	0.258405	1.16329	1.11367	0.444473	2.68968	6.34598	0.0167771	0.314161	1.33356	13.8458	4.01215	1.65094	0.491601	4.56597	1.97359	0.404172	81.8816	3.08753	18.186	2.19611	5.94456	2.3941	13.7515	0.954192	3.08753	0.309047	0.00445888	Wilcoxon rank sum test	two.sided	0.988061
Surgery/Biopsy	FGF7	2.92632	0.685767	11.7663	0.0845051	0.290371	1.9401	2.02579	0.0502593	5.36033	0.026058	2.47385	3.12408	275.316	10.6193	0.224776	3.19045	216.051	0.378734	2.61002	44.0901	186.615	2.62197	5.69338	3.30112	43.1933	47.7258	1.9401	5.69338	0.340764	0.00445888	Wilcoxon rank sum test	two.sided	0.988061
Surgery/Biopsy	PPP1R3E	0.614979	0.615222	1.04034	1.09494	0.866372	1.16725	0.874876	0.434595	0.864386	1.39276	0.529066	2.08506	1.31156	1.01691	1.00442	1.88118	2.48924	1.41949	2.11576	2.76254	3.59824	0.612737	2.07208	0.441312	1.34516	3.46571	0.866372	1.88118	0.460546	0.00445888	Wilcoxon rank sum test	two.sided	0.988061
Surgery/Biopsy	MSANTD2	0.811595	0.595545	0.955146	0.790612	0.995174	0.623237	0.853151	0.220368	0.771008	0.0097978	0.781817	1.62603	1.63123	1.4111	1.52502	1.41486	0.93152	0.603006	0.922733	56.6873	0.423164	3.45566	2.37724	0.59935	120.39	2.03321	0.781817	1.52502	0.51266	0.00445888	Wilcoxon rank sum test	two.sided	0.988061
Surgery/Biopsy	CLCN5	0.949318	0.965873	0.888686	1.19436	0.727573	1.23211	1.29039	0.45924	1.09147	0.004042	1.18728	0.304073	3.4788	1.33033	0.82916	1.96651	2.64552	1.85166	1.23552	133.67	0.00887755	3.68959	1.55227	1.6068	2.11895	3.79882	0.965873	1.85166	0.521626	0.00445888	Wilcoxon rank sum test	two.sided	0.988061
Surgery/Biopsy	RAB36	2.34184	1.98692	1.05392	1.39446	1.54955	0.810076	9.50034	29.2007	1.82857	0.567555	2.45535	1.74329	0.245336	0.330048	0.784875	2.26078	0.454843	1.04867	0.922733	0.492482	0.780329	0.586644	4.62385	0.236696	0.547273	0.619816	1.82857	0.619816	2.95019	0.00445888	Wilcoxon rank sum test	two.sided	0.988061
Surgery/Biopsy	C2orf47	1.08189	3.12497	0.648682	0.982982	0.890108	0.518411	0.770839	5.52767	0.952466	0.987681	5.05068	0.850061	0.269423	0.943486	0.38825	1.63807	0.203501	0.601547	2.28677	0.508105	0.00590461	0.0465114	0.675119	0.00610508	0.464666	0.852935	0.982982	0.508105	1.9346	0.00445888	Wilcoxon rank sum test	two.sided	0.988061
Surgery/Biopsy	TRIM9	1.53786	0.699621	2.88958	1.53632	0.364824	1.12382	3.37185	0.351815	0.515751	0.0532489	0.151843	20.6189	36.7934	2.5994	1.39361	31.9801	1.00561	4.76397	1.53789	6.29859	1.26949	0.0305647	2.47427	94.9278	6.43304	57.4328	0.699621	4.76397	0.146857	0.0053755	Wilcoxon rank sum test	two.sided	0.988061
Surgery/Biopsy	ACTL10	0.516148	1.17741	0.57521	0.596901	1.19801	1.02288	0.258715	0.473131	1.2099	0.0395073	0.829217	0.67449	1.53584	2.83046	0.485043	1.6023	1.58731	56.1789	1.32175	38.4914	151.069	1.06976	0.135024	92.2538	0.846133	3.27082	0.596901	1.58731	0.376046	0.0053755	Wilcoxon rank sum test	two.sided	0.988061
Surgery/Biopsy	PER2	1.07861	1.95288	1.79633	1.16139	0.513278	0.752151	0.650708	0.285206	1.02541	0.0847294	0.666619	3.32927	2.52243	0.808238	1.20922	1.75089	0.723306	2.16052	1.99617	45.8897	4.01261	2.28738	0.550749	0.884689	1.27994	2.25012	0.752151	1.99617	0.376797	0.0053755	Wilcoxon rank sum test	two.sided	0.988061
Surgery/Biopsy	TMTC1	0.783213	3.39634	0.818998	1.33228	0.561249	0.806722	1.69738	0.516495	0.579552	0.928818	1.48998	6.34932	2.99716	0.769763	2.24368	1.66083	4.98458	1.74028	1.95302	1.61449	18.6662	1.77476	2.2615	0.760841	0.985843	3.80756	0.818998	1.95302	0.419349	0.0053755	Wilcoxon rank sum test	two.sided	0.988061
Surgery/Biopsy	KCND3	1.02271	1.72983	0.582243	0.186233	0.650402	0.683516	0.624149	0.903113	2.83853	0.0240142	0.608028	2.0639	1.15841	2.1342	2.74618	0.649072	10.96	0.701113	0.894665	80.4819	1.12409	18.0734	0.846135	0.968733	1.3892	110.821	0.650402	1.3892	0.468186	0.0053755	Wilcoxon rank sum test	two.sided	0.988061
Surgery/Biopsy	DYRK1B	1.11474	0.907772	0.779729	1.12439	0.931787	1.67107	1.09874	0.807105	0.511012	1.65698	1.5398	0.241439	2.90177	1.50964	4.10728	0.909969	1.80734	1.34829	2.15304	18.8958	2.51197	4.12122	1.53265	2.71537	1.27176	3.75041	1.09874	2.15304	0.510318	0.0053755	Wilcoxon rank sum test	two.sided	0.988061
Surgery/Biopsy	PDE4D	1.18635	0.311879	2.03117	0.554092	0.944889	1.77201	1.29274	0.388848	0.758698	0.537417	1.08901	3.41574	3.03394	3.30138	1.12972	1.52896	1.8426	1.21989	0.993325	0.748108	2.09317	0.655299	1.80859	2.8666	3.026	4.08219	0.944889	1.8426	0.512802	0.0053755	Wilcoxon rank sum test	two.sided	0.988061
Surgery/Biopsy	TERF2IP	0.989416	0.971982	0.882423	1.11821	1.08665	0.944017	0.887188	0.620629	0.972239	0.425902	1.24561	0.873591	1.8605	1.28368	1.21126	1.05547	1.31781	1.1087	1.01699	59.322	1.34467	2.18167	0.83774	1.11524	1.32068	1.17235	0.971982	1.21126	0.802455	0.0053755	Wilcoxon rank sum test	two.sided	0.988061
Surgery/Biopsy	SNX30	0.903185	4.89734	1.35559	1.58202	1.004	0.758419	0.496084	0.572956	1.49333	1.46622	1.46624	0.231895	0.652155	0.353005	0.514882	0.426709	2.47755	1.34829	0.445612	0.44962	0.0164869	1.21732	1.2333	0.315092	0.619999	0.231854	1.35559	0.44962	3.01498	0.0053755	Wilcoxon rank sum test	two.sided	0.988061
Surgery/Biopsy	WASF1	1.70524	2.39567	1.23259	2.16991	1.05175	1.10605	4.67327	1.68422	0.808155	0.0144085	1.28134	0.754477	0.227037	0.389312	0.509607	0.642094	0.824946	0.382539	0.573591	0.285851	0.0976531	1.20973	3.21319	0.0272859	0.892935	0.987431	1.28134	0.573591	2.23389	0.0053755	Wilcoxon rank sum test	two.sided	0.988061
Surgery/Biopsy	RASSF7	1.32107	2.90449	0.596554	0.861098	1.80079	0.898305	1.1916	1.8794	0.688238	1.30671	0.669504	0.36736	0.236311	0.616602	0.845378	0.35143	0.260239	0.705931	0.689551	3.03265	0.239013	0.848908	0.446097	1.05144	0.519661	0.644973	1.1916	0.616602	1.93253	0.0053755	Wilcoxon rank sum test	two.sided	0.988061
Surgery/Biopsy	MR1	0.985224	0.922941	1.50268	1.65806	1.63315	2.13727	1.03317	1.5073	1.28354	3.68612	0.779655	0.561471	0.96976	1.85488	0.687849	0.699822	0.587211	1.2069	1.16704	1.0308	0.688488	0.18712	0.969478	0.735225	0.96031	1.04986	1.50268	0.96031	1.56479	0.0053755	Wilcoxon rank sum test	two.sided	0.988061
Surgery/Biopsy	AP2S1	1.12424	0.879082	0.744734	1.02961	1.18219	1.0846	0.930652	0.721566	1.27687	2.96052	0.918497	0.506878	0.407149	0.839294	1.52852	0.729855	0.716323	0.738375	0.681145	0.458534	0.707054	0.923169	0.629058	2.62161	0.746662	0.400695	1.02961	0.716323	1.43735	0.0053755	Wilcoxon rank sum test	two.sided	0.988061
Surgery/Biopsy	NFKB1	1.25074	0.800051	1.30547	1.1397	0.867246	1.06724	2.02062	1.68539	1.2546	2.24562	1.31273	0.678202	0.907626	0.914493	1.01508	0.957297	0.56383	1.28121	0.953703	0.981583	0.183857	1.11363	0.777847	0.432536	0.784261	1.98034	1.2546	0.914493	1.3719	0.0053755	Wilcoxon rank sum test	two.sided	0.988061
Surgery/Biopsy	LRRC2	6.64151	4.89734	7.41856	0.142755	0.764445	1.91436	0.650708	0.0224563	0.683019	2.01914	1.17303	14.7278	6.38273	13.1587	4.7203	0.625994	761.027	0.996565	131.951	10.4976	1.26949	71.6741	20.0367	26.6867	63.4114	0.808912	1.17303	13.1587	0.0891442	0.00644822	Wilcoxon rank sum test	two.sided	0.988061
Surgery/Biopsy	GPR160	1.18273	0.191616	8.16328	0.0262054	0.585386	0.967463	0.619349	0.211089	0.541822	0.0926262	0.38357	2.94556	1.26874	0.793668	0.314687	2.3437	59.0832	0.969825	1.1688	46.8895	323.72	12.99	1.07788	0.0664812	1.03154	29.9298	0.541822	1.26874	0.427056	0.00644822	Wilcoxon rank sum test	two.sided	0.988061
Surgery/Biopsy	FOXN2	1.23219	0.699621	1.23317	1.1049	0.705186	0.972949	1.13442	1.77876	0.630711	0.370266	0.968027	0.207838	2.22778	1.16568	1.71782	1.53726	0.920601	1.84682	1.85966	189.657	17.5915	1.96389	1.194	5.37914	9.90484	1.09819	0.972949	1.84682	0.526823	0.00644822	Wilcoxon rank sum test	two.sided	0.988061
Surgery/Biopsy	PRKRIP1	0.732997	0.914888	0.797616	0.955329	0.91677	0.68291	0.788935	0.612764	0.958205	1.05213	0.706559	1.07476	1.40698	1.07885	1.10919	1.1024	1.26472	0.741405	1.04882	1.11776	0.472226	0.0500334	1.70768	0.979071	3.7	1.4285	0.797616	1.1024	0.723528	0.00644822	Wilcoxon rank sum test	two.sided	0.988061
Surgery/Biopsy	KIAA1456	1.53786	1.02252	45.1129	1.03229	2.46321	2.45746	1.13409	5.69941	2.53973	1.90685	4.36969	2.3505	1.20367	0.981995	0.832995	0.532865	0.437654	0.282201	0.633684	0.372257	1.26949	0.0248782	2.62747	1.39848	4.59503	0.880025	2.45746	0.880025	2.79249	0.00644822	Wilcoxon rank sum test	two.sided	0.988061
Surgery/Biopsy	ZSWIM4	0.15312	1.13116	1.20992	0.848228	1.73358	3.04992	1.95212	13.2878	2.13689	15.2356	1.0404	1.25085	0.546145	0.857954	1.02398	1.02788	0.226397	0.787964	0.836496	0.172688	0.497977	0.555193	1.60498	1.79944	0.214618	0.294284	1.73358	0.787964	2.20007	0.00644822	Wilcoxon rank sum test	two.sided	0.988061
Surgery/Biopsy	BAK1	0.84013	0.567439	0.969258	0.38271	1.05011	1.23056	2.41504	2.09087	1.66897	2.00345	1.33959	1.59039	0.163916	0.529532	0.583085	0.912707	0.48549	0.800135	0.558363	0.909505	0.269822	0.45339	0.712882	0.870951	0.335348	1.21804	1.23056	0.583085	2.11043	0.00644822	Wilcoxon rank sum test	two.sided	0.988061
Surgery/Biopsy	SHB	0.595555	0.788934	0.895244	1.34095	0.987198	1.31294	1.48361	1.95633	2.32115	3.10453	1.43847	1.32753	0.518831	1.08857	0.690843	0.89858	0.647362	0.718434	0.563227	0.579738	0.329295	1.66031	0.579768	1.49212	0.397884	0.402145	1.34095	0.647362	2.0714	0.00644822	Wilcoxon rank sum test	two.sided	0.988061
Surgery/Biopsy	HIP1R	0.558458	1.32481	0.878059	2.38241	0.864029	0.766431	1.04253	1.05545	0.503107	7.61004	0.66043	0.421921	0.422912	0.487006	0.992076	0.764173	0.281949	0.435164	0.659095	0.273033	0.00788504	0.482442	0.218698	1.182	0.759179	1.49273	0.878059	0.482442	1.82003	0.00644822	Wilcoxon rank sum test	two.sided	0.988061
Surgery/Biopsy	S100A11	0.597334	1.00492	0.501179	0.879818	1.15489	0.798112	0.951455	3.85295	1.03433	1.36886	0.755715	0.768785	0.193305	0.458619	0.505528	0.73129	0.256963	0.694949	0.756035	0.464404	0.330347	1.7614	0.596154	0.821651	0.574969	0.873989	0.951455	0.596154	1.59599	0.00644822	Wilcoxon rank sum test	two.sided	0.988061
Surgery/Biopsy	PIAS4	1.12618	1.14257	1.1562	1.20554	1.39362	1.36017	1.16534	2.94132	0.666288	1.38025	1.19292	0.887626	0.41648	0.650345	1.15525	0.995683	1.10534	0.722173	0.800043	2.56609	0.071858	2.22782	0.824755	1.03417	0.82368	0.44746	1.19292	0.824755	1.4464	0.00644822	Wilcoxon rank sum test	two.sided	0.988061
Surgery/Biopsy	CSRP1	1.16547	1.24828	1.40351	0.758337	1.28888	1.10403	1.4164	1.98127	1.35165	2.25665	1.31706	0.713631	1.21168	1.67828	0.532268	0.86984	1.08269	1.15032	0.95217	0.562619	0.321372	0.456408	1.00869	0.888069	1.05994	2.3375	1.31706	0.95217	1.38322	0.00644822	Wilcoxon rank sum test	two.sided	0.988061
Surgery/Biopsy	CLIC6	0.752284	0.328393	2.20552	1.18295	0.896572	1.58407	0.682842	0.117272	0.892123	0.0207581	1.37804	0.420794	1.37231	20.6219	2.56245	0.433	1.94005	1.98567	2.7682	11.8973	0.0120904	2.45574	5.09408	3.28176	2.38942	177.152	0.892123	2.45574	0.36328	0.00770059	Wilcoxon rank sum test	two.sided	0.988061
Surgery/Biopsy	P2RX5	1.69632	0.167166	1.00251	0.0188495	0.589498	2.02001	2.26626	1.00396	0.215549	0.0200775	1.48341	0.196371	1.29245	2.88556	2.16495	1.61359	12.5221	13.6756	28.6047	46.8895	0.299311	1.69516	1.67889	2.15775	1.77279	224.069	1.00251	2.15775	0.464608	0.00770059	Wilcoxon rank sum test	two.sided	0.988061
Surgery/Biopsy	THAP6	1.35765	0.699621	0.708439	0.804519	0.686041	0.846779	0.685646	0.645564	0.915376	0.00544322	0.843672	0.887054	12.3012	2.68841	1.15799	0.867701	1.79634	0.743452	1.4249	0.904291	336.415	0.0874648	1.72477	12.6502	1.9199	0.0147075	0.708439	1.4249	0.497185	0.00770059	Wilcoxon rank sum test	two.sided	0.988061
Surgery/Biopsy	FAM134B	2.26827	0.868656	2.46685	0.737948	0.851655	2.14066	2.61031	0.865275	1.83535	0.0644592	2.03231	48.5036	11.8017	7.06715	3.16416	2.79549	36.9113	2.96625	1.5823	69.2844	0.592429	1.20009	3.64968	3.17191	7.20694	0.45213	1.83535	3.17191	0.578628	0.00770059	Wilcoxon rank sum test	two.sided	0.988061
Surgery/Biopsy	SPRY1	1.88043	0.922357	1.77621	2.0121	0.678531	2.02014	1.10313	1.77797	1.83158	2.72761	1.11783	4.05859	16.8561	5.96433	1.3642	1.65902	2.17665	3.39521	1.13864	10.4976	3.70691	2.20446	3.44315	2.53023	2.19148	1.62605	1.77797	2.53023	0.70269	0.00770059	Wilcoxon rank sum test	two.sided	0.988061
Surgery/Biopsy	ZNF146	0.854654	0.723686	0.82974	0.967248	0.98553	0.973588	0.92098	2.08422	0.96942	0.546207	0.97488	0.972989	1.15162	1.02918	2.27658	1.20171	1.48877	1.15617	1.19927	1.95625	1.0499	2.36258	1.10834	0.870535	1.37342	0.430579	0.967248	1.15617	0.836596	0.00770059	Wilcoxon rank sum test	two.sided	0.988061
Surgery/Biopsy	WBSCR27	4.61357	4.43093	33.0828	0.964225	1.27408	8.06219	0.45049	11.6099	0.38179	0.174961	19.3515	0.140265	0.0845825	0.410201	0.0518715	0.680428	0.529104	1.34829	2.39911	0.699843	1.26949	0.118862	2.73471	0.191002	0.189015	0.0197296	4.43093	0.410201	10.8019	0.00770059	Wilcoxon rank sum test	two.sided	0.988061
Surgery/Biopsy	RBM34	1.83474	0.965299	0.318444	2.20539	0.867849	1.08194	2.34821	2.2462	1.22436	3.95526	0.74038	0.582456	0.552274	0.441568	1.46492	0.559463	0.977173	1.0247	1.8191	0.149622	0.457017	0.0155038	1.17863	0.59935	0.692789	0.0663043	1.22436	0.582456	2.10207	0.00770059	Wilcoxon rank sum test	two.sided	0.988061
Surgery/Biopsy	MOB3A	1.01973	0.604003	0.509239	1.70643	1.03058	1.21878	1.38599	4.41401	0.81652	1.65202	1.10003	0.491228	0.465687	1.80465	0.679128	0.913317	0.887178	0.85379	0.565324	0.253954	1.06973	0.69075	0.600244	0.507142	0.401318	0.6473	1.10003	0.6473	1.69941	0.00770059	Wilcoxon rank sum test	two.sided	0.988061
Surgery/Biopsy	SMARCD1	1.24493	2.02473	0.767588	1.29148	1.92573	1.27194	1.13424	1.30379	0.888465	4.76282	1.14086	0.736149	0.201021	0.668801	0.873148	1.33891	0.959561	0.803339	1.32626	0.759404	1.03018	0.290246	0.649522	2.41418	0.579889	0.622915	1.27194	0.759404	1.67492	0.00770059	Wilcoxon rank sum test	two.sided	0.988061
Surgery/Biopsy	IQGAP3	0.913346	0.913287	0.576862	0.63101	1.08532	0.78623	1.57936	1.11129	0.681272	1.31067	1.403	0.752516	0.0235436	0.492745	0.943246	0.765927	0.209962	0.422427	1.48836	0.121908	0.61037	0.568823	0.991205	0.713265	0.348634	0.528995	0.913346	0.568823	1.60568	0.00770059	Wilcoxon rank sum test	two.sided	0.988061
Surgery/Biopsy	SNRPA	2.28448	1.83529	0.907596	1.41285	0.755943	0.993041	1.43288	1.3424	0.787169	2.52793	1.02387	0.860963	0.471933	0.84113	0.930028	0.855005	1.62659	0.673249	1.20917	0.311097	0.330609	1.144	0.876972	0.922133	0.539923	0.466425	1.3424	0.855005	1.57005	0.00770059	Wilcoxon rank sum test	two.sided	0.988061
Surgery/Biopsy	SS18L1	1.19611	0.6238	0.862029	1.08829	1.21516	1.43802	1.1075	2.53524	1.65822	3.11842	1.35413	0.793201	0.486256	0.721864	1.16654	1.35178	0.143792	1.17147	0.589944	9.09796	0.0589547	0.848908	0.773071	0.872842	0.805147	0.429332	1.21516	0.793201	1.53197	0.00770059	Wilcoxon rank sum test	two.sided	0.988061
Surgery/Biopsy	WDR45	1.81551	1.29189	2.57345	1.27316	0.897733	1.20127	0.778298	1.78678	1.50873	2.65952	1.46908	0.389133	0.838443	0.967712	1.20261	0.652175	0.371212	0.58402	1.0503	0.973907	0.00424579	2.40468	1.25352	0.929922	1.20922	1.34819	1.46908	0.967712	1.5181	0.00770059	Wilcoxon rank sum test	two.sided	0.988061
Surgery/Biopsy	BTBD2	1.33711	0.888171	1.31857	1.08787	1.50804	1.43788	1.57376	3.77545	0.660028	1.84038	1.02768	1.4508	0.260065	0.936716	0.807137	1.09717	0.350288	1.0795	0.880926	0.410677	0.85722	1.20965	0.538057	1.30078	0.775753	1.28807	1.33711	0.880926	1.51785	0.00770059	Wilcoxon rank sum test	two.sided	0.988061
Surgery/Biopsy	GRN	0.785004	0.92524	1.02194	1.31727	1.07416	0.821537	0.909631	0.844143	1.5089	1.13405	1.38582	0.751784	0.382304	0.803415	0.662963	0.570315	0.443182	1.07331	1.17669	0.645353	0.697159	1.65969	0.645253	0.891771	0.460892	0.882379	1.02194	0.697159	1.46586	0.00770059	Wilcoxon rank sum test	two.sided	0.988061
Surgery/Biopsy	TMED2	0.822527	1.32316	0.912012	0.977943	0.967757	1.09428	0.763364	2.01515	0.831994	2.35888	1.3194	0.552034	1.08415	0.873396	0.684301	1.28548	0.378742	0.726401	0.663001	0.436536	0.404368	1.70573	0.667328	0.424605	1.28237	0.581736	0.977943	0.667328	1.46546	0.00770059	Wilcoxon rank sum test	two.sided	0.988061
Surgery/Biopsy	RAP1B	1.197	0.533553	1.48634	0.927982	1.16564	1.3328	1.42152	2.52511	1.0855	4.41397	1.26751	0.569366	0.704403	1.38581	0.751862	1.47538	0.837897	1.10245	0.980292	0.578553	0.875705	0.874557	0.989213	0.22925	1.00282	0.755209	1.26751	0.874557	1.44931	0.00770059	Wilcoxon rank sum test	two.sided	0.988061
Surgery/Biopsy	SLC35C2	1.47296	1.09704	0.957836	1.30283	0.875385	1.02248	1.55065	1.0914	0.850552	0.234163	0.967199	0.757697	0.5872	0.927858	1.0128	0.821427	0.627202	0.797546	1.20461	0.896493	0.623205	0.698866	0.924897	0.675729	0.757376	0.795132	1.02248	0.795132	1.28592	0.00770059	Wilcoxon rank sum test	two.sided	0.988061
Surgery/Biopsy	PRPF3	1.21975	0.76297	0.909633	1.88051	1.21848	0.980918	0.921591	1.24012	0.868005	0.817064	0.986056	0.776217	0.598844	0.666626	0.895305	0.841275	0.765871	1.15596	0.821855	0.419055	1.02783	0.96287	0.83797	0.83305	0.584312	0.747862	0.980918	0.821855	1.19354	0.00770059	Wilcoxon rank sum test	two.sided	0.988061
Surgery/Biopsy	NEB	35.9632	3.4981	12.642	0.062378	0.837	3.96594	9.36522	0.145632	0.0522005	1.30405	1.01179	1.20666	104.169	88.3676	6.41226	6.42876	1391.2	1.59111	81.7906	37.0917	0.00717226	2.76204	48.5404	167.801	373.423	59.0506	1.30405	48.5404	0.0268653	0.00915409	Wilcoxon rank sum test	two.sided	0.988061
Surgery/Biopsy	TMEM200C	0.0941544	0.69962	11.0276	1.23478	1.04243	0.111049	0.020125	0.351815	2.81136	0.048989	0.403921	0.327285	0.290434	20.6219	1.57343	2.04128	1.46973	0.449431	5.72095	3.49922	6.34745	6.52924	33.6209	0.72981	22.9751	39.6367	0.403921	3.49922	0.115432	0.00915409	Wilcoxon rank sum test	two.sided	0.988061
Surgery/Biopsy	HLF	1.21336	1.42857	6.10619	1.17495	0.368066	0.85768	0.146934	2.22816	0.532994	0.305342	0.355876	105.058	5.01255	0.67898	10.1149	0.341811	36.1554	0.563832	1.72511	46.8895	120.602	1.98409	7.50905	1.90816	0.890094	28.3119	0.85768	5.01255	0.171106	0.00915409	Wilcoxon rank sum test	two.sided	0.988061
Surgery/Biopsy	GPR158	1.60545	0.699621	1.4145	0.570372	1.01494	0.342032	0.250272	0.135314	0.076358	0.174961	0.278917	0.420794	0.496462	1.63666	0.373172	17.0107	0.881839	3.00773	1.25973	48.2892	1.26949	1.06976	1.51066	1.33701	0.919006	0.808912	0.342032	1.25973	0.271512	0.00915409	Wilcoxon rank sum test	two.sided	0.988061
Surgery/Biopsy	SAMD14	0.219694	1.01056	0.53074	0.0346588	0.0780047	0.732926	0.0382769	0.611047	1.81912	0.0720427	1.64573	2.03923	0.802671	2.34168	1.19304	0.952599	2.64552	1.34829	0.98132	0.617509	1.26949	0.0115028	11.207	1.33701	2.75702	1.77961	0.53074	1.33701	0.39696	0.00915409	Wilcoxon rank sum test	two.sided	0.988061
Surgery/Biopsy	STEAP4	0.710438	0.615329	0.30677	0.0165296	0.857711	0.458436	0.101042	2.88403	1.53363	0.011236	0.176313	1.78188	3.42705	0.874169	7.68735	0.794892	0.826267	1.88002	0.442593	1.07078	12.7603	5.8623	1.05775	0.397333	0.682537	0.757462	0.458436	1.05775	0.433407	0.00915409	Wilcoxon rank sum test	two.sided	0.988061
Surgery/Biopsy	MPP7	0.363564	1.32763	0.787204	0.557407	0.572411	0.628456	0.405059	0.702229	0.76818	0.35935	0.394636	1.46375	1.63384	0.805589	1.99546	0.73803	0.845475	0.449431	0.59872	15.273	5.29471	5.46992	0.64082	0.224618	1.31153	3.5361	0.572411	1.31153	0.436445	0.00915409	Wilcoxon rank sum test	two.sided	0.988061
Surgery/Biopsy	CREB5	1.21113	1.01108	3.02897	1.06625	0.74893	0.925032	1.95435	1.40538	0.644312	1.31846	1.73341	2.01234	2.93648	2.82696	2.33794	0.979344	64.8782	1.63286	1.45079	233.048	1.89195	1.64929	2.98453	1.75545	2.70413	1.07099	1.21113	2.01234	0.601852	0.00915409	Wilcoxon rank sum test	two.sided	0.988061
Surgery/Biopsy	IL6R	1.09085	0.634802	0.755596	0.295048	1.06142	1.30016	0.872725	0.576193	0.995357	0.198757	0.652468	1.05821	0.768147	1.21421	1.19505	0.765371	0.414207	1.80505	1.06282	2.40885	2.06086	1.54193	1.13701	1.21339	0.856524	2.18377	0.755596	1.19505	0.632274	0.00915409	Wilcoxon rank sum test	two.sided	0.988061
Surgery/Biopsy	IFT172	1.30352	0.41285	0.983042	0.580435	1.20127	0.39737	1.03944	0.899083	0.584975	0.509557	1.26449	1.38222	4.40833	1.15853	1.00513	1.22477	78.4837	0.459309	1.66092	2.93934	1.26949	0.132615	1.56218	3.78585	1.12162	7.51133	0.899083	1.38222	0.650462	0.00915409	Wilcoxon rank sum test	two.sided	0.988061
Surgery/Biopsy	TOR1A	0.762177	0.658866	0.985444	1.11559	1.29912	1.25232	1.58392	2.052	1.33	1.55425	1.13087	0.936686	0.713491	0.74975	0.563129	1.68079	0.526798	0.596457	1.06264	0.415161	0.026934	1.96651	1.17785	0.744643	0.65571	0.606187	1.25232	0.713491	1.7552	0.00915409	Wilcoxon rank sum test	two.sided	0.988061
Surgery/Biopsy	CSK	0.741349	0.800923	0.790646	1.25294	0.867427	0.91376	1.14058	1.9014	1.18364	1.812	1.09564	0.850818	0.218878	1.0913	1.07099	0.371709	0.918448	0.423871	0.649435	0.753606	0.655671	0.501717	1.6115	0.952995	0.479668	0.593947	1.09564	0.655671	1.67102	0.00915409	Wilcoxon rank sum test	two.sided	0.988061
Surgery/Biopsy	STXBP2	1.34058	1.95209	0.921086	1.1277	1.33143	0.885885	1.31452	4.55556	0.782309	2.32639	1.6471	0.636586	0.289546	0.669009	0.817593	0.813658	0.463575	1.1121	0.897313	0.481305	0.58911	2.99208	1.3784	1.21147	1.12993	0.808912	1.33143	0.813658	1.63635	0.00915409	Wilcoxon rank sum test	two.sided	0.988061
Surgery/Biopsy	ITGA3	0.807843	1.04299	0.538335	1.41319	2.01878	0.809011	0.733105	1.60826	0.780981	2.3782	0.933987	0.589302	0.137711	0.507843	0.74634	1.60476	0.123395	1.06224	0.855427	0.439868	0.181182	0.943185	0.375141	0.421067	0.57268	0.802769	0.933987	0.57268	1.63091	0.00915409	Wilcoxon rank sum test	two.sided	0.988061
Surgery/Biopsy	ST5	0.67483	0.749363	1.53736	1.24519	0.959899	1.12534	0.175564	1.03737	1.0396	1.77509	1.46281	0.644099	0.716988	2.21505	0.903346	0.949538	0.505797	0.623928	0.602952	0.608287	0.0717683	0.676542	0.631168	0.574173	0.695999	0.816016	1.0396	0.644099	1.61404	0.00915409	Wilcoxon rank sum test	two.sided	0.988061
Surgery/Biopsy	BSG	1.13038	1.29644	0.637408	1.00678	1.40835	0.902763	0.794676	2.24339	0.848042	2.68665	0.92626	0.824499	1.01027	0.530263	0.456924	1.4263	0.678996	0.636426	1.05052	0.364605	0.636824	1.26157	0.573749	0.837388	0.460912	0.61744	1.00678	0.636824	1.58094	0.00915409	Wilcoxon rank sum test	two.sided	0.988061
Surgery/Biopsy	VAMP4	2.47884	1.2862	2.32373	1.14645	1.21505	0.800065	1.22075	1.85177	1.19502	2.80601	1.83411	0.838387	1.05915	2.39145	0.714502	0.856971	0.569453	0.56928	1.20756	0.797118	0.0127374	0.109159	0.74346	1.34703	0.894927	3.57676	1.2862	0.838387	1.53414	0.00915409	Wilcoxon rank sum test	two.sided	0.988061
Surgery/Biopsy	NTAN1	1.42777	1.44363	1.25131	1.11497	0.866196	1.13151	2.32095	1.27577	1.81599	1.91212	1.69095	1.26132	1.16162	1.53329	0.683882	0.699561	1.61902	0.834323	1.14866	0.856211	0.559393	1.50609	0.931175	0.81333	1.06134	0.412303	1.42777	0.931175	1.53329	0.00915409	Wilcoxon rank sum test	two.sided	0.988061
Surgery/Biopsy	CHMP4B	1.05138	1.06696	0.832355	0.957467	0.782083	1.22901	1.66426	2.4235	1.53179	2.02979	0.998172	0.762998	0.933434	1.20326	1.23567	1.08382	0.95783	0.643114	1.25928	0.731794	0.773355	0.84768	0.756773	0.760406	0.762846	0.572289	1.06696	0.773355	1.37966	0.00915409	Wilcoxon rank sum test	two.sided	0.988061
Surgery/Biopsy	WWC3	0.972193	1.23284	1.0888	3.63139	1.0456	1.23407	1.41103	1.28444	1.03311	1.82993	0.997076	1.13767	1.02469	0.837348	0.746787	1.17426	0.636162	1.25112	1.06949	1.12176	0.0200235	0.607219	0.961783	0.481421	0.836483	1.15436	1.23284	0.961783	1.28182	0.00915409	Wilcoxon rank sum test	two.sided	0.988061
Surgery/Biopsy	TRAPPC1	1.64928	0.709817	0.957997	1.05712	1.22344	1.01928	1.00188	3.45911	1.07372	4.0475	1.31353	0.961631	0.326047	0.880293	0.796477	0.936027	0.583772	0.843401	0.851402	0.224607	0.857987	1.97288	1.19465	1.62116	0.730384	0.828445	1.07372	0.851402	1.26112	0.00915409	Wilcoxon rank sum test	two.sided	0.988061
Surgery/Biopsy	CMYA5	23.2449	1.01201	7.69618	0.141833	0.866372	3.38204	3.04106	0.0558296	0.0654676	2.24138	0.633551	0.47951	39.0942	74.9868	6.1727	6.48674	6404.8	1.99034	35.1318	20.2954	1.26949	4.88201	12.3937	22.9894	278.459	0.808912	1.01201	12.3937	0.081655	0.0108359	Wilcoxon rank sum test	two.sided	0.988061
Surgery/Biopsy	DHX16	1.22401	14.2256	0.907031	0.864779	1.12984	0.461472	0.550599	0.0340466	0.734212	0.0349921	0.16748	0.0166416	16.4936	2.03953	5.16986	15.6498	29.1007	1.11381	0.676671	10.4976	1.26949	1.06976	2.73471	1.33701	28.4892	0.808912	0.734212	2.03953	0.359991	0.0108359	Wilcoxon rank sum test	two.sided	0.988061
Surgery/Biopsy	PLCL2	1.61891	0.42358	4.62132	0.91406	0.442026	1.37844	0.731043	0.0502593	1.53008	0.00934904	1.37333	3.3383	0.565011	11.4951	1.62126	1.98012	403.001	1.07616	0.717681	83.2813	6.83364	1.7454	2.07197	0.194172	57.8974	1.67426	0.91406	1.98012	0.461618	0.0108359	Wilcoxon rank sum test	two.sided	0.988061
Surgery/Biopsy	TLN2	1.38634	2.75383	1.00656	1.4444	1.14498	0.756407	0.581718	0.192503	1.53229	0.0646103	1.45966	1.66332	2.07452	0.433958	1.28093	2.46407	3.29052	1.92677	2.3887	6.03198	3.64598	0.694931	1.77526	1.35916	7.14955	2.19967	1.14498	2.07452	0.551925	0.0108359	Wilcoxon rank sum test	two.sided	0.988061
Surgery/Biopsy	CDC40	0.836015	1.43458	1.09214	0.996986	1.11799	0.931743	0.686759	0.780695	0.989288	0.343478	0.580654	0.729977	2.55604	1.14362	1.67262	1.58109	1.5892	0.899732	0.80709	6.29859	1.38813	0.142462	2.81526	2.70207	2.48923	6.15079	0.931743	1.5892	0.586298	0.0108359	Wilcoxon rank sum test	two.sided	0.988061
Surgery/Biopsy	USP14	0.798492	0.946049	0.879858	1.0641	1.1047	1.01686	0.871364	0.944544	0.733773	0.500962	0.885972	0.673544	1.21319	0.777583	1.13102	1.01275	1.136	1.14005	1.07224	2.23329	1.24173	1.34201	6.97305	0.380805	1.7139	1.62482	0.885972	1.14005	0.777132	0.0108359	Wilcoxon rank sum test	two.sided	0.988061
Surgery/Biopsy	SLC12A4	1.60816	3.821	0.942657	0.845212	0.512257	0.47233	1.50909	4.29214	0.966871	4.53479	0.995412	0.347425	0.600981	1.28415	0.471523	3.72234	0.253823	0.487681	1.37811	0.305456	0.0133631	0.013893	0.915207	1.33701	0.833517	0.0137104	0.995412	0.487681	2.04111	0.0108359	Wilcoxon rank sum test	two.sided	0.988061
Surgery/Biopsy	REXO1	1.33736	0.332268	1.33377	1.58378	2.28786	1.14681	0.281512	2.43484	0.938997	5.57111	2.634	0.956268	0.50572	0.528767	1.17635	0.602981	1.15254	1.4743	0.669158	0.207599	0.331749	0.884523	0.920447	0.906363	0.277552	0.664917	1.33736	0.669158	1.99857	0.0108359	Wilcoxon rank sum test	two.sided	0.988061
Surgery/Biopsy	LRRC41	1.66782	0.982851	0.982995	1.35064	1.01157	0.953592	1.34237	3.44109	0.93886	1.90043	2.07618	1.25371	0.517645	0.687119	0.690522	1.47687	0.42011	1.27517	1.19902	0.167363	0.878493	0.767481	1.3716	0.529785	0.636503	1.06349	1.34237	0.767481	1.74906	0.0108359	Wilcoxon rank sum test	two.sided	0.988061
Surgery/Biopsy	PLXNB2	0.919055	0.715814	0.639137	1.48284	1.19472	0.914799	1.29334	2.90415	1.01821	1.42931	0.977525	1.7713	0.535052	0.374915	0.80147	1.20956	0.256993	1.21999	0.823794	0.411995	0.425846	0.907207	0.655735	0.65224	0.649809	0.676283	1.01821	0.655735	1.55278	0.0108359	Wilcoxon rank sum test	two.sided	0.988061
Surgery/Biopsy	DESI1	1.0204	0.945365	0.569559	0.830828	0.891584	0.866523	1.17439	2.62032	0.910751	2.6288	1.21176	1.92042	0.573043	0.516762	0.814261	0.700222	0.411932	0.53168	0.657666	0.721115	0.513123	2.34264	0.741656	1.50823	0.503133	0.657832	0.945365	0.657832	1.43709	0.0108359	Wilcoxon rank sum test	two.sided	0.988061
Surgery/Biopsy	SPTY2D1-AS1	1.57165	0.259859	0.482689	0.299066	3.35893	0.872531	0.295776	0.0959496	0.406422	0.124972	1.87273	0.622896	67.2431	1.50573	0.390401	0.615625	18.5186	0.742937	1.45001	9.09796	1.26949	5.91935	0.77183	5.46959	10.1091	0.808912	0.406422	1.45001	0.280289	0.0127717	Wilcoxon rank sum test	two.sided	0.988061
Surgery/Biopsy	MAFA	19.1133	0.699621	1.00251	0.546636	1.61383	3.03641	4.07549	0.0215397	0.01569	0.048989	1.93079	1.45585	140.83	2.84527	8.76628	6.22853	126.103	1.34829	2.16423	2.09953	1.26949	80.2322	3.05645	140.386	17.4611	0.808912	1.00251	3.05645	0.327998	0.0127717	Wilcoxon rank sum test	two.sided	0.988061
Surgery/Biopsy	GMPR	8.42159	0.433098	2.28572	1.15401	0.131801	3.12172	2.31652	0.499948	0.78658	0.107015	2.15809	0.981854	1.12874	3.4136	3.13365	4.4001	12.0518	4.04488	2.32274	20.2954	16.5034	1.80691	1.21761	1.68901	13.7851	2.55791	1.15401	3.13365	0.368264	0.0127717	Wilcoxon rank sum test	two.sided	0.988061
Surgery/Biopsy	ANKRD29	0.704732	0.591986	0.66161	0.361535	0.906775	1.50897	0.503125	0.318553	0.455103	0.0465085	0.54393	1.36393	0.6082	0.475722	1.70784	0.535362	0.649961	1.46554	0.428196	0.670561	1.80694	1.672	1.91612	1.58162	2.46527	0.992976	0.54393	1.36393	0.398795	0.0127717	Wilcoxon rank sum test	two.sided	0.988061
Surgery/Biopsy	CCDC146	1.16692	1.18543	1.94001	1.38262	0.606021	1.15487	0.338	1.0071	0.894936	0.0805064	0.359218	1.93565	2.1266	1.7307	2.25217	1.07527	0.932593	0.919606	0.903763	2.37488	0.176645	2.0855	4.47782	4.65928	2.58691	2.88246	1.0071	2.0855	0.482909	0.0127717	Wilcoxon rank sum test	two.sided	0.988061
Surgery/Biopsy	PDSS2	1.10806	0.687382	0.611921	0.478047	1.52817	0.890237	0.796935	0.0750317	1.17733	0.00534814	1.16988	1.68459	0.92915	1.97411	1.16515	1.18387	0.928388	0.404088	0.9467	98.6778	4.50993	3.50922	0.638533	1.11319	1.97726	2.34269	0.796935	1.18387	0.673163	0.0127717	Wilcoxon rank sum test	two.sided	0.988061
Surgery/Biopsy	KIAA0355	0.842705	1.15153	1.46779	1.03321	1.00118	1.00129	1.03348	0.459671	1.1936	0.687368	0.722466	0.760892	1.3162	2.1615	1.59614	0.62836	2.03807	1.23016	1.2274	1.32115	9.99828	0.902696	1.01592	2.54387	1.93759	1.37387	1.00129	1.32115	0.75789	0.0127717	Wilcoxon rank sum test	two.sided	0.988061
Surgery/Biopsy	SUGT1	0.592619	1.69013	1.03725	0.856676	0.944777	0.717437	1.25024	0.67087	1.17931	0.259612	0.97437	1.21676	2.34386	1.58157	1.04455	1.21924	1.50514	0.931003	1.23338	2.08695	1.03244	0.938895	1.60777	2.50498	1.56725	0.870661	0.944777	1.23338	0.766005	0.0127717	Wilcoxon rank sum test	two.sided	0.988061
Surgery/Biopsy	DNAJB12	1.36754	0.592486	1.52841	1.09011	0.692214	1.00247	0.567867	0.663952	1.27052	0.707677	1.01514	1.3302	0.917466	0.855145	1.09205	1.30076	4.65027	0.794367	1.28747	2.20118	7.50936	1.61337	1.164	2.81502	1.36571	1.10306	1.00247	1.30076	0.770677	0.0127717	Wilcoxon rank sum test	two.sided	0.988061
Surgery/Biopsy	FAM120AOS	0.701392	1.15216	0.993656	0.674337	0.626037	0.867717	0.948623	0.126249	1.33721	0.340903	0.988967	1.2821	1.52427	0.734377	0.456198	1.10707	1.77646	0.978994	1.11699	29.2534	1.00432	1.0802	1.4164	1.18162	0.862776	6.09703	0.867717	1.11699	0.776834	0.0127717	Wilcoxon rank sum test	two.sided	0.988061
Surgery/Biopsy	CEL	1.79667	3.13109	225.564	3.56034	0.757994	2.49195	0.820458	0.351815	0.51654	4.39696	0.279833	0.451122	0.0507495	0.909255	0.0749254	0.53718	9.70023	0.0499368	0.490815	0.00692914	0.00900348	2.57756	0.709302	0.523178	0.247732	0.0735375	1.79667	0.451122	3.98268	0.0127717	Wilcoxon rank sum test	two.sided	0.988061
Surgery/Biopsy	AMH	1.23366	1.25932	3.00752	2.53813	5.521	13.9256	0.464791	33.9853	3.43611	0.734835	1.45656	2.11874	0.0248772	0.811214	0.0646617	5.21661	9.70023	0.0709628	0.242824	0.699843	0.48221	1.96389	1.01882	1.13132	0.41773	0.118714	2.53813	0.699843	3.62671	0.0127717	Wilcoxon rank sum test	two.sided	0.988061
Surgery/Biopsy	SDC4	0.87795	0.899968	0.814228	1.04451	1.00067	0.69179	1.45707	2.53623	1.59901	1.07845	0.876411	0.844392	0.267532	0.289021	0.4119	0.919526	0.179211	1.49787	1.26567	0.451641	0.731981	2.35149	0.385233	0.378914	0.383845	0.37453	1.00067	0.4119	2.4294	0.0127717	Wilcoxon rank sum test	two.sided	0.988061
Surgery/Biopsy	CPOX	1.45999	0.931448	1.00251	0.619373	1.81053	0.780987	1.29358	2.71168	0.663109	1.40222	1.15138	0.862841	0.318372	0.533836	0.612464	0.460099	0.306245	1.0981	0.427608	0.886468	0.00601654	0.524393	0.22395	0.850825	2.28439	4.1644	1.15138	0.533836	2.1568	0.0127717	Wilcoxon rank sum test	two.sided	0.988061
Surgery/Biopsy	CD276	0.708181	0.819496	1.50484	0.879072	1.09844	1.32441	1.93278	2.23948	2.14598	5.56753	3.82406	1.32061	0.82636	1.73809	1.24941	1.70439	0.555911	0.593808	0.866485	0.410384	0.495324	0.745467	2.10555	1.08274	0.516613	0.411568	1.50484	0.82636	1.82104	0.0127717	Wilcoxon rank sum test	two.sided	0.988061
Surgery/Biopsy	ANKRD52	1.31003	1.14689	0.816403	1.13476	1.3114	0.93992	0.818398	1.50434	0.647471	2.16909	1.63573	0.733902	0.407562	0.694203	0.474322	0.58797	1.2894	1.18757	1.17503	0.54044	0.950187	0.488251	1.14231	0.743037	0.906352	0.816625	1.14689	0.743037	1.54351	0.0127717	Wilcoxon rank sum test	two.sided	0.988061
Surgery/Biopsy	C19orf25	0.958425	0.655576	0.852295	0.724483	0.876453	1.85767	0.682143	0.799987	0.689272	1.56471	0.830826	0.678598	1.11531	0.479214	0.466651	0.588537	0.685147	0.526587	0.490297	1.09813	0.00184788	0.747369	0.346877	1.68284	0.547522	0.438049	0.830826	0.547522	1.51743	0.0127717	Wilcoxon rank sum test	two.sided	0.988061
Surgery/Biopsy	RALY	1.18981	1.29633	0.890664	0.939062	1.20305	0.87439	1.70292	1.51881	1.18144	1.28839	1.0025	0.50259	0.947681	0.834863	1.14566	0.808064	0.827701	0.630155	1.50216	0.828605	0.804131	1.67873	0.803456	1.37395	0.527155	0.469424	1.18981	0.827701	1.43749	0.0127717	Wilcoxon rank sum test	two.sided	0.988061
Surgery/Biopsy	SSBP3	1.32329	0.999069	1.12864	1.09439	1.45682	1.14072	0.953363	2.7868	1.12715	1.24191	0.851688	2.47318	0.478542	0.861807	0.891439	1.04026	0.665094	0.765919	0.927146	0.472707	0.596408	0.725589	1.37854	2.04857	0.577904	0.847006	1.12864	0.847006	1.33251	0.0127717	Wilcoxon rank sum test	two.sided	0.988061
Surgery/Biopsy	YY2	0.248986	1.20844	4.15325	0.0632013	0.934322	31.5158	0.0613876	0.150778	1.50707	0.244945	0.119536	52.0383	0.530563	38.2978	0.974031	0.448087	25.5733	0.858005	2.56315	11.8973	8.88644	20.3255	4.41487	14.7071	116.714	0.0898791	0.248986	8.88644	0.0280187	0.0149935	Wilcoxon rank sum test	two.sided	0.988061
Surgery/Biopsy	BAI2	0.0941544	1.25932	1.13186	4.45118	0.802196	6.59634	3.25354	1.05545	2.08862	0.0720426	0.762962	8.83668	2.07005	2.17747	7.41762	21.0933	16.7549	44.4937	0.625761	4.8989	1.26949	3.48535	1.94501	118.994	0.551404	7.28021	1.13186	4.8989	0.231045	0.0149935	Wilcoxon rank sum test	two.sided	0.988061
Surgery/Biopsy	C4orf19	0.537871	0.318009	2.36592	0.931166	0.0606703	0.375401	0.301548	0.0458889	0.163624	0.026058	1.0978	0.981854	0.323404	2.55319	0.674329	0.680428	0.881839	1.09148	2.03001	0.699843	1.26949	1.06976	13.2446	0.00961879	8.27105	4.04456	0.318009	1.06976	0.297271	0.0149935	Wilcoxon rank sum test	two.sided	0.988061
Surgery/Biopsy	NEK10	0.659081	0.325176	0.549763	0.153489	0.771623	0.947441	0.563947	0.0390906	6.74496	0.408242	4.08158	0.0516765	1.64666	4.12438	0.587319	2.4949	83.7747	1.34829	2.91016	7.69827	1.26949	1.06976	1.50785	1.33701	4.33246	0.901359	0.563947	1.50785	0.374008	0.0149935	Wilcoxon rank sum test	two.sided	0.988061
Surgery/Biopsy	JUN	0.5962	0.918083	1.35302	1.26579	0.552452	0.761598	2.622	1.38567	2.12167	0.298871	0.576637	0.689501	2.70163	2.1316	1.46096	4.13093	1.02937	0.870342	2.36924	3.29491	1.34413	3.17435	1.47444	0.653181	3.07836	2.43674	0.918083	2.1316	0.430701	0.0149935	Wilcoxon rank sum test	two.sided	0.988061
Surgery/Biopsy	GPT2	0.385979	2.49821	0.787613	0.319587	0.51835	0.50793	0.280943	0.378113	0.448882	0.390734	0.360245	0.87907	3.43104	0.767844	3.20737	0.130418	1.47639	0.179216	0.621102	2.41668	0.585171	3.20929	0.539497	0.78399	1.11279	6.20643	0.390734	0.87907	0.444486	0.0149935	Wilcoxon rank sum test	two.sided	0.988061
Surgery/Biopsy	CACNA2D1	3.6436	0.749298	4.15325	0.578786	1.37571	1.90825	1.74222	0.171397	0.850098	1.89043	1.39458	0.85094	12.0462	6.26966	9.06598	2.23569	3.87866	1.04302	2.81162	32.8926	3.80847	1.42295	1.84851	2.99962	35.8412	1.64934	1.39458	2.99962	0.46492	0.0149935	Wilcoxon rank sum test	two.sided	0.988061
Surgery/Biopsy	CPA3	0.727557	0.791542	0.719114	0.790277	0.605549	1.09097	1.24003	1.06595	4.55211	0.400158	1.73004	7.91259	1.58407	3.88529	2.43658	2.34765	226.633	0.645821	1.5789	1.41687	1.50695	0.590509	1.675	10.2504	1.23759	3.46476	0.791542	1.675	0.472562	0.0149935	Wilcoxon rank sum test	two.sided	0.988061
Surgery/Biopsy	RGS5	0.455846	1.22794	1.47852	0.946997	0.5539	0.894709	0.720272	1.42831	2.13894	0.829735	1.07303	2.62979	3.61943	2.19394	0.842399	2.30166	1.13398	3.32531	0.617192	217.651	3.16365	1.88818	1.60162	0.599043	1.17229	1.84205	0.946997	1.88818	0.501539	0.0149935	Wilcoxon rank sum test	two.sided	0.988061
Surgery/Biopsy	LDOC1L	2.10429	0.666437	1.04757	1.27467	0.959135	1.10175	1.5019	0.663734	0.671832	0.00508185	1.26573	1.35743	1.79234	1.05091	1.98587	2.01536	2.52891	3.19738	1.33401	3.30615	3.14874	1.06976	2.31841	0.74161	1.40344	0.317491	1.04757	1.79234	0.584467	0.0149935	Wilcoxon rank sum test	two.sided	0.988061
Surgery/Biopsy	ANKS3	0.799685	0.736768	0.773748	1.28778	1.68053	0.391816	0.467287	0.312174	0.520623	0.309546	1.12364	2.42311	2.26709	0.832072	0.70891	0.526104	1.19254	1.92793	1.01594	1.45352	0.734059	3.02425	1.30231	1.23797	0.555335	4.18524	0.736768	1.23797	0.59514	0.0149935	Wilcoxon rank sum test	two.sided	0.988061
Surgery/Biopsy	PLCE1	1.03828	1.83576	1.46167	0.563508	0.903436	0.963366	1.05114	0.0831563	1.06004	0.149786	1.10568	1.51741	4.33802	1.35293	1.42707	1.6929	6.22327	1.05112	3.1089	80.4819	0.181356	1.3285	9.86511	1.04578	49.9327	0.333082	1.03828	1.51741	0.684243	0.0149935	Wilcoxon rank sum test	two.sided	0.988061
Surgery/Biopsy	PREB	0.830002	0.818389	0.8765	0.562792	0.633924	0.909885	0.621353	1.02599	1.97169	0.0224491	0.880822	0.975186	0.732179	1.21226	1.04882	0.624165	2.44407	0.939442	1.65449	0.797091	0.921201	1.42118	1.61615	1.22498	1.30743	1.87844	0.830002	1.21226	0.684675	0.0149935	Wilcoxon rank sum test	two.sided	0.988061
Surgery/Biopsy	ZNF131	1.15724	0.646171	1.04956	1.05691	1.26932	0.763694	0.786996	0.827012	1.05225	0.974374	0.68415	1.31634	1.54306	0.685821	1.97286	1.01872	1.33791	1.38194	0.966731	2.31327	0.559599	1.73992	1.30565	1.62888	1.54743	0.989071	0.974374	1.33791	0.728282	0.0149935	Wilcoxon rank sum test	two.sided	0.988061
Surgery/Biopsy	CRTC2	1.60063	1.3813	0.155946	2.72738	0.841371	2.19878	2.73297	5.85292	0.999153	26.2635	4.36969	1.68879	0.330219	0.478408	1.03397	1.26365	0.445874	0.367717	1.77449	0.412728	0.297115	0.152823	0.478219	0.0471886	1.28661	8.27579	2.19878	0.478219	4.59785	0.0149935	Wilcoxon rank sum test	two.sided	0.988061
Surgery/Biopsy	KANSL2	1.02572	0.913919	2.75156	0.53254	1.2375	1.63909	1.93326	1.82874	1.00294	1.82348	1.63716	1.24438	0.510878	0.661628	1.12388	2.63873	0.477943	0.736697	1.06231	0.558102	0.0914034	0.00516794	0.794782	0.69121	1.10611	1.17094	1.63716	0.736697	2.2223	0.0149935	Wilcoxon rank sum test	two.sided	0.988061
Surgery/Biopsy	PRKCD	0.582108	0.640393	2.86764	1.62698	0.776875	1.65587	0.90341	4.93676	1.75232	4.44147	1.13087	1.01724	0.817631	0.950061	1.51406	0.576413	1.19787	1.23709	0.362258	0.352526	0.150782	0.79145	1.15212	0.771081	0.444324	0.472171	1.62698	0.79145	2.0557	0.0149935	Wilcoxon rank sum test	two.sided	0.988061
Surgery/Biopsy	MRPL23	1.65073	0.750272	1.13618	1.00805	0.812982	1.12674	0.660797	1.22954	0.449449	5.62506	0.461837	0.512604	1.03594	0.652274	1.08879	0.47284	0.515611	0.236723	0.49862	0.491162	0.7177	0.354049	0.906308	0.49041	0.47071	0.434592	1.00805	0.49862	2.02168	0.0149935	Wilcoxon rank sum test	two.sided	0.988061
Surgery/Biopsy	NIPSNAP3A	1.51503	1.02885	2.21867	1.17147	0.949003	1.60863	3.01692	4.47308	1.72243	0.766554	1.32793	0.565866	0.517572	0.902528	0.889795	1.17419	0.852927	0.749052	1.90698	5.92534	0.00619264	0.99818	1.28542	0.429581	0.851245	1.04639	1.51503	0.889795	1.70267	0.0149935	Wilcoxon rank sum test	two.sided	0.988061
Surgery/Biopsy	GAS2L1	1.18173	1.07511	0.78864	2.16048	0.742009	0.951167	2.73921	1.57912	0.750189	2.75679	1.73523	1.04741	0.683938	0.351382	0.900602	0.801124	0.753904	1.56924	1.08307	1.48458	0.367106	0.653842	0.614061	0.762793	0.688932	1.08319	1.18173	0.762793	1.54922	0.0149935	Wilcoxon rank sum test	two.sided	0.988061
Surgery/Biopsy	ENTPD6	1.15897	0.808706	1.01266	1.20748	0.979876	1.58407	0.173952	1.403	1.05017	1.20441	1.99244	0.401621	0.810069	0.601496	0.718755	0.591575	0.839256	1.31018	0.913672	0.810552	0.221225	1.09393	1.34484	0.136162	0.752408	0.512366	1.15897	0.752408	1.54035	0.0149935	Wilcoxon rank sum test	two.sided	0.988061
Surgery/Biopsy	PLEKHJ1	1.26846	0.570418	0.630821	0.972518	0.959788	1.01185	1.16183	0.88296	0.736451	3.12985	1.31112	0.69398	0.446343	0.65538	1.36296	0.538592	0.941916	0.997014	0.745568	0.626417	0.702768	0.328061	0.970444	0.579305	0.559952	0.503482	0.972518	0.65538	1.4839	0.0149935	Wilcoxon rank sum test	two.sided	0.988061
Surgery/Biopsy	BCL2L1	0.673074	1.49986	0.779269	1.27826	1.01557	0.986926	0.897259	3.09533	2.54582	0.528236	1.1371	0.749031	0.560605	0.830158	1.24457	0.685449	0.575256	0.858006	0.640133	0.733454	0.18008	1.0183	0.536831	0.59935	1.07392	0.180486	1.01557	0.685449	1.48161	0.0149935	Wilcoxon rank sum test	two.sided	0.988061
Surgery/Biopsy	COL4A3	1.8796	0.246345	1.89363	0.442409	0.141564	6.93461	9.18222	0.0270627	0.946176	0.023108	0.663564	0.140265	52.5257	54.6644	10.1149	2.47103	7.97957	0.0254395	13.1028	0.699843	1.26949	1.06976	2.47427	156.43	30.3272	105.968	0.663564	7.97957	0.0831579	0.0175303	Wilcoxon rank sum test	two.sided	0.988061
Surgery/Biopsy	CNTD2	0.282463	6.29658	0.334169	1.07442	0.22868	0.732926	0.168702	0.062085	0.127263	0.408242	0.624242	2.32544	0.181248	0.190536	0.85658	4.763	1.23458	1.34829	7.96906	0.899798	1.26949	2.30843	0.128816	1.33701	4.59503	76.8467	0.334169	1.33701	0.249938	0.0175303	Wilcoxon rank sum test	two.sided	0.988061
Surgery/Biopsy	ZNF383	2.06815	0.12873	0.419231	1.07442	0.445409	1.78834	3.45903	0.676568	0.412333	0.0172497	0.199226	1.46081	100.23	8.83796	0.86035	7.3335	52.0285	0.773611	0.620197	1.69962	20.735	1.06976	0.747131	0.0382003	13.7851	59.0506	0.445409	1.69962	0.262064	0.0175303	Wilcoxon rank sum test	two.sided	0.988061
Surgery/Biopsy	TMEM178B	1.13126	76.2586	4.15325	0.131027	2.80297	1.27583	0.0692243	0.0502593	0.104125	0.0214864	1.16604	28.4738	120.53	2.94599	2.02299	17.0107	37.9191	0.103715	28.6047	0.699843	1.26949	1.06976	4.31037	244.673	3.34362	13.7515	1.13126	4.31037	0.26245	0.0175303	Wilcoxon rank sum test	two.sided	0.988061
Surgery/Biopsy	WIPF3	4.96508	49.6731	3.4434	0.75253	0.243972	2.08815	0.557006	0.0113489	0.315118	0.0685846	1.0404	12.7641	1.76422	82.815	1.12388	1.89008	164.904	4.2035	1.27666	2.09953	44.4322	1.06976	1.18583	2.78678	4.42794	7.28021	0.75253	2.78678	0.270035	0.0175303	Wilcoxon rank sum test	two.sided	0.988061
Surgery/Biopsy	ZNF441	1.27422	1.81901	1.9279	2.05117	0.562964	2.02633	0.650708	0.0319832	0.320704	0.111339	2.89421	2.19029	4.49825	6.48117	2.40832	7.93832	18.5186	0.963067	2.48428	6.29859	0.253898	0.032417	5.32048	0.267402	37.6792	20.2228	1.27422	4.49825	0.283271	0.0175303	Wilcoxon rank sum test	two.sided	0.988061
Surgery/Biopsy	EYA4	0.777778	3.4981	0.556949	1.19721	0.500844	0.413104	1.7536	0.070363	1.8717	4.58459	3.53737	7.94409	4.14911	4.25531	34.3908	1.29047	157.849	0.0385227	5.14094	6.29859	1.26949	2.04089	1.25575	2.34284	10.1091	3.19713	1.19721	4.14911	0.288547	0.0175303	Wilcoxon rank sum test	two.sided	0.988061
Surgery/Biopsy	SYT1	1.93367	0.499729	0.399601	2.42884	3.29863	1.39492	0.774653	0.0215397	1.16162	0.705145	0.0749091	14.0732	3.0599	1.33115	7.86717	2.60164	11.4639	1.32261	2.45312	2.09953	1.26949	1.70941	0.461148	0.121547	45.0313	117.292	0.774653	2.45312	0.315783	0.0175303	Wilcoxon rank sum test	two.sided	0.988061
Surgery/Biopsy	HEY2	0.375605	0.689139	0.900062	0.647701	1.76904	1.39003	1.32001	0.351815	0.826407	0.0140773	2.16998	2.21333	3.25757	1.18995	1.05966	4.76299	8.89856	1.81727	2.40366	20.2954	1.26949	0.324891	1.1726	15.0891	48.7073	0.269637	0.826407	2.21333	0.373377	0.0175303	Wilcoxon rank sum test	two.sided	0.988061
Surgery/Biopsy	IL18R1	0.594253	0.284461	1.04517	0.326998	2.12346	0.980994	0.617761	2.68187	1.28012	1.9849	1.42972	4.51653	1.61164	2.01567	2.81631	1.24354	161.377	2.56611	0.332184	65.0854	0.47071	1.06976	8.76181	1.8089	11.9471	11.9539	1.04517	2.56611	0.407297	0.0175303	Wilcoxon rank sum test	two.sided	0.988061
Surgery/Biopsy	C3orf18	0.888326	2.93841	0.880992	1.47236	0.941708	3.07829	0.4976	0.0959496	3.23692	0.0422319	0.704789	4.37371	140.83	1.6789	2.56245	1.20383	1.94005	1.34829	1.99116	6.29859	1.26949	3.16174	1.99688	12.4553	13.7851	0.161782	0.888326	1.99688	0.444858	0.0175303	Wilcoxon rank sum test	two.sided	0.988061
Surgery/Biopsy	CASD1	1.75508	1.55014	1.68507	1.31586	0.538246	0.757155	0.849651	0.0148654	0.442877	0.0703865	1.13908	0.400015	4.0288	0.601868	1.2087	1.60304	3.12143	1.82089	1.29183	51.0885	234.856	2.12356	1.16837	0.55401	37.6792	5.04015	0.849651	1.82089	0.466612	0.0175303	Wilcoxon rank sum test	two.sided	0.988061
Surgery/Biopsy	ITM2A	2.0516	0.931619	6.40378	0.497551	0.243632	1.37571	0.858498	1.41475	2.27758	0.00833147	2.18208	0.046755	3.9658	3.33197	1.30703	1.06119	42.7398	2.14141	2.33531	2.93934	78.2853	16.1891	3.43634	1.08295	9.8263	2.86796	1.37571	2.93934	0.468033	0.0175303	Wilcoxon rank sum test	two.sided	0.988061
Surgery/Biopsy	CCDC69	0.728582	0.910924	1.64755	0.197039	0.541189	1.05275	0.575264	0.567622	3.6578	1.40818	0.935843	1.82344	1.78852	4.44361	1.84864	0.258604	8.76556	0.661114	0.288093	2.69745	9.432	10.6548	1.96308	2.52792	1.27564	1.86028	0.910924	1.86028	0.489669	0.0175303	Wilcoxon rank sum test	two.sided	0.988061
Surgery/Biopsy	ZNF331	1.6636	0.443782	6.07304	0.965066	0.710602	1.01995	2.57091	0.351815	1.43919	2.09388	1.90368	2.13856	1.40911	2.86241	2.35497	1.41147	3.47292	3.07411	1.92616	6.9743	3.20215	2.6011	1.09509	1.25857	2.77971	25.0763	1.43919	2.6011	0.553302	0.0175303	Wilcoxon rank sum test	two.sided	0.988061
Surgery/Biopsy	PPAP2B	1.08203	1.33623	1.51234	0.779327	0.50551	1.09786	0.944852	0.398208	1.50903	0.282079	1.29078	1.93181	8.49911	2.15433	0.974293	1.02612	0.966589	1.13207	1.23835	8.16483	5.21655	0.487935	2.57438	1.35792	2.26163	4.00593	1.08203	1.93181	0.560114	0.0175303	Wilcoxon rank sum test	two.sided	0.988061
Surgery/Biopsy	TMEM179B	1.47991	0.574952	0.611603	1.24625	1.10857	1.06008	0.0203623	1.08411	0.756662	0.781714	0.696015	1.54225	1.01005	0.690507	2.50939	1.44938	1.13093	1.16788	1.29952	0.891104	1.63898	1.62818	0.838069	0.803489	1.4192	1.19816	0.781714	1.19816	0.652427	0.0175303	Wilcoxon rank sum test	two.sided	0.988061
Surgery/Biopsy	FBXO31	1.22469	0.945202	1.54933	0.61311	0.761695	1.03226	1.6158	0.741057	0.779748	0.557235	1.11561	0.849935	2.40138	1.36232	1.02782	0.869914	0.977071	1.13603	2.27859	6.38889	2.24167	0.835362	1.25645	2.64186	1.46719	1.7077	0.945202	1.36232	0.693816	0.0175303	Wilcoxon rank sum test	two.sided	0.988061
Surgery/Biopsy	VTI1B	0.673431	1.63801	0.833341	0.90647	0.925129	0.862071	0.353075	0.476482	0.970787	1.12675	0.845156	0.545121	2.15784	0.740305	1.13152	1.06651	1.1229	0.897631	1.06973	2.09953	1.41034	1.34654	0.849174	2.29692	2.05273	1.65166	0.862071	1.13152	0.761873	0.0175303	Wilcoxon rank sum test	two.sided	0.988061
Surgery/Biopsy	PANK4	1.87585	0.637432	0.951098	2.09768	1.78371	2.03591	0.910991	7.20456	0.588163	0.840497	8.53131	0.41604	0.356387	1.49884	3.28173	0.569338	0.307618	0.694576	0.501837	0.357063	0.0976531	0.841546	2.20196	0.575793	0.502852	2.96601	1.78371	0.569338	3.13295	0.0175303	Wilcoxon rank sum test	two.sided	0.988061
Surgery/Biopsy	MDFI	0.162832	0.821294	0.762159	0.564527	1.16839	1.58094	2.26869	3.65065	1.57759	7.9159	1.32793	1.56479	0.112838	0.753624	1.23516	1.05516	0.304205	0.559049	1.28185	0.254147	0.513159	0.464849	1.09073	0.386248	0.279697	0.960276	1.32793	0.559049	2.37534	0.0175303	Wilcoxon rank sum test	two.sided	0.988061
Surgery/Biopsy	CITED4	0.383076	4.83651	0.614265	1.59133	0.855636	0.770012	1.37834	1.45083	0.998013	0.30686	0.901042	0.277777	0.265163	0.438415	0.583638	0.396716	0.217807	0.46527	0.779138	0.412064	0.240714	2.25174	0.411138	1.53455	0.446477	0.299681	0.901042	0.412064	2.18666	0.0175303	Wilcoxon rank sum test	two.sided	0.988061
Surgery/Biopsy	ZNF385A	0.662794	1.42263	0.220427	1.38065	1.80055	0.890863	2.25054	3.70409	0.883246	1.40278	0.838268	0.79643	0.238291	0.286364	0.791914	0.40032	0.243356	0.452087	0.639642	0.515142	0.919682	5.57183	0.726085	1.2966	0.32079	0.835847	1.38065	0.639642	2.15847	0.0175303	Wilcoxon rank sum test	two.sided	0.988061
Surgery/Biopsy	LRFN1	1.09048	1.69908	8.35424	1.9431	1.4976	1.26596	1.56447	6.68449	1.0343	9.65083	1.95596	2.34134	1.37595	0.532407	0.791603	0.386189	0.733095	0.839504	0.478042	38.4914	0.00751178	6.32474	0.446148	1.24934	1.59975	0.546562	1.69908	0.791603	2.14638	0.0175303	Wilcoxon rank sum test	two.sided	0.988061
Surgery/Biopsy	RAP1GAP2	1.44998	1.17701	0.881724	1.26543	0.686041	1.12674	1.36259	4.44566	1.34033	0.0720426	0.957171	0.74358	0.241842	0.325002	0.908878	0.387908	0.307158	1.55572	0.686135	0.201169	0.024892	0.559984	1.86647	0.831684	0.656433	0.367687	1.17701	0.559984	2.10186	0.0175303	Wilcoxon rank sum test	two.sided	0.988061
Surgery/Biopsy	SLC22A18	1.38735	1.2118	1.02765	1.34099	0.705342	1.74636	0.934926	2.08564	0.859772	5.14727	0.425067	0.898564	0.463813	1.49434	0.435746	0.532865	0.158949	0.482347	1.24117	0.60098	0.59956	1.32816	0.61962	0.824091	0.376355	1.1348	1.2118	0.60098	2.01637	0.0175303	Wilcoxon rank sum test	two.sided	0.988061
Surgery/Biopsy	MED21	1.29248	0.917281	0.878303	1.29203	0.585386	0.540849	1.57394	1.57391	0.847167	3.26163	1.63653	1.10087	0.662438	0.415691	0.480675	1.23374	1.10415	0.465341	0.83979	80.4819	0.00613281	0.359279	0.457552	0.43854	0.671878	0.935801	1.29203	0.662438	1.95041	0.0175303	Wilcoxon rank sum test	two.sided	0.988061
Surgery/Biopsy	TGFB1	2.4096	1.23112	0.543694	1.09463	1.54116	0.746293	1.42298	1.86582	1.60352	4.28207	1.09927	0.418586	0.735185	0.795255	1.46584	1.28807	0.370169	3.00773	0.618448	0.490047	0.595794	1.06976	0.929358	1.51121	0.41773	0.72041	1.42298	0.735185	1.93553	0.0175303	Wilcoxon rank sum test	two.sided	0.988061
Surgery/Biopsy	FANCC	1.88528	0.9722	0.418769	0.692405	3.12728	1.11532	1.97668	0.795643	1.16564	3.16739	3.81481	0.252477	1.03806	0.346253	0.55591	0.63581	1.66248	0.199313	0.625077	20.2954	0.0173903	0.02527	3.52219	0.265454	0.751914	0.636344	1.16564	0.625077	1.8648	0.0175303	Wilcoxon rank sum test	two.sided	0.988061
Surgery/Biopsy	ZNF75A	0.939105	0.377092	1.04553	1.67182	1.26682	1.72826	0.468122	1.57997	1.30783	2.09264	0.919582	0.743377	0.788924	3.18771	1.06924	0.620279	0.724649	0.830406	0.307578	0.416036	0.61862	0.330222	0.818287	0.624882	0.492863	0.681608	1.26682	0.681608	1.85857	0.0175303	Wilcoxon rank sum test	two.sided	0.988061
Surgery/Biopsy	TRIM59	1.70366	0.767876	0.690617	1.25056	0.7108	1.10986	0.830904	1.85416	1.00912	5.37633	0.932309	0.278436	0.364291	0.807419	2.12289	0.799801	0.76294	3.1241	0.571216	0.356524	0.00613281	0.0140144	0.419512	0.50444	0.986087	0.920486	1.00912	0.571216	1.76662	0.0175303	Wilcoxon rank sum test	two.sided	0.988061
Surgery/Biopsy	ABHD17A	1.42742	0.513055	0.959621	1.38959	1.07993	1.38063	1.4496	5.68997	0.673964	4.03067	1.60882	1.78274	0.826669	0.646509	0.791069	0.936058	0.392982	1.2574	0.524691	0.45539	0.28913	1.47306	0.719963	0.493615	0.88449	1.08768	1.38959	0.791069	1.75659	0.0175303	Wilcoxon rank sum test	two.sided	0.988061
Surgery/Biopsy	ANKRD13D	0.869147	0.646728	0.686949	1.3249	1.02507	1.22496	0.901654	0.832954	1.07832	0.542458	0.645706	0.873958	0.53186	0.512906	0.571181	0.903258	0.302848	0.540095	0.73308	0.316506	0.538825	0.0726083	0.826905	0.789123	0.365388	1.67374	0.869147	0.540095	1.60925	0.0175303	Wilcoxon rank sum test	two.sided	0.988061
Surgery/Biopsy	LTBR	0.85472	0.70944	1.06763	1.17882	1.1653	0.861205	1.03744	2.15862	1.01536	7.35118	0.72901	2.538	0.196494	0.662972	0.832736	0.831634	0.522559	0.723821	0.64354	0.275561	0.571136	1.72831	0.688045	1.79216	0.484507	0.867063	1.03744	0.688045	1.50781	0.0175303	Wilcoxon rank sum test	two.sided	0.988061
Surgery/Biopsy	FOXP4	1.7555	0.676765	1.34152	0.994835	1.68729	0.980179	1.31434	7.33029	1.32465	1.64424	0.904276	0.867779	1.06244	1.29683	1.54873	1.67839	0.881839	0.701113	1.06995	1.23589	0.695505	0.474383	0.883724	0.711176	0.631426	0.227658	1.32465	0.881839	1.50214	0.0175303	Wilcoxon rank sum test	two.sided	0.988061
Surgery/Biopsy	KDM2B	1.44184	0.77429	1.45624	1.30778	1.07443	0.802234	1.27016	0.731689	0.571689	1.6797	1.00536	0.645093	0.408092	1.21037	1.48193	0.825586	0.720543	0.7863	0.687941	0.526657	0.773307	0.471476	0.729039	0.954126	0.5292	0.808912	1.07443	0.729039	1.47376	0.0175303	Wilcoxon rank sum test	two.sided	0.988061
Surgery/Biopsy	DYNLRB1	1.21448	1.00001	0.560238	1.18434	0.978576	0.880857	1.40722	1.53359	1.1974	0.701178	1.34267	0.701238	0.777035	0.829795	0.804373	0.960633	0.625193	0.906747	1.2305	0.595402	0.994709	1.07328	0.548107	0.891131	0.645508	0.544562	1.18434	0.804373	1.47238	0.0175303	Wilcoxon rank sum test	two.sided	0.988061
Surgery/Biopsy	ATP6V1C1	1.1127	1.10863	1.5426	1.2012	1.6553	0.96697	1.32592	1.65438	1.08725	4.86469	1.0317	1.00403	0.328148	1.31731	0.82709	1.12845	0.76822	1.64478	0.73426	0.455995	2.08731	0.803833	1.35097	0.775797	0.892796	0.782888	1.2012	0.82709	1.45232	0.0175303	Wilcoxon rank sum test	two.sided	0.988061
Surgery/Biopsy	CYSTM1	2.49549	1.59005	3.33622	0.66316	1.33173	1.92606	1.59856	3.82266	1.04858	12.2192	1.89856	1.73485	1.4304	1.51411	1.48074	1.07282	1.3214	1.80356	1.43126	1.40877	0.875745	1.16534	1.28063	1.10818	0.737921	0.441474	1.89856	1.3214	1.43677	0.0175303	Wilcoxon rank sum test	two.sided	0.988061
Surgery/Biopsy	MAPKAPK5	0.75914	0.980106	1.1247	1.08156	1.07255	1.05867	1.20691	3.19515	0.95752	1.86646	1.90865	1.57526	0.531474	0.775259	0.958429	1.36427	0.447801	0.848607	0.576462	0.52356	0.398867	1.31776	1.24041	0.533057	0.894685	0.640314	1.08156	0.775259	1.3951	0.0175303	Wilcoxon rank sum test	two.sided	0.988061
Surgery/Biopsy	PLD3	1.55327	0.64097	1.52625	1.20666	1.1841	1.8026	1.71023	5.72163	1.52417	2.26077	1.94324	1.37827	0.552652	1.12691	1.33244	2.53962	1.13437	2.2014	1.23807	0.400292	0.59218	1.36332	0.884352	0.868169	0.953805	0.691329	1.55327	1.12691	1.37834	0.0175303	Wilcoxon rank sum test	two.sided	0.988061
Surgery/Biopsy	RFNG	1.32862	0.759435	1.11857	1.76048	1.15569	0.960877	1.40162	2.47865	1.07969	2.9925	1.37472	0.800499	0.993933	1.38511	0.926566	0.508969	1.20496	1.21988	1.42949	0.943938	0.153808	1.06126	0.385926	1.10072	0.483365	1.05393	1.32862	0.993933	1.33673	0.0175303	Wilcoxon rank sum test	two.sided	0.988061
Surgery/Biopsy	C10orf71	146.975	0.699621	1.00251	0.0362165	1.27408	3.43912	80.0371	0.0445963	0.00404725	1.44245	1.19913	0.981854	1252.24	370.212	3.37164	19.6277	577.605	39.1005	261.133	0.699843	3.80847	1.06976	217.008	434.529	24.8132	0.808912	1.19913	24.8132	0.0483262	0.0204189	Wilcoxon rank sum test	two.sided	0.988061
Surgery/Biopsy	S100A1	14.5597	4.89734	3.0947	0.0861351	3.3126	2.02084	0.0254847	0.667731	0.0053273	3.97965	1.59849	1.59128	22.3784	68.4719	6.60842	37.1514	29.0302	36.4039	105.499	0.699843	0.0846327	3.6055	40.413	4.0848	13.7851	0.269637	2.02084	13.7851	0.146596	0.0204189	Wilcoxon rank sum test	two.sided	0.988061
Surgery/Biopsy	EFCAB13	0.312196	1.16603	19.0477	0.466668	1.04243	0.732926	1.00564	0.0301556	0.580123	0.136081	0.080031	0.140265	59.6307	46.1538	3.37164	3.031	0.293946	13.7526	0.574532	10.4976	1.26949	1.06976	2.2263	0.191002	76.2775	83.318	0.580123	3.031	0.191397	0.0204189	Wilcoxon rank sum test	two.sided	0.988061
Surgery/Biopsy	ATOH8	2.74039	0.535004	1.77864	1.20666	0.512257	0.914099	0.919967	2.05534	0.554212	0.754628	2.03557	3.66903	1.09043	5.3877	0.134866	0.901421	441.801	4.8746	1.61813	10.4976	19.1364	0.0749515	3.84015	44.1214	4.59503	6.63308	0.919967	4.59503	0.200209	0.0204189	Wilcoxon rank sum test	two.sided	0.988061
Surgery/Biopsy	GSTM2	0.871688	0.0304183	1.57537	1.62436	1.27408	0.278007	4.3253	0.150778	0.384432	0.00597427	0.30548	0.140265	59.6307	0.943486	2.83218	0.680428	7.93655	1.70823	3.13729	3.49921	1.26949	1.06976	37.8814	1.33701	6.43304	0.808912	0.384432	1.70823	0.225047	0.0204189	Wilcoxon rank sum test	two.sided	0.988061
Surgery/Biopsy	PAK3	0.337578	0.58857	2.20552	0.16002	1.89811	1.62393	1.50774	0.0270627	1.44095	0.331396	4.07593	4.2547	4.11983	11.6748	22.2528	0.840529	57.3196	4.94374	0.493555	21.6951	1.26949	0.213953	4.31784	5.82247	39.5173	0.0475831	1.44095	4.31784	0.33372	0.0204189	Wilcoxon rank sum test	two.sided	0.988061
Surgery/Biopsy	SMCO2	0.787682	1.02408	0.95043	0.202119	0.30991	1.06692	0.695975	0.339578	0.317624	0.0118905	0.359412	1.07536	6.34369	0.46965	0.286869	2.80336	0.369804	0.66218	0.124694	0.984524	1.26949	3.33702	1.01882	6.31623	1.89207	25.0763	0.359412	1.07536	0.334224	0.0204189	Wilcoxon rank sum test	two.sided	0.988061
Surgery/Biopsy	PAK7	0.448175	4.89734	13.0326	0.921923	2.45015	0.314111	0.101221	0.351815	0.731624	0.012371	0.0297258	0.196371	11.4186	1.25289	1.25233	4.763	0.881839	0.597345	8.3046	14.6967	1.26949	5.90869	51.9596	1.33701	22.9751	0.808912	0.448175	1.33701	0.335206	0.0204189	Wilcoxon rank sum test	two.sided	0.988061
Surgery/Biopsy	ZNF573	1.06387	1.02366	1.10177	0.562792	0.758192	0.589648	0.499819	0.0458889	7.07435	0.331396	2.32218	3.0664	1.19454	4.25531	3.94964	1.25009	37.2136	2.17378	1.06045	30.0932	382.117	1.02291	1.50541	0.339918	0.404362	115.674	0.758192	2.17378	0.34879	0.0204189	Wilcoxon rank sum test	two.sided	0.988061
Surgery/Biopsy	TIGD6	1.78893	0.836132	0.804482	0.596901	0.404706	3.86008	2.35256	0.0245452	0.679457	0.0942096	0.991443	0.686242	3.32615	55.9737	1.86885	1.53582	74.9563	0.473725	1.21801	11.8973	1.26949	11.1839	2.21329	0.0461038	87.3056	46.108	0.804482	2.21329	0.363478	0.0204189	Wilcoxon rank sum test	two.sided	0.988061
Surgery/Biopsy	PGAM2	12.6613	0.699621	0.077116	0.0469864	1.27408	1.94261	0.650708	0.0285256	0.0115694	1.17124	2.13404	0.981854	13.7254	391.816	0.134866	1.61741	1856.27	1.34829	47.6745	0.699843	1.26949	1.06976	247.572	3.8703	21.1371	0.808912	0.699621	1.61741	0.432556	0.0204189	Wilcoxon rank sum test	two.sided	0.988061
Surgery/Biopsy	OXNAD1	0.808589	2.62125	1.69991	1.42554	1.27408	1.42849	0.738804	0.499948	0.825944	0.0104677	1.02047	0.669161	6.63368	1.05323	1.45179	1.37945	122.576	0.89005	0.827113	13.4047	6.088	3.51493	1.16791	4.01103	4.29206	2.34159	1.02047	2.34159	0.435801	0.0204189	Wilcoxon rank sum test	two.sided	0.988061
Surgery/Biopsy	VLDLR	0.530764	0.672608	0.460271	0.266586	0.386517	0.839534	0.476292	0.427883	0.476393	0.0870023	0.580589	0.837627	2.26166	3.12453	1.5808	0.428084	0.402528	0.124129	0.836897	1.17837	1.07617	0.0137738	2.47427	3.04663	0.913244	3.29787	0.476292	1.07617	0.442581	0.0204189	Wilcoxon rank sum test	two.sided	0.988061
Surgery/Biopsy	LONRF3	0.131816	0.203116	1.04914	0.488374	1.04243	0.6467	0.51723	0.171817	2.90748	0.174961	0.471366	0.420794	0.213832	40.2618	0.802772	0.89992	34.3917	4.04488	0.218101	2.09953	1.26949	1.06976	0.737763	1.33701	2.75702	0.808912	0.488374	1.06976	0.456525	0.0204189	Wilcoxon rank sum test	two.sided	0.988061
Surgery/Biopsy	VGLL4	1.12539	1.76383	1.50669	0.73553	0.926135	0.752563	0.821669	0.688195	0.987019	0.163923	1.18193	0.785994	3.59732	1.66079	1.04998	2.10726	1.74797	1.61889	1.63987	1.46548	1.87051	0.566246	1.83387	1.16132	1.64337	0.786072	0.926135	1.63987	0.564761	0.0204189	Wilcoxon rank sum test	two.sided	0.988061
Surgery/Biopsy	CCSER2	1.02165	1.31823	1.7412	0.777315	0.900838	1.0379	0.757218	0.843875	0.997878	0.750025	1.00169	0.773754	1.76511	1.53717	1.04455	1.19612	1.59672	0.645363	1.20163	7.01215	16.2021	0.808207	1.27301	3.08585	1.82554	3.5361	0.997878	1.53717	0.649167	0.0204189	Wilcoxon rank sum test	two.sided	0.988061
Surgery/Biopsy	AKT3	1.01059	0.867754	1.65744	0.465937	1.60876	1.20019	1.81034	1.78237	1.64634	1.17986	1.09907	1.81222	2.7259	3.04935	1.42471	1.67067	4.87072	1.91647	1.39107	7.94527	1.82144	0.119225	1.57522	1.95119	2.52504	0.75132	1.20019	1.82144	0.658923	0.0204189	Wilcoxon rank sum test	two.sided	0.988061
Surgery/Biopsy	POP1	0.701861	0.892755	0.476602	0.914336	1.44575	1.00302	0.831358	0.502397	0.691959	0.188066	0.86564	0.59092	1.29647	0.575505	1.43199	1.20938	1.29424	0.705629	0.589171	3.54536	1.63457	1.25527	1.165	1.17634	1.40965	1.7546	0.831358	1.25527	0.662294	0.0204189	Wilcoxon rank sum test	two.sided	0.988061
Surgery/Biopsy	ASCC3	0.5422	1.35666	1.11757	0.616715	0.907029	0.791282	0.529156	0.603579	0.977159	0.244945	0.749306	0.465089	2.97137	1.0182	1.03707	1.53992	0.769334	0.751898	0.720603	2.40623	0.899098	2.0417	1.25597	1.47032	3.39576	0.930553	0.749306	1.03707	0.722521	0.0204189	Wilcoxon rank sum test	two.sided	0.988061
Surgery/Biopsy	C15orf61	1.64502	0.597237	0.732926	0.967573	1.07731	1.32126	1.8095	1.18602	0.476165	0.00508185	1.11278	0.981854	2.05388	1.29312	1.32125	1.66083	1.65252	0.858005	1.17603	0.50285	2.96214	5.9352	1.45063	4.62812	1.82791	1.48867	1.07731	1.48867	0.723671	0.0204189	Wilcoxon rank sum test	two.sided	0.988061
Surgery/Biopsy	EPOR	7.24989	10.4943	3.67586	3.93955	2.80297	0.732926	0.836625	0.351815	1.50707	0.0453602	11.8606	0.0516765	0.111293	1.82371	0.466843	0.408257	0.0304083	0.192613	0.659095	0.699843	39.3542	0.0112607	0.235111	0.121547	10.1091	0.0425743	2.80297	0.235111	11.9219	0.0204189	Wilcoxon rank sum test	two.sided	0.988061
Surgery/Biopsy	SERPINA1	3.06525	0.355947	2.70488	2.72738	0.960895	2.94875	1.32241	8.28784	12.5074	5.07386	3.52073	5.66454	0.518102	3.60065	2.62239	0.988546	0.934883	1.9203	0.377117	1.62018	0.915047	0.268662	0.430774	0.975307	1.08187	0.553234	2.94875	0.975307	3.02341	0.0204189	Wilcoxon rank sum test	two.sided	0.988061
Surgery/Biopsy	HAPLN3	1.0613	0.61653	2.34939	0.949971	0.467237	1.78676	2.56026	15.0687	2.64898	3.86791	3.16985	1.71154	0.133325	1.22248	1.677	1.89529	0.713275	1.45509	1.13119	0.86803	1.19867	0.528701	0.941716	0.804276	0.433493	0.33465	2.34939	0.941716	2.4948	0.0204189	Wilcoxon rank sum test	two.sided	0.988061
Surgery/Biopsy	FAM174A	0.8972	8.62865	1.25879	1.66253	1.13338	2.50126	0.83498	0.624064	0.882499	3.15958	0.792105	0.362804	0.721439	2.58525	0.399396	0.56623	0.792765	0.878739	0.418263	137.869	0.423164	0.285814	0.463098	0.887176	1.29284	0.650892	1.13338	0.650892	1.74127	0.0204189	Wilcoxon rank sum test	two.sided	0.988061
Surgery/Biopsy	MTO1	0.934093	1.14576	1.13707	1.41699	1.68392	1.49441	0.708003	1.83829	1.55362	1.76618	3.33834	1.742	0.433933	0.765493	0.481664	0.573274	1.68541	0.863877	0.410696	0.862913	0.198836	2.27066	0.988628	0.681119	0.935869	1.42009	1.49441	0.862913	1.73182	0.0204189	Wilcoxon rank sum test	two.sided	0.988061
Surgery/Biopsy	RFWD3	1.58123	0.724013	0.4077	1.04637	1.33557	1.29843	1.52347	1.69076	0.473771	2.06188	1.34228	0.780256	0.263773	0.388008	0.724634	1.02168	0.44307	1.00534	0.963973	0.350745	1.51486	0.935428	0.785822	1.05254	0.468836	1.16563	1.33557	0.785822	1.69958	0.0204189	Wilcoxon rank sum test	two.sided	0.988061
Surgery/Biopsy	EPT1	0.825003	1.20844	0.560376	0.729352	1.19869	1.08949	2.2816	1.07852	0.702584	2.26534	1.01094	0.607814	0.273107	0.636007	1.05805	0.717458	0.3426	0.730139	0.675073	13.6787	0.156367	2.95165	0.715479	0.535676	0.605199	0.481252	1.07852	0.636007	1.69576	0.0204189	Wilcoxon rank sum test	two.sided	0.988061
Surgery/Biopsy	CCDC77	0.801289	0.752925	1.77156	0.779161	1.49565	1.13411	1.11954	1.38607	0.444838	2.19374	0.624242	0.549478	0.26676	0.681494	0.939813	0.938274	0.881839	0.248086	0.802175	0.484507	0.0507796	0.00506996	0.704554	0.0132377	1.20516	0.808912	1.11954	0.681494	1.64277	0.0204189	Wilcoxon rank sum test	two.sided	0.988061
Surgery/Biopsy	LGMN	1.9967	1.0395	2.78863	1.23839	0.922046	1.52438	2.55605	3.48684	2.20912	3.07135	3.27625	1.59209	0.373048	1.38412	1.75576	1.35775	3.95347	1.57427	1.59777	0.461048	0.527153	0.900157	1.45769	1.06238	0.833621	0.53674	2.20912	1.35775	1.62704	0.0204189	Wilcoxon rank sum test	two.sided	0.988061
Surgery/Biopsy	AAAS	1.49572	0.867529	0.942657	1.39315	1.56304	1.02448	1.04476	3.95138	0.859839	2.50999	1.83489	1.3746	0.378268	1.21377	1.35948	1.03324	0.881839	0.934295	1.16314	0.508307	1.07545	0.803601	0.814234	1.22913	0.618524	0.538217	1.39315	0.934295	1.49112	0.0204189	Wilcoxon rank sum test	two.sided	0.988061
Surgery/Biopsy	OGFR	0.947269	0.650035	1.29541	1.48427	1.22749	1.08521	1.31441	1.38136	1.46509	0.787821	1.5693	1.01042	0.752641	1.07142	0.896318	1.22389	0.980156	1.06851	1.07534	1.4255	0.485222	0.594035	0.902765	1.28307	0.776565	0.518442	1.29541	0.980156	1.32164	0.0204189	Wilcoxon rank sum test	two.sided	0.988061
Surgery/Biopsy	LIPE	2.3162	6.2033	0.773363	0.673304	0.858051	0.630059	0.254625	0.282443	0.630292	0.008686	0.229984	0.016096	59.6307	0.571931	5.79923	0.680428	62.6106	4.5842	2.3288	34.2923	0.0846327	10.9116	10.9806	1.51195	0.794586	62.2863	0.630292	4.5842	0.137492	0.023693	Wilcoxon rank sum test	two.sided	0.988061
Surgery/Biopsy	AMY2B	1.73314	1.90586	1.77367	8.23723	0.0386084	1.04386	0.429191	3.86997	0.992654	0.0314032	1.98622	99.1672	0.54577	8.05236	2.02299	8.39194	17.4604	0.13048	1.00297	7.69827	1.26949	2.90795	7.13171	10.6257	3.80731	110.821	1.73314	7.13171	0.243019	0.023693	Wilcoxon rank sum test	two.sided	0.988061
Surgery/Biopsy	CADPS2	0.971534	1.25328	2.43192	0.768395	0.654255	0.948289	0.543793	1.25246	1.42899	0.0623854	2.4678	5.52643	63.5778	3.40668	1.66674	8.49437	3.24592	2.25883	1.00103	49.6888	1.26949	0.40983	0.926719	0.381191	34.0032	53.6578	0.971534	3.24592	0.299309	0.023693	Wilcoxon rank sum test	two.sided	0.988061
Surgery/Biopsy	DNAJC17	0.512619	3.74503	1.26691	1.038	0.921892	1.33788	0.486161	0.130123	1.0921	0.709051	0.298551	0.374889	3.80621	0.589197	1.66924	1.10813	2.52794	14.2919	2.32274	45.4898	6.71016	0.0782753	0.84163	6.68506	76.2775	7.60378	0.921892	2.52794	0.364681	0.023693	Wilcoxon rank sum test	two.sided	0.988061
Surgery/Biopsy	TRNT1	0.643295	0.977616	3.04398	0.628809	1.22286	1.60277	0.692689	0.347276	0.587928	0.0118905	1.15521	0.466133	11.0561	0.887724	2.29729	1.60162	1.6308	1.85923	1.12514	3.68178	1.26949	0.00816612	1.84488	4.37361	1.30141	7.28021	0.692689	1.6308	0.424755	0.023693	Wilcoxon rank sum test	two.sided	0.988061
Surgery/Biopsy	SMIM20	0.714778	1.92822	0.735173	1.01932	1.05337	1.67328	0.836625	0.622442	0.804196	0.322296	0.773315	2.14946	3.28261	1.17032	1.39898	2.81892	1.91342	0.315558	0.719934	41.2907	1.6126	1.17855	1.9777	1.74714	6.71581	0.32598	0.804196	1.74714	0.460294	0.023693	Wilcoxon rank sum test	two.sided	0.988061
Surgery/Biopsy	ZFYVE28	0.392214	0.397082	0.857816	1.07442	1.19755	0.754643	0.817556	1.24422	2.4314	0.0214864	1.01368	2.31885	1.59671	1.60079	0.596146	0.763132	0.779808	2.9582	0.909262	1.67296	1.68756	1.30065	0.954739	30.7513	1.53168	10.7921	0.857816	1.59671	0.53724	0.023693	Wilcoxon rank sum test	two.sided	0.988061
Surgery/Biopsy	UGGT2	0.724661	1.20272	1.38737	0.935787	1.10616	1.56384	1.07953	0.175074	1.40494	0.00417995	1.07867	1.18535	2.24258	2.92829	0.851617	1.98685	2.64552	2.53531	1.03621	2.39782	1.03071	1.5064	1.20761	0.566433	2.81357	2.31305	1.07953	1.98685	0.543336	0.023693	Wilcoxon rank sum test	two.sided	0.988061
Surgery/Biopsy	DEPDC4	0.817261	0.153575	3.00752	0.931166	0.733559	0.244309	0.576342	0.0811881	0.795936	0.174961	1.57547	0.0755272	13.9561	12.7659	1.04214	0.116171	1.58731	0.57784	0.922733	3.49922	1.26949	1.06976	3.42692	1.33701	50.5453	46.108	0.733559	1.33701	0.548655	0.023693	Wilcoxon rank sum test	two.sided	0.988061
Surgery/Biopsy	TMEM47	2.65515	0.374636	1.88845	0.548572	1.24922	1.06357	0.937183	1.21782	0.920052	0.745782	0.9389	1.01302	5.78277	37.1755	1.18382	2.63031	2.65986	4.3873	1.70193	25.8942	2.52589	1.66486	1.32024	1.42882	0.594651	0.0245125	0.9389	1.70193	0.551668	0.023693	Wilcoxon rank sum test	two.sided	0.988061
Surgery/Biopsy	C5orf45	0.740449	0.687506	1.20578	0.735959	0.484508	1.16154	0.272643	0.88942	1.03154	0.134778	1.5082	1.56243	0.666039	11.7372	1.95441	1.12796	2.20295	0.335923	1.86954	0.645591	4.36903	1.32055	1.25011	0.673911	1.31937	8.89803	0.740449	1.32055	0.560713	0.023693	Wilcoxon rank sum test	two.sided	0.988061
Surgery/Biopsy	MED4	1.0626	1.06439	0.739158	0.805644	1.25703	0.744856	1.24226	0.826387	1.02795	0.588716	0.787817	0.987242	2.0675	1.44528	1.05186	1.69459	0.797341	0.954507	1.53789	2.2385	0.498942	0.835047	2.09596	1.22075	2.12094	1.72101	0.826387	1.44528	0.571783	0.023693	Wilcoxon rank sum test	two.sided	0.988061
Surgery/Biopsy	C10orf2	0.729812	0.541445	0.355993	0.683723	0.85855	0.611279	0.810659	0.125538	0.41081	0.0159055	0.834267	0.657518	1.04124	0.546628	0.734122	1.3507	6.17288	1.51424	0.686135	1.65752	112.985	0.0575141	1.34002	0.00990379	0.919006	2.02782	0.611279	1.04124	0.587068	0.023693	Wilcoxon rank sum test	two.sided	0.988061
Surgery/Biopsy	UQCRFS1	1.19999	0.581126	0.584368	0.7153	1.23334	0.872865	1.10501	0.421376	0.858743	0.0282501	2.17236	1.01756	1.11069	0.474274	1.02991	1.59177	2.11797	0.720277	1.41659	7.45485	16.3583	2.69023	1.63868	1.4273	1.37938	0.608356	0.858743	1.41659	0.606204	0.023693	Wilcoxon rank sum test	two.sided	0.988061
Surgery/Biopsy	EIF2AK3	1.25394	0.601428	2.03602	1.31068	0.552556	0.60093	0.88037	0.62143	1.16668	0.573975	1.17912	2.40117	4.56416	1.17925	1.34053	1.4706	0.735736	1.04867	0.942262	1.05361	290.713	0.649332	0.656829	2.1909	1.65164	18.9285	0.88037	1.34053	0.656731	0.023693	Wilcoxon rank sum test	two.sided	0.988061
Surgery/Biopsy	APPL1	1.03381	1.00473	2.09402	0.656771	0.748416	1.39081	0.773896	0.716131	1.0601	0.0987498	0.900022	0.364996	3.32415	2.53175	1.20692	1.06895	1.36129	1.2677	1.28234	2.84054	3.27845	0.931728	1.64329	0.65307	1.49762	1.3325	0.900022	1.3325	0.675439	0.023693	Wilcoxon rank sum test	two.sided	0.988061
Surgery/Biopsy	NFRKB	0.881178	1.48413	0.433072	0.915616	0.825908	0.621366	1.57096	0.160428	0.750892	0.246191	0.752291	0.856109	1.31312	0.786112	1.90234	0.770084	5.11467	0.744504	1.15412	2.25602	0.623478	2.3838	1.01882	0.887596	1.07433	1.66146	0.752291	1.07433	0.700242	0.023693	Wilcoxon rank sum test	two.sided	0.988061
Surgery/Biopsy	CRBN	1.49175	0.957687	1.85327	0.982591	0.894053	1.26535	0.501921	1.05545	1.03818	0.659032	1.57032	1.52618	3.29872	2.45687	2.05215	1.05219	1.40355	0.756664	1.08642	1.15792	2.36699	1.19595	1.41465	1.37771	1.50518	4.3703	1.03818	1.41465	0.733878	0.023693	Wilcoxon rank sum test	two.sided	0.988061
Surgery/Biopsy	HMGB1	1.03237	1.96436	0.818756	1.05733	1.12959	1.07469	1.67212	0.376663	0.962582	0.855227	1.16481	0.501129	1.95156	1.16532	1.30409	1.06628	1.06495	1.13737	2.1744	2.09807	3.39374	1.05685	1.70949	1.56155	2.22288	1.37282	1.05733	1.37282	0.770187	0.023693	Wilcoxon rank sum test	two.sided	0.988061
Surgery/Biopsy	BCAS4	1.68544	2.55023	1.23667	1.9009	0.993546	2.1364	2.7959	1.61304	1.35982	1.4594	0.534351	0.829628	0.425901	0.613387	0.241935	2.20724	1.16895	1.27441	1.47869	17.4961	0.0152951	0.524112	0.626019	0.0310933	0.680266	1.52795	1.61304	0.680266	2.37119	0.023693	Wilcoxon rank sum test	two.sided	0.988061
Surgery/Biopsy	CLCN6	0.621419	2.2695	0.893144	2.03921	1.30553	1.45253	2.89036	1.12354	1.17857	6.76115	2.64765	2.06629	0.593078	0.536824	1.28047	0.838208	0.742142	0.722998	1.36087	0.592175	0.423164	0.0316498	3.11466	3.85647	0.489564	0.416236	1.45253	0.722998	2.00903	0.023693	Wilcoxon rank sum test	two.sided	0.988061
Surgery/Biopsy	GSS	1.26644	1.25665	0.705314	1.03968	1.7557	1.2714	0.978256	1.43035	0.740906	1.09131	1.67175	0.349876	0.495051	0.787607	0.983346	0.569402	0.512948	0.980236	0.670505	0.444048	0.608245	3.51615	0.725103	1.35987	0.593316	1.83968	1.25665	0.670505	1.87419	0.023693	Wilcoxon rank sum test	two.sided	0.988061
Surgery/Biopsy	INF2	2.24723	0.77121	1.05694	1.42054	0.947021	1.17353	1.76021	2.46719	0.526521	0.761645	1.1101	0.31441	0.627187	0.746317	0.654604	1.4132	0.223861	1.15146	1.0959	0.125235	0.321196	1.07487	0.951455	1.4879	0.518123	0.564493	1.1101	0.654604	1.69584	0.023693	Wilcoxon rank sum test	two.sided	0.988061
Surgery/Biopsy	GOSR2	0.709564	1.26445	1.24579	1.54573	1.20051	1.20021	1.14561	0.193857	1.06876	1.59765	1.91144	0.609552	0.665269	0.624292	0.82013	1.51871	2.18712	0.638665	0.718492	0.636483	0.853265	0.832037	0.594515	0.78892	0.737385	1.01504	1.20051	0.737385	1.62806	0.023693	Wilcoxon rank sum test	two.sided	0.988061
Surgery/Biopsy	MYOF	0.635682	1.52896	1.31885	0.643648	1.08193	0.89852	0.924508	1.17823	1.13347	0.947951	0.936757	0.558601	1.0439	0.610262	0.468565	1.19265	0.441253	0.870019	0.79165	0.509034	0.497614	0.591721	0.534153	1.20384	2.08257	0.433464	0.947951	0.591721	1.60202	0.023693	Wilcoxon rank sum test	two.sided	0.988061
Surgery/Biopsy	CBFB	1.43103	0.569369	1.02171	1.3705	0.737155	1.67163	1.42791	1.9071	1.12574	1.09779	1.58203	1.10104	0.410673	1.00639	0.863644	1.33142	2.52754	0.889301	1.41712	0.467358	0.434631	0.781781	0.903296	0.653451	0.642013	0.603008	1.3705	0.863644	1.58689	0.023693	Wilcoxon rank sum test	two.sided	0.988061
Surgery/Biopsy	LTA4H	0.616862	1.01296	1.42331	0.834371	0.719073	0.952245	1.04244	2.02927	1.14537	2.27449	0.95481	1.27619	0.699187	0.951403	0.450852	0.692913	0.708758	0.922777	0.412981	0.747985	1.19342	1.44923	0.827909	0.590034	0.698212	0.381307	1.01296	0.708758	1.42921	0.023693	Wilcoxon rank sum test	two.sided	0.988061
Surgery/Biopsy	SEC23B	0.911251	0.705826	1.12153	2.01638	0.650631	0.796659	0.8316	2.73218	2.08943	1.23182	1.39885	0.825056	0.636034	1.09925	0.797284	0.668223	0.458231	0.556804	0.621139	1.0084	1.20334	1.58807	0.822292	0.370438	0.813977	0.734726	1.12153	0.797284	1.40669	0.023693	Wilcoxon rank sum test	two.sided	0.988061
Surgery/Biopsy	MMP14	1.15057	1.04318	1.26552	1.24312	1.81641	1.10603	2.45129	1.38575	1.81686	1.33597	2.09183	1.31129	1.95131	0.908289	1.02015	2.12405	0.599561	2.41591	1.10964	0.584405	0.343181	0.807114	0.950269	1.20157	0.816161	0.450351	1.33597	0.950269	1.40589	0.023693	Wilcoxon rank sum test	two.sided	0.988061
Surgery/Biopsy	DNM2	0.963603	0.719102	1.17469	0.806504	0.820623	0.859765	1.25975	2.06051	0.677742	1.41775	1.62418	1.21586	0.530612	0.58481	0.889566	1.22554	0.54774	0.689171	1.20066	0.595852	0.542301	0.843626	0.63844	0.410716	0.76395	0.997869	0.963603	0.689171	1.39821	0.023693	Wilcoxon rank sum test	two.sided	0.988061
Surgery/Biopsy	SREBF1	0.96424	0.864793	1.04416	1.65857	0.74342	0.833486	1.22376	0.776648	0.897723	1.17398	0.800021	0.829767	0.380355	0.325185	0.648338	0.764431	0.121801	0.222993	1.13777	0.746037	0.345612	0.117329	0.942743	1.21407	0.5265	4.56724	0.897723	0.648338	1.38465	0.023693	Wilcoxon rank sum test	two.sided	0.988061
Surgery/Biopsy	GPS1	1.13828	0.719481	0.947023	1.16613	1.37808	1.24636	0.821863	1.08854	0.636634	1.4033	1.734	0.588927	0.769436	0.925809	0.870707	1.06597	1.46751	0.947984	0.994922	0.518192	0.510905	0.865922	0.655798	0.80881	0.508974	0.866371	1.13828	0.865922	1.31453	0.023693	Wilcoxon rank sum test	two.sided	0.988061
Surgery/Biopsy	PQBP1	1.07703	1.46033	1.30727	0.932818	0.861827	0.970107	0.987715	1.55394	0.929347	2.2738	1.139	0.78357	0.952285	0.655249	0.796318	0.793547	1.07059	0.820862	1.38266	0.536493	0.981858	1.35939	1.41558	0.703049	0.513767	0.954745	1.07703	0.820862	1.31208	0.023693	Wilcoxon rank sum test	two.sided	0.988061
Surgery/Biopsy	ARFIP2	1.04574	0.79335	1.11678	1.70584	1.20354	1.11741	0.900762	3.19848	0.872512	1.58081	1.63021	1.4794	0.72285	0.925478	0.869678	0.761754	0.803647	1.66322	0.555798	0.971148	0.624388	0.899358	0.656728	2.52274	0.599727	0.986021	1.11741	0.869678	1.28486	0.023693	Wilcoxon rank sum test	two.sided	0.988061
Surgery/Biopsy	NDUFC2	0.954259	0.685544	0.761231	0.927202	0.838617	0.94889	0.922127	2.34274	0.757438	2.95079	1.55732	0.998702	0.892571	0.736857	1.13428	0.701728	0.40761	0.796825	0.930542	0.35227	0.25515	0.943207	0.485743	0.686778	0.430275	0.752747	0.927202	0.736857	1.25832	0.023693	Wilcoxon rank sum test	two.sided	0.988061
Surgery/Biopsy	ARFGAP1	1.00059	0.967168	0.738502	1.56559	2.41832	1.06644	1.11392	1.46642	0.85948	1.71097	2.08752	0.690934	0.896362	0.528279	1.0197	0.898902	1.46522	1.00845	0.866693	1.0484	0.276402	1.11025	0.75862	1.24998	0.988804	0.527706	1.11392	0.898902	1.23921	0.023693	Wilcoxon rank sum test	two.sided	0.988061
Surgery/Biopsy	PTPLB	0.887005	1.26957	1.17269	0.713777	1.40704	0.819153	1.43787	0.888748	0.673601	1.78998	0.757329	0.620218	0.710912	0.587612	0.572777	0.896613	0.315541	0.787792	1.14194	1.06239	0.495128	0.886679	0.483625	0.742525	1.28979	0.799954	0.888748	0.742525	1.19693	0.023693	Wilcoxon rank sum test	two.sided	0.988061
Surgery/Biopsy	HS3ST2	6.89838	0.0279848	24.3944	0.792606	1.39542	0.954187	0.821386	1.05545	4.50513	1.22473	3.40932	71.6753	62.1682	20.6219	3.10191	21.0933	16.7549	44.4937	6.86924	24.4945	1.26949	0.0105917	6.31666	1.79355	43.1933	0.808912	1.22473	16.7549	0.0730963	0.0273929	Wilcoxon rank sum test	two.sided	0.988061
Surgery/Biopsy	ATP12A	0.0286557	1.53917	0.030379	1.07442	0.0136997	1.10657	0.0723009	0.0390906	0.829406	0.00949399	0.082864	0.981854	0.040927	0.816607	22.5226	0.680428	23.8097	0.907034	0.922733	28.6936	1.26949	1.06976	0.391852	1.33701	0.494849	0.808912	0.0723009	0.922733	0.0783552	0.0273929	Wilcoxon rank sum test	two.sided	0.988061
Surgery/Biopsy	TTN	29.9909	1.26158	23.5204	0.0312742	0.353183	3.52923	54.2274	0.0945113	0.0108814	1.80897	1.20025	1.57467	76.4415	204.132	8.67686	5.73183	685.025	4.47331	510.078	1.92529	2.30985	0.0237725	288.383	269.911	15.8699	1.59985	1.26158	8.67686	0.145396	0.0273929	Wilcoxon rank sum test	two.sided	0.988061
Surgery/Biopsy	HPGD	0.202009	1.84133	1.60171	0.517887	0.500292	1.21916	0.20592	0.269035	4.15321	0.335852	0.514726	16.0369	3.18594	1.10585	0.630589	0.252934	170.195	0.297153	0.359055	140.668	15.4878	13.6692	1.83973	5.14892	0.761462	3.52564	0.514726	3.18594	0.161562	0.0273929	Wilcoxon rank sum test	two.sided	0.988061
Surgery/Biopsy	AK5	0.282463	13.2928	0.268966	0.958893	9.59804	0.732926	0.576342	0.211089	6.60791	0.0583202	1.31784	91.3124	13.9561	24.5499	1.94365	1.41603	6.87835	1.34829	1.76158	4.8989	3.80847	0.118862	7.13171	1.8895	59.7354	0.808912	0.732926	3.80847	0.192446	0.0273929	Wilcoxon rank sum test	two.sided	0.988061
Surgery/Biopsy	SNAP25	0.778914	0.233207	0.294855	1.33489	1.87364	21.2549	4.12115	1.61835	0.312374	1.22473	0.624242	12.9152	0.72741	6.5934	1.75325	25.1758	25.5733	2.42693	1.18637	9.09796	1.26949	2.63875	33.6209	0.049519	4.59503	21.8406	1.22473	4.59503	0.266533	0.0273929	Wilcoxon rank sum test	two.sided	0.988061
Surgery/Biopsy	FBXO10	1.47026	0.942967	2.62562	1.41371	0.748267	0.539323	0.740461	0.714979	0.36087	0.149357	2.15017	2.72737	3.02545	18.6579	2.02299	10.2064	0.609829	0.90623	0.751062	18.8958	0.686465	3.0259	14.603	0.0297114	2.42283	42.8723	0.748267	2.72737	0.274355	0.0273929	Wilcoxon rank sum test	two.sided	0.988061
Surgery/Biopsy	BTBD3	0.447611	1.26152	3.14741	1.55731	0.791709	0.518813	0.608386	0.424919	0.493534	0.0188419	1.58461	0.322288	2.25792	1.63666	1.51927	2.14086	2.21535	0.998087	1.87287	41.2907	34.2762	0.050941	1.48526	1.79805	0.934386	6.98606	0.608386	1.79805	0.338359	0.0273929	Wilcoxon rank sum test	two.sided	0.988061
Surgery/Biopsy	FAM13C	0.517125	33.815	2.51354	0.436151	1.22207	2.01323	0.601287	0.757437	1.42473	0.0144085	1.05554	1.71123	9.55144	3.89332	0.765763	1.26574	1.97211	2.57832	0.671575	42.6904	1.26949	2.63104	22.4923	0.717605	19.2991	47.7258	1.05554	2.57832	0.40939	0.0273929	Wilcoxon rank sum test	two.sided	0.988061
Surgery/Biopsy	COL4A4	3.71722	0.550368	1.26403	0.0397934	0.0100321	1.49517	2.2378	4.78055	2.21763	0.0155028	0.490909	0.981854	69.7806	252.373	1.48352	2.10045	47.9973	1.27541	2.98531	9.09796	470.981	0.0128887	2.55946	0.814644	10.8968	112.439	1.26403	2.98531	0.423417	0.0273929	Wilcoxon rank sum test	two.sided	0.988061
Surgery/Biopsy	KCNMA1	2.24753	1.20763	2.38168	0.932934	0.844817	1.80167	1.36057	0.388273	0.460961	0.279584	2.31306	0.430122	1.65948	49.2089	5.63739	1.99774	6.57264	2.56983	3.35441	1.78014	0.321928	1.07767	1.37895	2.66198	7.40611	4.71072	1.20763	2.56983	0.469925	0.0273929	Wilcoxon rank sum test	two.sided	0.988061
Surgery/Biopsy	LCMT2	1.12682	2.34221	0.813356	1.37081	0.764445	0.515763	1.75191	0.211089	0.65129	0.0222677	0.481558	0.923235	1.55068	0.358506	1.23353	4.763	2.71606	1.23105	1.57407	4.8989	0.0073381	10.0558	1.2333	1.14698	22.9752	8.35876	0.764445	1.55068	0.492974	0.0273929	Wilcoxon rank sum test	two.sided	0.988061
Surgery/Biopsy	RGMA	1.12206	1.01279	1.5008	1.84578	0.312986	1.78359	3.52849	0.423719	0.396776	0.191034	0.73927	5.1295	2.33256	0.874706	2.60825	0.441681	2.41681	1.05949	2.03698	1.04403	1.81846	1.70162	3.84589	2.0066	0.681339	5.04014	1.01279	2.0066	0.504729	0.0273929	Wilcoxon rank sum test	two.sided	0.988061
Surgery/Biopsy	ALG11	0.564739	1.51471	0.748012	0.670486	0.890335	0.882338	1.11178	0.279728	1.41338	0.140195	1.22823	0.618595	3.41872	1.70636	0.883078	1.75395	216.051	1.13094	1.39898	8.91851	0.0222718	0.0053222	1.52211	13.281	6.0019	2.96601	0.882338	1.70636	0.517089	0.0273929	Wilcoxon rank sum test	two.sided	0.988061
Surgery/Biopsy	TUBE1	0.810345	0.457232	2.16822	0.468338	1.27408	0.578626	0.335213	1.64039	1.07489	0.0194401	0.863313	1.78065	3.75646	1.32491	2.02299	0.46144	0.574326	0.808976	0.675402	63.6857	6.62956	0.858451	1.27894	1.48454	2.40692	42.8723	0.810345	1.48454	0.545855	0.0273929	Wilcoxon rank sum test	two.sided	0.988061
Surgery/Biopsy	IKZF5	0.715173	0.647797	1.11708	1.30349	0.594569	0.6437	0.865059	1.49984	0.463394	0.408242	1.45656	1.08086	1.26874	1.06593	0.969069	1.57911	0.776545	1.00767	1.51649	62.286	34.4455	0.793935	0.527999	1.4508	2.21465	6.2448	0.715173	1.26874	0.563689	0.0273929	Wilcoxon rank sum test	two.sided	0.988061
Surgery/Biopsy	SNX25	0.496846	0.442289	0.716077	0.279644	1.47009	0.934122	0.623018	0.0257426	0.783675	2.7431	0.845492	0.624816	3.03394	0.981995	0.637379	1.22477	1.78328	3.88626	0.539022	14.6967	1.26949	0.878913	1.58746	1.33701	0.501789	1.63027	0.716077	1.26949	0.564067	0.0273929	Wilcoxon rank sum test	two.sided	0.988061
Surgery/Biopsy	E2F5	0.546096	1.19613	2.64298	0.680972	0.667373	0.419991	0.615535	0.0245452	0.373211	0.0240142	0.461396	8.83668	1.2226	1.15034	14.1609	0.680428	0.96081	0.69059	0.223964	14.6967	1.26949	0.422122	0.859349	0.820972	2.71951	0.0921546	0.546096	0.96081	0.56837	0.0273929	Wilcoxon rank sum test	two.sided	0.988061
Surgery/Biopsy	KLF6	1.21668	1.03742	1.83313	1.44013	0.725983	1.31183	2.23713	2.01206	2.15175	0.51406	0.943389	0.656751	1.77231	2.27459	2.90116	1.18572	2.26189	2.70139	1.48402	2.92666	3.24619	2.3641	0.570934	1.42366	3.20331	2.7075	1.31183	2.27459	0.576734	0.0273929	Wilcoxon rank sum test	two.sided	0.988061
Surgery/Biopsy	PARD3	0.696113	1.58757	1.22992	1.35161	0.649475	0.963574	0.823566	0.679571	0.80191	0.768784	0.483934	1.18973	1.55756	0.700961	1.83221	0.444135	0.996364	0.799577	1.0123	2.94157	1.60026	1.52922	1.34907	2.34256	1.05581	1.95916	0.80191	1.34907	0.594418	0.0273929	Wilcoxon rank sum test	two.sided	0.988061
Surgery/Biopsy	ANK3	1.3743	1.00581	0.772783	1.29141	1.39735	0.834229	0.323158	0.376504	0.80575	0.174162	0.62188	2.12458	2.25851	0.902622	0.697347	1.2618	3.76935	0.692803	1.40807	2.34869	0.144155	1.82212	1.32967	0.928975	2.23897	1.29216	0.80575	1.32967	0.605976	0.0273929	Wilcoxon rank sum test	two.sided	0.988061
Surgery/Biopsy	KBTBD7	0.634442	0.59415	0.893709	1.36656	1.29031	0.884566	1.64185	4.20448	0.914856	0.278005	1.15931	1.9971	0.900166	1.42056	1.52993	1.20188	4.7926	0.646742	1.35088	1.49966	3.80847	1.96278	2.73865	1.27526	1.03664	232.158	0.914856	1.49966	0.610041	0.0273929	Wilcoxon rank sum test	two.sided	0.988061
Surgery/Biopsy	TBC1D4	1.616	0.865245	1.19837	0.496273	0.675713	1.41057	1.52702	0.215848	0.773564	0.0111194	1.45832	0.798651	2.15728	1.13852	1.5112	1.27606	10.8278	1.14381	1.35105	12.71	6.65899	1.00863	1.69334	1.30112	1.33185	1.60525	0.865245	1.35105	0.640423	0.0273929	Wilcoxon rank sum test	two.sided	0.988061
Surgery/Biopsy	IMPA1	0.850926	0.899512	0.798405	0.558699	0.522968	0.792453	0.823463	0.867346	0.834762	0.102839	1.1573	1.55836	0.949959	1.06469	1.23708	0.959157	0.694489	0.588182	1.24603	7.36893	0.981222	1.38286	1.40005	0.404987	6.43304	0.218882	0.823463	1.06469	0.77343	0.0273929	Wilcoxon rank sum test	two.sided	0.988061
Surgery/Biopsy	ERCC5	0.689951	1.32871	1.26478	1.25486	1.22283	1.3081	0.542051	0.515623	2.23159	0.119378	0.724223	1.1013	2.00311	1.50171	1.0466	0.480134	3.14802	0.927774	0.837131	8.66728	1.49313	1.41314	2.84225	4.42986	2.14435	2.20359	1.22283	1.50171	0.814288	0.0273929	Wilcoxon rank sum test	two.sided	0.988061
Surgery/Biopsy	PPFIA3	1.47848	10.2145	0.392286	3.3619	1.38733	0.514263	1.81513	15.3626	0.704296	3.67417	0.424485	0.859968	0.240031	0.275841	0.381963	0.53718	0.0636379	1.00886	1.02455	0.259382	0.488266	0.824243	4.62385	0.277493	0.491324	3.58233	1.47848	0.491324	3.00917	0.0273929	Wilcoxon rank sum test	two.sided	0.988061
Surgery/Biopsy	S100A10	0.549272	1.25041	0.406632	1.23375	1.24739	0.852388	1.32182	3.4439	1.08436	3.99108	0.848152	0.730731	0.235293	0.618512	0.63601	0.569574	0.318739	1.21212	1.19466	0.299201	0.482812	1.92283	0.544078	0.891666	0.789383	1.1921	1.23375	0.63601	1.93982	0.0273929	Wilcoxon rank sum test	two.sided	0.988061
Surgery/Biopsy	PEX16	1.45315	1.10839	0.67682	1.68354	1.21892	0.830003	1.22912	0.715762	0.913397	5.48858	1.28022	2.3212	0.180238	0.694582	0.821771	0.608112	0.736381	0.972406	2.1598	0.17359	0.00372285	0.641857	0.300149	0.134285	0.242814	8.83812	1.21892	0.641857	1.89905	0.0273929	Wilcoxon rank sum test	two.sided	0.988061
Surgery/Biopsy	CCDC120	0.811911	1.0945	1.0393	1.17675	1.80207	0.908477	0.394692	2.577	1.81497	5.37663	0.293447	0.668705	0.328082	0.4715	0.611357	0.250222	0.798734	0.588482	0.884551	0.676319	0.558576	0.472686	1.54539	0.412535	0.938353	1.5639	1.0945	0.611357	1.79028	0.0273929	Wilcoxon rank sum test	two.sided	0.988061
Surgery/Biopsy	SIRT6	1.36603	0.522136	1.19303	0.936233	1.59561	1.2129	1.38629	2.42404	1.33995	0.575951	0.766285	1.36931	0.688418	0.617635	0.834635	0.801819	0.43206	0.585109	0.72901	0.48491	1.2079	1.00785	0.543608	0.975793	0.390529	1.08494	1.2129	0.72901	1.66376	0.0273929	Wilcoxon rank sum test	two.sided	0.988061
Surgery/Biopsy	FLNA	1.48342	1.30019	0.842711	1.06395	1.47918	1.07598	1.46795	1.17488	1.40667	1.35316	1.58326	0.683612	0.584903	0.958333	1.1046	1.48275	1.03731	2.20308	1.3492	0.408689	0.629682	0.56883	0.813645	1.51459	0.800669	0.744199	1.35316	0.813645	1.66309	0.0273929	Wilcoxon rank sum test	two.sided	0.988061
Surgery/Biopsy	CARHSP1	0.691487	0.949792	0.369571	0.654143	0.580737	0.471979	1.03885	1.42773	1.68025	1.68473	0.552189	1.19848	0.179341	0.678489	0.842828	0.354589	0.300835	0.140419	0.650557	0.396572	0.344295	0.389348	0.569016	0.550534	0.417918	1.43831	0.691487	0.417918	1.6546	0.0273929	Wilcoxon rank sum test	two.sided	0.988061
Surgery/Biopsy	MARK1	0.871486	1.36956	0.698876	1.0987	1.18565	0.402918	1.31546	0.722147	0.735999	1.46305	0.27707	0.44942	0.331718	0.441448	0.660976	0.432194	0.183813	0.621451	0.702379	0.981794	0.0419055	0.536732	2.06933	0.619719	0.747028	0.10551	0.871486	0.536732	1.62369	0.0273929	Wilcoxon rank sum test	two.sided	0.988061
Surgery/Biopsy	AP5Z1	0.934176	0.736748	0.565755	1.6384	0.960889	0.745509	1.16814	1.04391	1.08242	1.36881	1.11923	1.4889	0.47316	0.85082	0.608082	1.38425	1.04988	0.879722	1.01908	0.66725	0.521765	0.520659	0.535207	0.425584	0.51545	0.69675	1.04391	0.66725	1.5645	0.0273929	Wilcoxon rank sum test	two.sided	0.988061
Surgery/Biopsy	MORN2	1.3265	0.957942	1.0642	1.14488	1.65158	1.3789	0.910991	2.78254	1.44182	2.00279	2.62182	0.271179	3.08122	0.923369	0.95056	0.885288	0.482817	0.482417	1.074	0.57582	0.00490151	1.6653	0.73115	2.71297	0.858743	1.39721	1.3789	0.885288	1.55757	0.0273929	Wilcoxon rank sum test	two.sided	0.988061
Surgery/Biopsy	ZNF174	1.2141	1.11116	1.53014	0.988468	0.776875	0.557024	1.4928	8.29279	1.0044	5.54042	7.28282	1.29605	0.0959549	0.981995	0.887275	6.57747	1.06946	0.759948	0.960396	0.699843	0.0604519	11.6548	0.798531	0.352708	0.482251	0.0132609	1.2141	0.798531	1.52041	0.0273929	Wilcoxon rank sum test	two.sided	0.988061
Surgery/Biopsy	MRPL28	1.06172	0.819555	0.38311	0.802416	1.68933	1.24149	1.37004	0.905134	0.920788	2.60346	1.08951	0.443794	1.24598	0.298425	0.94406	0.790396	0.833459	1.65188	0.606578	0.311476	0.701437	0.234997	0.845399	1.22521	0.309058	0.506829	1.06172	0.701437	1.51364	0.0273929	Wilcoxon rank sum test	two.sided	0.988061
Surgery/Biopsy	COMMD10	1.65503	1.03164	1.43436	1.18519	0.416155	1.09296	1.09851	2.98831	1.01668	1.22472	0.545666	0.505226	1.24457	0.94754	0.82418	0.654991	0.763604	1.06934	2.09712	0.419906	0.00361678	0.911279	0.736682	0.0374863	0.604391	0.684464	1.09851	0.736682	1.49116	0.0273929	Wilcoxon rank sum test	two.sided	0.988061
Surgery/Biopsy	ARV1	0.905138	0.982903	0.820234	0.789635	0.912208	2.03591	1.12878	0.837077	1.03541	6.88709	1.05739	1.39167	0.504438	0.6736	0.924595	0.649847	163.14	0.731427	0.172035	0.237185	1.70256	0.952528	0.81334	0.34718	0.351509	0.401168	0.982903	0.6736	1.45918	0.0273929	Wilcoxon rank sum test	two.sided	0.988061
Surgery/Biopsy	TPP1	1.25501	1.07131	1.17029	1.31115	0.79817	1.16451	1.77115	1.72178	1.56646	1.97504	2.48898	1.13285	1.14652	1.79361	0.913194	0.675076	1.78928	1.27371	1.07853	1.40959	0.633221	0.801885	0.917999	0.867841	0.900197	0.692943	1.31115	0.917999	1.42827	0.0273929	Wilcoxon rank sum test	two.sided	0.988061
Surgery/Biopsy	CAAP1	1.1542	1.07779	1.22707	1.10282	0.966814	1.22154	1.47266	1.20047	1.04022	1.60777	0.881022	1.00514	0.835199	0.877629	0.806622	0.680428	1.09162	1.09798	1.44627	1.96185	0.195507	1.56106	0.767363	0.756932	0.793801	0.729216	1.1542	0.835199	1.38194	0.0273929	Wilcoxon rank sum test	two.sided	0.988061
Surgery/Biopsy	TMEM173	1.10669	0.831536	1.5126	0.768319	0.777068	0.797827	1.27157	1.13919	1.25329	5.75072	1.1422	1.49823	0.56136	1.08975	0.848283	1.06291	0.836266	0.959737	0.6718	0.491729	0.765305	1.01143	0.722364	0.699352	0.274573	1.17471	1.13919	0.836266	1.36223	0.0273929	Wilcoxon rank sum test	two.sided	0.988061
Surgery/Biopsy	MB21D1	1.20624	0.684994	1.16038	0.699227	0.753602	0.803998	1.9144	0.740561	0.740205	0.0172496	1.25659	1.06108	0.243138	0.488671	0.65497	2.52361	0.160159	0.50358	0.643587	1.49659	0.0130875	0.556276	0.630134	0.11957	0.531622	0.696855	0.753602	0.556276	1.35473	0.0273929	Wilcoxon rank sum test	two.sided	0.988061
Surgery/Biopsy	R3HDM4	0.918982	0.983921	0.769611	1.35191	1.45206	0.906247	0.839956	2.13718	1.14053	0.962875	0.812598	0.632327	0.794141	0.713826	0.556891	0.630173	0.957664	0.974359	0.620921	0.697807	1.51681	1.15482	0.59775	2.03633	0.716153	0.54471	0.962875	0.713826	1.34889	0.0273929	Wilcoxon rank sum test	two.sided	0.988061
Surgery/Biopsy	SERP1	0.872239	0.691032	0.381527	1.03255	0.848843	0.757021	0.923465	1.80148	1.03107	1.1061	1.00365	0.977918	0.47898	0.701577	0.596511	0.834442	0.412313	0.751519	0.869106	0.602326	0.73098	1.07599	0.669612	0.595873	0.920271	0.67435	0.923465	0.701577	1.31627	0.0273929	Wilcoxon rank sum test	two.sided	0.988061
Surgery/Biopsy	UBALD2	1.03643	0.772488	1.12852	0.82112	1.00188	0.910094	1.45402	2.68222	0.796659	3.19947	0.949713	0.769338	0.198591	0.475537	0.957845	0.771296	0.40964	1.0406	1.06973	0.370935	1.4207	2.7822	0.518597	0.841822	0.356692	0.765187	1.00188	0.769338	1.30226	0.0273929	Wilcoxon rank sum test	two.sided	0.988061
Surgery/Biopsy	CAPG	1.47364	1.0621	0.811994	0.93786	0.605299	1.00143	2.42017	1.53196	2.28118	0.84142	2.21128	0.522829	0.548479	0.784858	0.712243	0.962441	0.806867	1.47507	1.31442	0.983927	0.424284	1.37036	0.553174	0.896052	1.04768	0.83263	1.0621	0.83263	1.2756	0.0273929	Wilcoxon rank sum test	two.sided	0.988061
Surgery/Biopsy	PPP2CB	1.15674	0.879918	0.952326	0.970574	0.941002	1.04153	1.42245	2.2589	0.830205	1.56771	1.51644	0.862675	1.00063	0.963834	0.922905	0.855645	1.76763	0.820121	0.959296	0.556238	0.374761	1.59245	0.616181	0.631911	0.947959	0.745734	1.04153	0.862675	1.20732	0.0273929	Wilcoxon rank sum test	two.sided	0.988061
Surgery/Biopsy	DEFB4A	0.301169	0.855092	0.00358808	1.07442	0.0670566	0.544996	0.0591553	0.00738074	5.72685	0.0453602	0.084357	0.0251757	1.26874	0.233808	2.84676	1.28525	0.881839	0.449431	0.00726561	508.786	1.26949	1.06976	1.92443	1.33701	8.27105	0.808912	0.084357	1.26874	0.0664889	0.0315559	Wilcoxon rank sum test	two.sided	0.988061
Surgery/Biopsy	MYH1	191.793	0.69962	19.0477	0.179578	8.91853	2.17905	164.774	0.0983664	0.00145536	0.304931	2.44906	0.981854	285.553	401.243	16.8582	12.5552	2351.87	17.5278	2405.56	0.699843	1.26949	1.06976	2122.19	215.853	46.8693	0.808912	2.17905	17.5278	0.12432	0.0315559	Wilcoxon rank sum test	two.sided	0.988061
Surgery/Biopsy	ZNF556	0.0346885	0.69962	1.21356	0.209116	1.27408	2.10105	0.910991	0.0959496	0.959635	0.0816483	29.3394	0.663415	95.1554	1.5863	11.4636	9.66207	25.5733	5.54299	13.841	30.0932	1.26949	0.0629272	1.28174	73.5356	0.742909	0.808912	0.910991	5.54299	0.16435	0.0315559	Wilcoxon rank sum test	two.sided	0.988061
Surgery/Biopsy	ZNF626	1.06918	11.8935	14.4648	0.562792	1.37023	2.06552	0.491999	0.117272	1.55261	0.026058	0.826698	6.48023	12.762	2.5889	15.06	0.767291	39.0949	0.0408574	0.372331	2.09953	69.822	1.06976	28.1872	1.62697	22.9751	38.0189	1.06918	6.48023	0.16499	0.0315559	Wilcoxon rank sum test	two.sided	0.988061
Surgery/Biopsy	ESR1	1.62311	0.640078	2.12813	0.0716281	0.575025	0.49839	0.548636	0.661889	1.32863	0.0422319	1.10443	2.94556	5.65165	6.49987	1.12388	3.19595	46.1496	0.559049	0.583337	16.0964	1.26949	0.0396208	0.435269	1.33701	39.5173	167.445	0.640078	2.94556	0.217303	0.0315559	Wilcoxon rank sum test	two.sided	0.988061
Surgery/Biopsy	NUDT6	2.7796	0.855092	17.0426	0.247943	0.764445	0.664747	0.177466	0.633267	1.14537	0.0167771	2.56633	0.0892594	7.86617	22.5859	3.37164	3.6115	39.6828	36.4039	0.472619	2.09953	1.26949	0.0345085	1.21601	3.11969	65.2494	29.9298	0.764445	3.37164	0.226728	0.0315559	Wilcoxon rank sum test	two.sided	0.988061
Surgery/Biopsy	GTF2H2C	2.29788	0.291146	2.02947	1.11656	1.18225	2.65948	0.31984	7.38812	0.77693	0.0371129	0.816316	4.31421	239.791	13.1587	1.10692	0.680428	60.8469	5.76089	0.864147	38.4914	1.26949	0.860298	2.75297	6.68506	12.5597	0.808912	1.11656	4.31421	0.258809	0.0315559	Wilcoxon rank sum test	two.sided	0.988061
Surgery/Biopsy	ANK2	0.829166	2.6283	33.0828	0.14747	1.0525	1.65129	0.760173	0.452334	3.70561	0.44807	1.23191	6.51594	25.2133	9.58615	3.8212	2.58563	62.7412	0.344912	187.315	1.15379	0.0604519	3.11626	5.77329	2.23111	4.41998	4.04456	1.0525	4.04456	0.260225	0.0315559	Wilcoxon rank sum test	two.sided	0.988061
Surgery/Biopsy	C9orf116	0.592056	9.09507	2.4607	0.580435	2.47603	0.474246	1.16339	0.0555498	0.752672	0.482467	2.68057	2.69488	1.26874	2.00036	14.1609	4.12793	0.576135	0.449431	2.88726	20.2954	1.26949	50.2788	1.20836	1.33701	34.0032	15.3693	0.752672	2.69488	0.279298	0.0315559	Wilcoxon rank sum test	two.sided	0.988061
Surgery/Biopsy	SPEF2	3.55904	0.190806	3.55792	0.541802	1.03451	0.528982	0.299972	0.020695	1.08107	0.0353967	1.03583	9.49125	5.37041	2.48387	6.51851	0.987718	164.904	0.749052	0.690599	23.0948	1.26949	0.345741	1.24989	1.47138	50.5453	0.00785352	0.541802	1.47138	0.368226	0.0315559	Wilcoxon rank sum test	two.sided	0.988061
Surgery/Biopsy	MYPN	2.72229	4.89734	0.601505	0.0129448	2.36614	1.3334	6.92117	0.126653	0.104125	5.59531	2.15464	4.90927	625.488	185.597	5.5295	4.61179	634.042	0.808976	189.16	3.49921	1.26949	1.06976	17.7274	44.6562	30.3272	0.0351701	2.15464	5.5295	0.389663	0.0315559	Wilcoxon rank sum test	two.sided	0.988061
Surgery/Biopsy	LPIN2	1.12206	0.79116	0.872453	1.48096	1.15162	0.789404	0.78367	1.16233	0.942562	0.790362	1.04804	0.177383	5.64999	1.66148	2.38194	0.471671	2.87881	1.26131	0.864608	11.8307	3.34684	0.0839452	2.5309	2.21839	1.83385	2.19199	0.942562	2.19199	0.430002	0.0315559	Wilcoxon rank sum test	two.sided	0.988061
Surgery/Biopsy	C14orf37	1.87585	4.77014	2.05624	1.98652	1.52748	2.26393	1.93477	1.357	1.32504	0.0106498	1.37882	1.68677	4.69564	14.1256	15.06	2.75312	89.0658	0.915508	2.83758	23.0948	56.2808	0.0721926	1.15199	4.35982	10.7217	2.42674	1.87585	4.35982	0.430257	0.0315559	Wilcoxon rank sum test	two.sided	0.988061
Surgery/Biopsy	TFR2	0.156924	2.00558	0.238692	0.550314	0.779658	0.969354	0.650708	0.117272	1.1717	0.0720426	0.0297258	0.0892594	11.4186	0.396244	2.02299	0.166897	25.5733	1.34829	1.29183	18.8958	1.26949	0.356587	1.01882	6.30305	0.591298	0.808912	0.550314	1.26949	0.433492	0.0315559	Wilcoxon rank sum test	two.sided	0.988061
Surgery/Biopsy	CUL2	0.919	0.941651	0.862029	0.548711	0.477123	1.17378	0.579883	1.39513	0.484785	0.742866	0.675726	0.904542	1.65663	0.969325	2.25013	3.58359	1.7582	1.62386	1.60973	0.699843	0.693419	0.246868	1.72207	0.260745	1.19243	1.70666	0.742866	1.60973	0.461484	0.0315559	Wilcoxon rank sum test	two.sided	0.988061
Surgery/Biopsy	ADCK3	2.49431	0.571836	1.32499	0.344277	0.782728	1.83389	1.30536	3.19607	0.493346	2.99265	1.69047	1.55104	4.11411	4.21203	2.86008	0.901811	28.2751	0.927308	2.13119	3.34369	24.1203	1.87044	8.68772	5.03063	0.856771	0.942617	1.32499	2.86008	0.463271	0.0315559	Wilcoxon rank sum test	two.sided	0.988061
Surgery/Biopsy	TET1	0.869054	8.06896	2.78161	1.92807	1.53347	1.57056	0.302042	0.954927	0.517361	0.0190372	1.58322	2.72737	9.33661	1.87322	1.20562	3.21225	16.7549	0.377522	1.27578	45.4898	8.88644	4.01375	1.03601	1.45624	26.6512	6.92069	1.53347	3.21225	0.477381	0.0315559	Wilcoxon rank sum test	two.sided	0.988061
Surgery/Biopsy	GNAL	0.225713	1.53321	1.62755	0.609723	1.08356	0.92653	0.360309	0.334169	0.729472	0.00396351	0.443853	0.83875	1.66873	3.39323	0.243988	0.567337	4.92793	0.766677	0.743479	105.676	1.26949	0.472686	0.495952	1.95738	2.87874	2.68768	0.609723	1.26949	0.480289	0.0315559	Wilcoxon rank sum test	two.sided	0.988061
Surgery/Biopsy	ZNF669	0.836147	0.952495	1.11089	0.437727	1.64138	1.44364	0.627046	0.0363947	0.554212	0.111339	0.441537	0.61188	0.674374	2.00669	1.19304	1.80461	62.6106	0.91684	1.5871	32.8926	1.26949	0.152823	1.20405	1.51528	10.4767	0.269637	0.627046	1.26949	0.493935	0.0315559	Wilcoxon rank sum test	two.sided	0.988061
Surgery/Biopsy	TOM1L1	0.676774	1.83092	0.886516	1.68838	0.53429	0.630419	0.25902	0.492541	0.553042	1.51503	0.697682	1.37028	1.18485	0.776244	0.796934	0.361121	3.20989	1.20217	0.662197	2.59619	2.64657	1.65327	1.01882	1.36942	3.80731	2.15201	0.676774	1.36942	0.494204	0.0315559	Wilcoxon rank sum test	two.sided	0.988061
Surgery/Biopsy	LDLRAD3	0.910159	0.851346	1.54933	1.05541	1.00702	0.980109	1.3476	1.36702	0.78007	2.99465	0.913745	2.48196	4.35984	1.72205	1.03631	1.00703	0.45103	2.19985	1.3918	79.0822	1.71635	3.75215	0.512987	2.08663	2.03295	2.28716	1.00702	2.03295	0.495349	0.0315559	Wilcoxon rank sum test	two.sided	0.988061
Surgery/Biopsy	ABCA6	3.54146	1.53917	2.9933	1.24865	1.29745	2.27821	0.589465	0.521923	1.86686	0.817543	1.88184	2.15287	3.10227	5.60948	0.952623	1.45806	2.95188	0.25425	5.19645	49.6888	95.2118	3.1074	3.63626	3.20687	1.41036	2.55791	1.53917	3.10227	0.496142	0.0315559	Wilcoxon rank sum test	two.sided	0.988061
Surgery/Biopsy	PINK1	1.62385	1.63626	0.717673	0.701956	0.446617	0.703288	0.0159416	0.526865	1.03611	0.92278	1.20088	0.49387	1.7306	1.31345	0.935135	0.695736	1.37729	0.17645	1.86478	1.79846	2.12737	1.06306	1.11798	2.18367	2.35453	1.77875	0.717673	1.37729	0.521077	0.0315559	Wilcoxon rank sum test	two.sided	0.988061
Surgery/Biopsy	RIC8B	0.809014	0.478119	0.746549	1.3747	1.28756	0.560473	0.578807	5.63653	0.894331	0.00751365	0.86967	0.801405	2.43643	1.83951	1.37748	2.96078	0.558821	2.22148	0.93116	5.36546	0.502041	1.60964	1.54655	0.917557	0.898918	14.3986	0.809014	1.54655	0.52311	0.0315559	Wilcoxon rank sum test	two.sided	0.988061
Surgery/Biopsy	FAM86C1	1.1189	0.699621	3.67586	1.23972	0.845179	0.0709283	4.15452	0.0959496	0.651289	0.013761	0.0604105	3.03094	57.0932	0.568524	1.43978	1.85984	55.5559	1.50093	1.16345	0.827087	1.26949	1.06976	1.15934	1.33701	0.19188	50.9615	0.699621	1.33701	0.523272	0.0315559	Wilcoxon rank sum test	two.sided	0.988061
Surgery/Biopsy	YTHDC1	0.789309	1.84511	0.985018	0.499711	0.735079	1.04377	1.00407	0.327224	1.17624	0.27735	0.489638	0.330901	1.60918	1.20681	0.949788	2.07263	1.75104	0.346296	1.18529	11.2565	1.48557	1.41253	0.654794	2.74358	2.18152	0.886224	0.789309	1.41253	0.558791	0.0315559	Wilcoxon rank sum test	two.sided	0.988061
Surgery/Biopsy	SDK1	1.20378	0.774105	0.791454	0.476623	0.964301	0.447131	2.32225	0.825546	1.19673	0.00733368	0.766686	1.68738	2.13793	1.38694	1.56652	1.28525	1.04981	1.07963	1.3851	66.4851	0.165586	3.11626	2.3881	2.0132	0.75603	0.246493	0.791454	1.38694	0.570647	0.0315559	Wilcoxon rank sum test	two.sided	0.988061
Surgery/Biopsy	ZFAT	1.08394	0.601082	0.629716	0.461856	0.739105	1.11758	0.861414	1.11149	0.379236	2.36556	0.842423	1.92734	0.627187	1.64314	0.947008	1.82782	2.30958	0.976351	1.47001	1.1664	77.9467	1.16791	4.90884	2.96468	0.719055	0.161782	0.842423	1.47001	0.573074	0.0315559	Wilcoxon rank sum test	two.sided	0.988061
Surgery/Biopsy	HELQ	1.11757	0.580027	0.5492	1.72724	0.83725	1.21485	0.89097	0.0215397	1.12313	0.00780079	0.992647	0.928781	95.1553	1.53895	0.802097	2.32611	1.70158	0.891948	2.81552	72.0838	2.00508	1.06976	0.914321	0.00645899	1.16036	2.94306	0.89097	1.53895	0.578947	0.0315559	Wilcoxon rank sum test	two.sided	0.988061
Surgery/Biopsy	DDHD1	1.62806	0.631126	2.82987	0.798265	1.01406	0.716363	0.72764	1.34518	0.905388	1.47667	0.91389	0.998425	1.14357	1.16469	1.46705	2.86293	60.8469	3.53312	0.846294	6.74648	34.2763	0.486256	2.73472	7.68005	1.54609	1.16248	0.91389	1.54609	0.591097	0.0315559	Wilcoxon rank sum test	two.sided	0.988061
Surgery/Biopsy	SEPP1	1.39159	1.20134	6.23106	1.17675	0.366269	1.80267	0.836625	1.62789	0.585827	0.963837	1.73624	12.2285	1.46997	8.36725	1.41122	0.979197	9.19437	0.401772	1.91146	9.48987	1.1027	5.43447	2.02969	1.56219	3.6159	2.72756	1.20134	2.02969	0.591881	0.0315559	Wilcoxon rank sum test	two.sided	0.988061
Surgery/Biopsy	ZNF805	1.04678	0.434899	0.811554	4.35423	4.98048	1.88012	0.157067	0.807105	0.47342	0.0720427	0.624242	1.31712	44.4058	1.49884	6.51851	0.88979	0.426057	68.763	1.62274	10.4976	1.26949	1.06976	1.25854	1.33701	2.02181	0.808912	0.807105	1.33701	0.603664	0.0315559	Wilcoxon rank sum test	two.sided	0.988061
Surgery/Biopsy	NR4A2	1.39463	0.339865	3.00752	3.06409	1.22411	2.30911	3.06614	2.34034	1.65112	1.4077	0.841369	2.50214	3.70471	3.13717	2.24051	8.01149	1.59128	1.55572	5.11413	1.54783	4.20697	19.4085	2.35533	0.895668	2.6397	16.9872	1.65112	2.6397	0.625495	0.0315559	Wilcoxon rank sum test	two.sided	0.988061
Surgery/Biopsy	ZNF649	1.13062	3.81723	0.942478	0.605583	0.610063	1.21333	0.500204	0.48834	1.14537	0.0214864	0.82137	0.704262	13.1754	0.91235	2.58754	1.56657	96.1205	1.45336	0.910979	56.6873	1.26949	0.0396208	2.17949	1.15552	1.06204	0.983812	0.82137	1.26949	0.647008	0.0315559	Wilcoxon rank sum test	two.sided	0.988061
Surgery/Biopsy	SMCHD1	1.23558	0.805079	1.4825	0.996033	1.09862	1.01442	0.655794	0.994512	0.675912	0.257871	0.826346	0.56871	2.36639	0.893816	1.37736	1.17392	2.95104	1.52367	0.966282	4.44332	2.51224	1.78188	4.14974	0.878139	1.56412	0.56705	0.994512	1.52367	0.652709	0.0315559	Wilcoxon rank sum test	two.sided	0.988061
Surgery/Biopsy	ELMOD3	0.906573	0.661285	1.35049	1.87729	1.24965	0.694553	0.643965	0.964794	1.0776	0.64075	0.669807	2.58303	1.00686	1.36808	1.09233	0.661955	2.68731	1.27036	0.789326	0.492714	1.42221	2.36391	1.35201	1.43972	1.09525	3.0804	0.906573	1.35201	0.670535	0.0315559	Wilcoxon rank sum test	two.sided	0.988061
Surgery/Biopsy	TBC1D1	1.45251	0.742427	1.36872	0.64538	0.957163	0.761566	1.39704	0.501769	1.3927	1.14355	3.7842	1.46598	1.17743	2.7699	2.58381	1.49822	5.17773	3.80961	0.960166	2.51799	0.333673	1.59287	1.70293	3.16941	2.47641	0.632422	1.14355	1.70293	0.671522	0.0315559	Wilcoxon rank sum test	two.sided	0.988061
Surgery/Biopsy	ST3GAL1	0.989038	0.68662	0.832522	1.29893	0.661042	1.49411	1.0514	0.820902	0.976717	0.718005	0.968268	2.22528	0.83037	2.54409	1.99501	0.724778	0.93717	2.62901	1.23433	3.47608	0.754245	5.19564	1.05511	1.42132	0.825143	2.17225	0.968268	1.42132	0.681248	0.0315559	Wilcoxon rank sum test	two.sided	0.988061
Surgery/Biopsy	TRAPPC3	0.815579	1.67691	0.557759	0.859423	0.653822	0.611726	1.58827	0.313967	0.989852	0.450908	1.14538	1.19822	0.677988	1.01364	0.865813	1.44522	1.47226	1.27316	1.21921	1.18698	1.39303	0.994533	0.827453	1.01339	1.07814	2.5703	0.815579	1.18698	0.687102	0.0315559	Wilcoxon rank sum test	two.sided	0.988061
Surgery/Biopsy	ZNF616	1.37402	0.344883	0.900558	0.549149	0.672827	0.505822	0.567639	1.73093	0.677873	3.12985	0.648722	0.962789	36.7934	0.679843	0.977089	0.932438	2.67541	0.817818	0.723223	20.2954	0.237384	0.960742	1.09291	6.47937	1.45696	20.2228	0.672827	0.977089	0.688603	0.0315559	Wilcoxon rank sum test	two.sided	0.988061
Surgery/Biopsy	ZMYND11	0.896088	1.01535	1.3136	1.35378	0.950905	1.11031	0.839132	0.602202	1.14898	0.448426	1.27529	0.527888	3.33868	1.33211	1.86432	1.01727	2.22771	0.599367	1.13259	1.42863	0.204757	1.66459	1.65107	1.89628	1.46471	1.69539	1.01535	1.46471	0.693212	0.0315559	Wilcoxon rank sum test	two.sided	0.988061
Surgery/Biopsy	PRDM2	0.829042	0.906694	1.02215	1.10471	1.08525	1.1684	1.10751	0.469755	1.09663	0.559906	0.902798	0.85712	1.82871	1.9196	1.03179	1.17649	3.43629	1.28457	0.887156	2.4368	0.603528	0.31665	1.38683	1.4561	2.06945	1.52418	1.02215	1.38683	0.73704	0.0315559	Wilcoxon rank sum test	two.sided	0.988061
Surgery/Biopsy	KLF9	2.18142	0.594443	3.4898	1.53644	1.03261	2.86133	1.7485	1.87538	1.20193	1.34245	1.82679	3.3383	6.34369	5.4637	1.10798	2.31885	2.36282	5.03225	1.81306	10.4128	18.0154	1.85473	1.08853	2.17519	6.289	1.63724	1.7485	2.36282	0.740007	0.0315559	Wilcoxon rank sum test	two.sided	0.988061
Surgery/Biopsy	LIN7B	0.842402	0.833158	0.566183	0.403983	0.860602	0.887614	0.202197	0.694223	0.968382	0.00379172	1.17667	2.30649	0.741971	0.599568	0.492078	0.446908	1.03088	0.363111	1.46925	2.16413	9.62505	1.65327	1.00416	2.00335	1.10427	280.693	0.833158	1.10427	0.754488	0.0315559	Wilcoxon rank sum test	two.sided	0.988061
Surgery/Biopsy	SERBP1	0.726637	1.91459	0.738795	0.814423	0.914091	0.839742	1.19926	0.387106	0.819459	0.35209	0.882485	0.311152	1.47621	1.05871	0.875146	0.847103	1.21118	0.987886	0.813805	2.66319	1.34933	0.981127	0.917505	1.44331	1.68713	0.919162	0.819459	0.987886	0.829508	0.0315559	Wilcoxon rank sum test	two.sided	0.988061
Surgery/Biopsy	UBE2S	0.691232	5.09724	0.176913	0.460467	0.0980058	1.41699	2.3631	1.30875	0.306188	3.67417	3.12121	0.156527	0.269126	0.15986	0.627823	1.08068	0.638573	0.217467	0.597063	0.170232	0.029523	1.06976	0.386447	0.0252266	1.00384	0.560016	1.30875	0.386447	3.38663	0.0315559	Wilcoxon rank sum test	two.sided	0.988061
Surgery/Biopsy	TMEM102	1.12431	0.178335	0.566635	2.22047	4.67161	3.17601	4.84416	4.71432	0.992654	14.3365	1.08421	0.830799	0.17414	1.08536	0.995438	0.443757	1.05252	5.97102	0.540913	0.139969	1.59806	1.13991	1.96971	0.0262159	0.444014	0.523414	2.22047	0.830799	2.67269	0.0315559	Wilcoxon rank sum test	two.sided	0.988061
Surgery/Biopsy	DTL	1.23336	1.04678	0.477535	1.01324	0.952204	1.47212	1.38194	0.924425	0.661804	1.39365	2.06317	0.184637	0.201999	0.242715	0.3499	1.61435	0.160777	0.749052	1.44212	0.549594	0.00969077	0.5118	1.48259	0.358191	0.799336	1.05852	1.04678	0.5118	2.04529	0.0315559	Wilcoxon rank sum test	two.sided	0.988061
Surgery/Biopsy	ZNF114	0.659081	2.09886	1.53014	16.1163	1.47793	0.877701	3.18505	0.0285255	1.66897	40.4159	0.775573	0.220416	0.0299702	0.116701	0.769305	0.305019	0.881839	1.09938	1.09308	0.0253829	1.26949	0.356588	4.03096	1.33701	1.2566	0.322348	1.53014	0.769305	1.989	0.0315559	Wilcoxon rank sum test	two.sided	0.988061
Surgery/Biopsy	PGAP1	1.51082	0.675436	0.956732	1.35455	1.92506	0.438283	1.78581	1.73722	0.640102	2.37447	0.624242	1.21247	0.687375	0.526217	0.632445	0.852931	0.302169	0.298138	1.28181	0.968582	0.00631587	0.935678	1.3311	1.02801	0.497034	0.364804	1.35455	0.687375	1.97061	0.0315559	Wilcoxon rank sum test	two.sided	0.988061
Surgery/Biopsy	ACADSB	1.41232	2.37871	6.27496	1.47134	0.98792	0.838709	0.374029	1.01053	1.53695	1.68662	0.784938	0.589112	1.06972	0.77526	0.728275	1.17293	4.09796	0.145499	0.81156	0.778698	0.0145918	0.00648341	1.32351	0.13108	0.680303	2.13259	1.41232	0.77526	1.82173	0.0315559	Wilcoxon rank sum test	two.sided	0.988061
Surgery/Biopsy	SHKBP1	1.23728	1.39673	0.409243	1.33716	1.12481	0.879137	1.73583	2.59775	1.12331	1.03117	1.39497	1.25739	0.488504	0.550975	1.55208	0.83472	0.683951	1.2042	0.668536	0.570828	0.58605	0.863569	0.626277	1.96811	0.489054	0.6823	1.23728	0.6823	1.8134	0.0315559	Wilcoxon rank sum test	two.sided	0.988061
Surgery/Biopsy	RFK	0.667558	1.26074	1.21927	1.2659	0.704734	1.57893	1.20435	1.25786	1.1343	1.38607	1.2965	0.632717	0.914342	0.594665	1.203	0.500125	1.30131	1.75618	0.721409	1.43527	0.0384694	0.345487	1.01882	0.323127	1.02304	0.395301	1.25786	0.721409	1.74361	0.0315559	Wilcoxon rank sum test	two.sided	0.988061
Surgery/Biopsy	POLD1	2.23762	0.543482	1.83478	0.848744	1.15737	2.25208	1.35147	1.42796	0.922842	2.3539	0.528205	0.741141	0.853514	0.336488	1.04841	0.549261	0.322624	3.35752	1.16507	0.786549	1.14462	0.603117	0.958292	0.331882	0.266808	0.8186	1.35147	0.786549	1.71823	0.0315559	Wilcoxon rank sum test	two.sided	0.988061
Surgery/Biopsy	IFITM3	1.98058	0.582986	1.89548	1.01055	0.550682	1.17106	2.30268	4.05634	1.61884	1.06861	2.29609	1.66328	0.233624	1.29926	1.11185	1.48851	0.636642	0.608287	0.971178	0.948762	0.512792	1.24889	0.852718	1.09873	0.426632	0.911852	1.61884	0.948762	1.70626	0.0315559	Wilcoxon rank sum test	two.sided	0.988061
Surgery/Biopsy	PRAME	16.477	0.69962	0.030379	1.01389	1.47103	2.19878	2.19865	1.05545	0.660329	0.417681	1.87273	0.981854	0.0125618	0.173293	0.224776	0.136086	0.0409886	0.635003	0.307578	0.699843	1.26949	0.478973	0.687313	1.68385	0.919006	0.808912	1.05545	0.635003	1.66211	0.0315559	Wilcoxon rank sum test	two.sided	0.988061
Surgery/Biopsy	NINJ1	2.26492	0.94915	1.02518	0.968306	0.726844	1.74329	2.67404	14.0213	1.87944	3.066	3.23941	1.83721	0.668502	1.42071	0.563223	1.28432	1.17618	3.28741	1.3335	0.748016	0.729414	1.13486	1.44356	0.708576	0.682967	0.550566	1.87944	1.13486	1.6561	0.0315559	Wilcoxon rank sum test	two.sided	0.988061
Surgery/Biopsy	ZNF304	2.05186	1.91406	1.49757	1.20208	1.01669	1.33533	1.28383	1.60912	0.695054	0.00716213	2.55738	0.995981	0.54646	1.03732	0.646522	1.00444	0.377931	0.307506	1.07441	2.03997	0.0282109	0.0122961	1.3152	0.325938	1.62593	0.808912	1.33533	0.808912	1.65077	0.0315559	Wilcoxon rank sum test	two.sided	0.988061
Surgery/Biopsy	NUPL2	0.889439	1.16055	1.20592	1.31099	1.01237	1.19211	0.873808	3.66527	1.46198	1.12515	1.16205	1.8699	0.724215	0.433905	0.557393	0.867212	1.14355	0.679909	0.946857	5.31057	0.00969077	0.552626	0.538143	4.59802	0.594651	1.07038	1.16205	0.724215	1.60457	0.0315559	Wilcoxon rank sum test	two.sided	0.988061
Surgery/Biopsy	BCOR	1.06497	1.32101	1.36028	1.41957	1.18713	0.954187	1.00764	1.94671	0.617931	1.39722	1.63909	0.790739	0.657749	1.18099	0.802528	1.09702	0.803962	0.71642	0.977414	7.33539	0.126541	0.927407	0.90384	0.515989	1.02219	1.85027	1.32101	0.90384	1.46155	0.0315559	Wilcoxon rank sum test	two.sided	0.988061
Surgery/Biopsy	SLC44A2	0.955018	0.860832	1.12859	1.16455	1.31199	0.837529	1.17676	2.25187	0.937475	1.64106	0.74144	0.493166	0.880857	0.749679	0.828432	0.883075	0.791207	0.315415	1.20984	0.534815	0.958681	1.40966	0.669978	2.11263	0.622354	0.56875	1.12859	0.791207	1.42642	0.0315559	Wilcoxon rank sum test	two.sided	0.988061
Surgery/Biopsy	SSSCA1	1.21537	0.897743	0.500317	0.841542	0.864677	0.750481	0.838963	1.43712	0.784268	2.4601	1.38037	0.607226	0.57404	0.552067	0.575252	0.822994	0.579695	1.61462	1.31125	0.733328	0.331859	0.833909	0.439196	0.44567	0.737225	1.87087	0.864677	0.607226	1.42398	0.0315559	Wilcoxon rank sum test	two.sided	0.988061
Surgery/Biopsy	TFE3	0.956565	0.982337	1.20479	0.871212	1.02527	0.722128	1.39438	2.50207	1.42116	1.30429	1.83245	1.32246	0.605827	0.826064	0.853747	1.46037	0.670482	0.985118	0.904816	0.723042	0.884534	0.556276	2.83968	0.756444	0.668243	0.90264	1.20479	0.853747	1.41118	0.0315559	Wilcoxon rank sum test	two.sided	0.988061
Surgery/Biopsy	RRAS	2.05091	1.46344	0.672511	1.27464	1.09937	0.882712	1.85511	1.60054	1.32902	1.85133	1.81071	1.1334	1.47481	0.804164	0.807458	1.06903	0.536752	2.00652	1.01699	0.779033	1.15678	1.14772	0.480702	1.74283	0.579079	1.03826	1.46344	1.03826	1.40952	0.0315559	Wilcoxon rank sum test	two.sided	0.988061
Surgery/Biopsy	RIC8A	0.898747	0.922838	1.45159	1.24999	1.38908	0.857113	1.25743	1.41488	1.35791	1.41006	1.1974	1.07159	0.5472	1.64372	1.24354	1.83569	0.733065	0.979344	0.972469	0.623311	0.535362	1.16236	0.977847	0.521899	0.814191	0.786238	1.25743	0.972469	1.29303	0.0315559	Wilcoxon rank sum test	two.sided	0.988061
Surgery/Biopsy	COPA	1.07543	0.736804	0.937629	1.2478	1.34331	0.974908	0.86303	1.31612	1.27066	2.54785	1.18108	1.20253	0.93782	1.07186	0.904062	0.918175	0.754152	1.16605	1.0039	0.56677	1.34752	0.454267	0.966655	0.628111	0.636339	0.739922	1.18108	0.918175	1.28633	0.0315559	Wilcoxon rank sum test	two.sided	0.988061
Surgery/Biopsy	ATP6V1B2	1.26931	0.76174	1.38349	1.29579	0.52245	1.31234	1.31611	2.3071	1.59601	1.9555	1.83566	1.92524	0.58261	1.02981	1.25463	1.16832	1.97777	1.03901	1.17385	1.00299	0.14143	0.764116	1.06217	1.22804	0.70561	1.24328	1.31611	1.06217	1.23908	0.0315559	Wilcoxon rank sum test	two.sided	0.988061
Surgery/Biopsy	HNRNPA1	1.19666	1.02152	1.30165	1.01144	1.03232	1.15701	1.40875	1.06641	0.657063	1.37873	0.880135	0.701324	0.722049	0.874855	1.08614	0.841918	1.4828	0.93389	0.852529	0.703174	1.54265	0.835416	0.942628	0.625017	0.87075	0.87711	1.06641	0.87075	1.2247	0.0315559	Wilcoxon rank sum test	two.sided	0.988061
Surgery/Biopsy	DYNLL1	0.627567	0.716303	0.278765	0.775115	0.822756	0.676911	1.08186	1.4749	0.834101	0.961202	0.722018	0.695982	0.4115	0.483204	0.637252	0.692401	0.317071	0.388598	0.779969	0.561514	0.433434	1.46477	0.504262	0.752414	0.69712	0.638532	0.775115	0.637252	1.21634	0.0315559	Wilcoxon rank sum test	two.sided	0.988061
Surgery/Biopsy	XIRP2	679.805	0.699621	6.34922	0.0723367	6.37038	3.27451	115.175	0.0157529	0.000613044	2.63654	0.456035	0.327285	127.355	386.936	215.111	11.8788	18290.2	4.04488	7421.54	0.699843	1.26949	1.06976	9402.65	219.227	995.284	0.808912	2.63654	127.355	0.0207023	0.0362271	Wilcoxon rank sum test	two.sided	0.988061
Surgery/Biopsy	EDNRB	0.500901	1.05629	1.67085	9.66979	0.469396	1.10791	1.06981	4.71432	14.8898	0.0422319	0.707474	0.196371	0.955898	7.59754	27.6475	1.43646	150.795	1.55181	0.775096	34.2923	1.26949	45.9998	23.4327	1.23005	52.3833	112.439	1.06981	7.59754	0.14081	0.0362271	Wilcoxon rank sum test	two.sided	0.988061
Surgery/Biopsy	DPP4	0.0803757	0.601999	0.761906	0.39584	0.168853	1.8026	0.116018	0.425329	10.7248	0.0816483	0.624242	6.4366	5.15953	2.34168	17.2436	0.529222	8.34356	2.8892	1.83034	27.2939	62.205	0.0563033	3.46397	0.758844	0.551404	0.0331134	0.425329	2.8892	0.147213	0.0362271	Wilcoxon rank sum test	two.sided	0.988061
Surgery/Biopsy	PDE11A	0.219694	9.09507	2.4607	0.153489	19.1111	0.297132	0.407777	1.05545	0.827842	0.0668032	0.495088	2.94556	34.2559	6.87397	19.5555	0.393932	6.17288	0.684518	1.21801	9.09796	2.11582	0.356587	1.38929	4.09207	24.8132	0.808912	0.495088	2.94556	0.168079	0.0362271	Wilcoxon rank sum test	two.sided	0.988061
Surgery/Biopsy	AMOT	1.39413	1.31603	30.2758	0.401883	0.714043	3.06835	1.32037	0.0144582	0.569172	0.617718	1.04533	10.5822	116.905	3.98442	0.887275	14.0416	119.048	0.0772907	4.3997	16.0964	36.8152	0.450237	12.9229	4.30316	0.532529	5.66239	1.04533	5.66239	0.184609	0.0362271	Wilcoxon rank sum test	two.sided	0.988061
Surgery/Biopsy	CCRN4L	0.219694	1.63245	0.0859293	0.11938	1.15274	0.397874	2.69579	0.0422178	0.440527	0.136081	0.0189164	0.104453	0.827437	0.0892723	1.16475	0.440277	0.881839	12.1346	0.324203	59.4866	1.26949	20.3255	1.47162	20.0552	8.27105	0.269637	0.219694	1.16475	0.188619	0.0362271	Wilcoxon rank sum test	two.sided	0.988061
Surgery/Biopsy	MAP6	0.152096	13.2928	0.795093	0.596901	2.12346	0.394653	0.340847	20.0535	12.5991	0.408242	1.62303	34.3649	46.9433	30.4419	16.8582	1.49694	52.0285	1.34829	10.7652	3.49921	1.26949	1.06976	4.15363	2.05008	8.27105	0.808912	0.795093	4.15363	0.191421	0.0362271	Wilcoxon rank sum test	two.sided	0.988061
Surgery/Biopsy	VMO1	0.456287	0.330958	1.79137	0.0429769	0.408666	0.905379	0.429713	0.334653	4.44082	0.0644592	4.25619	1.42527	1.76577	2.57189	0.489219	1.34142	3.01682	7.06506	0.430609	1.04316	7.11394	2.25839	2.56081	27.483	0.231749	0.602612	0.429713	1.76577	0.243357	0.0362271	Wilcoxon rank sum test	two.sided	0.988061
Surgery/Biopsy	BICC1	0.643481	4.62652	1.60868	0.997242	0.778672	1.06586	1.58029	0.277749	3.89426	0.894747	3.31782	4.02368	18.8004	7.45589	1.35508	2.00984	3.53516	1.43309	0.996997	195.256	9.54469	0.00383427	1.62513	3.361	146.122	2.48112	1.06586	3.361	0.317128	0.0362271	Wilcoxon rank sum test	two.sided	0.988061
Surgery/Biopsy	TRABD2A	1.17547	0.331399	2.247	0.0697676	2.27118	0.493816	0.427943	0.54592	4.77896	1.00205	1.14992	3.08786	0.637045	73.6497	6.21881	0.379979	138.449	1.81727	0.701277	60.8863	389.734	0.556276	0.122258	7.94342	3.09739	10.6403	1.00205	3.09739	0.323513	0.0362271	Wilcoxon rank sum test	two.sided	0.988061
Surgery/Biopsy	LTK	1.37808	0.699621	1.00251	3.22327	0.276973	0.732926	0.774653	7.38812	0.0394956	0.0816483	0.322884	1.37459	3.11417	5.47112	2.02299	1.58766	3.36405	1.46554	23.0683	0.293482	2.50051	0.118863	1.13868	0.35871	8.27105	10.5159	0.732926	2.02299	0.362299	0.0362271	Wilcoxon rank sum test	two.sided	0.988061
Surgery/Biopsy	PIGB	0.767423	0.515882	0.464577	1.57734	0.806048	0.753006	0.133707	0.427883	1.65442	0.338257	0.847851	2.04787	3.08122	2.26875	1.24116	0.238366	1.28884	2.61404	0.958918	0.138879	0.0242578	0.760272	2.02328	7.74734	1.74424	5.10996	0.753006	1.74424	0.431711	0.0362271	Wilcoxon rank sum test	two.sided	0.988061
Surgery/Biopsy	TMEM56	2.1888	0.781929	49.1229	0.137746	0.526618	0.554475	0.139235	0.0390906	0.576242	0.00591654	1.83898	0.80687	40.7808	23.7082	1.57343	1.03543	193.123	0.020743	1.18637	0.699843	1.26949	1.06976	0.796528	5.84741	1.4596	18.605	0.554475	1.26949	0.436769	0.0362271	Wilcoxon rank sum test	two.sided	0.988061
Surgery/Biopsy	HOXD10	0.907107	1.12815	0.0371299	0.273158	1.26484	0.787217	1.21799	0.0158204	0.442284	0.238847	0.188724	1.40078	6.34369	0.331172	0.346225	1.34064	0.220178	0.582672	12.6955	1.0006	1.32923	1.88692	0.92898	0.44567	50.5453	0.350627	0.442284	1.0006	0.442018	0.0362271	Wilcoxon rank sum test	two.sided	0.988061
Surgery/Biopsy	SYT6	3.2954	10.4943	0.614441	0.259343	0.575952	0.281895	1.39437	0.0811881	1.01062	0.244945	0.54101	0.981854	57.0932	3.98575	2.63601	0.366384	0.881839	0.713803	1.05943	14.6967	1.26949	1.06976	17.3199	6.68506	65.2494	0.109852	0.575952	1.26949	0.453687	0.0362271	Wilcoxon rank sum test	two.sided	0.988061
Surgery/Biopsy	ZRANB3	0.606354	1.1173	0.720112	0.960324	0.773825	2.62225	0.628897	0.0137071	1.3999	0.0128918	0.330481	0.650892	1.86395	1.43936	0.307494	1.01506	131.394	0.635988	1.66092	5.91685	1.26949	0.0368884	1.87576	6.40568	1.6052	1.14697	0.720112	1.43936	0.500299	0.0362271	Wilcoxon rank sum test	two.sided	0.988061
Surgery/Biopsy	GPS2	1.05097	0.438745	1.85312	1.07442	1.19318	0.809074	0.806101	0.01045	1.10782	0.0177496	0.578002	0.0138289	1.54388	0.337327	1.65517	0.957212	43.2101	12.1346	0.870749	55.2876	1.26949	1.06976	2.26127	143.06	79.9535	0.808912	0.809074	1.54388	0.524051	0.0362271	Wilcoxon rank sum test	two.sided	0.988061
Surgery/Biopsy	KAZALD1	0.24554	0.233207	2.41345	0.763746	1.20127	1.37844	0.186837	0.166649	2.04175	0.097748	3.98554	1.45314	5.74496	0.971604	0.534468	0.910432	0.834172	1.95847	6.82822	1.39105	1.26949	4.10342	1.47162	36.0993	1.3099	3.76208	0.763746	1.45314	0.525582	0.0362271	Wilcoxon rank sum test	two.sided	0.988061
Surgery/Biopsy	MEF2C	2.28838	1.05877	4.73948	0.248145	0.810155	2.32866	1.89182	0.208453	0.590829	1.67021	1.2324	1.14348	13.7171	20.3437	1.91231	2.28086	11.3656	1.30515	2.82952	1.517	5.39321	0.572944	5.87914	6.87081	1.51917	1.37094	1.2324	2.28086	0.54032	0.0362271	Wilcoxon rank sum test	two.sided	0.988061
Surgery/Biopsy	EXOC6	1.33743	0.754225	0.400241	0.53254	0.678887	0.762049	0.607037	1.63671	0.920052	0.00684204	4.63452	0.18034	1.30516	1.25513	0.644688	0.894736	17.1077	0.814452	0.974718	6.29859	64.744	2.67914	2.08909	0.768955	4.06034	3.0598	0.754225	1.30516	0.577879	0.0362271	Wilcoxon rank sum test	two.sided	0.988061
Surgery/Biopsy	SPARCL1	1.14638	6.17625	3.36461	1.01468	0.833031	1.24521	0.32395	1.1443	2.13164	0.326559	2.10336	0.691184	19.9525	6.28175	1.84385	1.69224	1.95666	1.80924	1.18054	18.8958	3.70589	1.16887	6.222	1.38973	9.136	2.458	1.14638	1.95666	0.585886	0.0362271	Wilcoxon rank sum test	two.sided	0.988061
Surgery/Biopsy	MED7	0.59564	0.75434	1.1961	0.579537	0.726822	1.08473	0.561722	0.257998	0.595593	0.0131691	0.742519	0.0682572	3.53911	0.787366	1.61046	1.17146	1.42344	0.894662	0.565546	1.69039	0.362143	0.870737	1.26431	0.994432	0.636717	1.10576	0.59564	0.994432	0.598975	0.0362271	Wilcoxon rank sum test	two.sided	0.988061
Surgery/Biopsy	CHST10	2.17333	0.299837	1.84673	1.61573	0.764445	2.08151	1.64226	0.671647	0.512293	1.72171	3.24011	4.34821	8.06917	10.802	8.76628	2.04128	17.3963	3.40284	2.41206	27.2939	0.807858	0.094502	2.61187	2.6571	0.919006	0.0351701	1.64226	2.6571	0.618066	0.0362271	Wilcoxon rank sum test	two.sided	0.988061
Surgery/Biopsy	SEL1L3	1.1429	0.805099	1.05136	0.986397	0.502538	0.890415	0.536474	1.44339	0.702815	0.688509	1.31078	1.83358	1.4141	1.85903	2.1282	1.42775	1.65786	0.369674	0.916571	1.52851	0.577939	1.14663	1.73148	0.421657	1.46317	1.2815	0.890415	1.42775	0.623651	0.0362271	Wilcoxon rank sum test	two.sided	0.988061
Surgery/Biopsy	EBAG9	0.76802	0.672638	1.81635	1.09512	1.45284	0.995638	0.640774	0.511991	0.791477	0.00860462	0.796209	0.645588	1.85999	1.37103	1.23239	1.26644	2.59207	0.659446	1.10061	2.43545	2.17851	0.505424	1.50436	1.18742	1.58415	0.87805	0.791477	1.26644	0.624961	0.0362271	Wilcoxon rank sum test	two.sided	0.988061
Surgery/Biopsy	CDC42BPB	0.504508	1.54567	0.648898	0.876905	1.35743	0.841018	0.670436	0.45728	0.965867	0.483629	0.664178	0.461162	1.08903	0.641063	1.06461	0.902321	0.968892	1.09511	0.919971	1.87671	0.695732	0.954545	1.05396	2.24666	1.63338	1.74731	0.670436	1.05396	0.636109	0.0362271	Wilcoxon rank sum test	two.sided	0.988061
Surgery/Biopsy	NEDD9	1.50585	0.850846	2.88885	0.53974	1.45744	1.47385	0.908956	1.71921	1.56446	1.33708	1.36862	0.858837	1.83056	3.10128	5.42939	1.87533	6.38076	2.48718	1.04161	2.92003	2.21687	1.85997	2.47216	0.59311	0.96981	2.86855	1.45744	2.21687	0.657432	0.0362271	Wilcoxon rank sum test	two.sided	0.988061
Surgery/Biopsy	SPG11	1.00483	0.600879	1.21748	0.857827	1.08397	0.8156	0.904969	0.548609	1.06418	0.577336	0.781772	0.408933	0.893447	0.857145	1.32465	0.866126	1.27643	0.920264	1.02687	1.9413	2.20234	1.89592	1.44459	2.7418	1.87504	0.743147	0.857827	1.27643	0.672054	0.0362271	Wilcoxon rank sum test	two.sided	0.988061
Surgery/Biopsy	CEBPZ	0.689617	1.88812	0.86369	0.806509	1.38074	0.838742	0.256984	0.348736	0.865855	0.193589	0.779124	0.36225	2.47415	0.706219	1.18645	1.21341	2.91442	1.46314	0.887277	11.3744	0.802063	1.2124	1.05144	0.578955	3.09496	0.917835	0.806509	1.18645	0.679767	0.0362271	Wilcoxon rank sum test	two.sided	0.988061
Surgery/Biopsy	LTV1	0.764902	2.26449	1.31181	0.777585	1.17927	1.13586	0.678546	0.84333	0.8691	0.964145	0.900984	1.16917	3.19276	1.25372	1.18696	0.833251	1.30227	1.27172	0.760711	7.15263	2.57153	2.95884	2.08797	0.502382	1.51081	2.74646	0.900984	1.30227	0.691855	0.0362271	Wilcoxon rank sum test	two.sided	0.988061
Surgery/Biopsy	RDX	1.05777	1.79636	0.891432	0.783301	1.27621	0.937025	0.792895	0.670632	0.89018	0.366285	0.864805	0.360007	3.18529	1.1634	1.02352	1.23889	2.03769	1.24638	1.54872	12.9326	0.269081	0.92451	1.46133	1.70591	3.02624	0.932718	0.89018	1.24638	0.714214	0.0362271	Wilcoxon rank sum test	two.sided	0.988061
Surgery/Biopsy	ENDOG	0.703549	1.26653	0.521967	0.512373	0.978194	1.30665	0.00517805	0.250772	0.947957	1.4675	0.929427	0.85094	1.70288	0.795845	1.29742	0.510574	2.49542	0.802336	1.03708	3.2004	4.70351	2.37303	1.2028	3.60347	1.67661	0.574149	0.929427	1.29742	0.716367	0.0362271	Wilcoxon rank sum test	two.sided	0.988061
Surgery/Biopsy	IWS1	0.778372	1.62301	1.13002	0.991411	1.10298	0.980853	0.773103	0.264739	1.14679	0.439535	0.927427	0.463953	2.18514	0.93574	0.764498	1.07757	2.62261	0.922718	1.03649	2.0744	2.21504	1.35534	1.78534	1.17401	1.80272	1.57811	0.980853	1.35534	0.723693	0.0362271	Wilcoxon rank sum test	two.sided	0.988061
Surgery/Biopsy	CREM	0.734291	0.31225	1.44984	0.980249	1.21236	1.31927	1.96914	0.782395	1.26919	0.030081	1.79166	1.64858	2.20087	1.22248	2.02299	1.67749	0.873264	1.14855	0.746974	2.65037	37.8607	2.57241	1.29613	1.63069	1.13366	2.67625	1.21236	1.64858	0.735395	0.0362271	Wilcoxon rank sum test	two.sided	0.988061
Surgery/Biopsy	NACC2	0.321631	0.877451	0.552581	0.773108	0.825038	0.86459	0.861464	1.28771	0.983783	0.513333	1.1136	0.80705	1.88095	1.21501	0.749979	0.693067	1.08085	1.66235	1.09276	1.31928	1.01886	0.788898	0.9698	1.44095	1.01463	1.36601	0.861464	1.08085	0.797022	0.0362271	Wilcoxon rank sum test	two.sided	0.988061
Surgery/Biopsy	SEC31B	1.72247	0.405953	1.95817	0.91993	0.315365	1.12382	0.678011	0.616819	0.868637	0.340903	0.889407	1.37071	4.2793	3.44661	0.978865	0.865578	1.50161	0.943026	0.797313	1.08526	2.19526	2.55294	0.929739	0.788639	0.541097	2.03454	0.868637	1.08526	0.800392	0.0362271	Wilcoxon rank sum test	two.sided	0.988061
Surgery/Biopsy	MGA	1.01254	1.61194	1.54504	0.789055	0.986149	1.11904	0.525175	0.651232	0.956479	0.0676764	1.02948	0.560635	1.20059	1.10746	1.75105	0.738794	2.11231	1.21805	0.686646	4.06946	1.06328	1.09469	1.36587	1.17155	1.80549	1.61541	0.986149	1.20059	0.821387	0.0362271	Wilcoxon rank sum test	two.sided	0.988061
Surgery/Biopsy	SYT8	0.00341493	13.2368	1.00251	2.28899	1.95917	2.6537	0.721055	0.551653	0.229074	1.38107	0.267532	0.723309	0.220139	0.327332	0.00609237	0.314126	0.629885	0.0836872	0.601782	0.168317	0.214602	0.193934	0.620223	0.0900951	0.139243	16.7017	1.00251	0.220139	4.55399	0.0362271	Wilcoxon rank sum test	two.sided	0.988061
Surgery/Biopsy	OAS3	0.604259	0.43216	1.40908	1.66377	0.465295	1.31336	0.77994	3.38933	1.34289	1.12423	1.43536	1.31345	0.146172	0.510089	0.894557	2.24592	0.130442	0.602179	0.417595	0.773669	0.325353	1.33869	1.22235	0.809581	0.35282	0.302806	1.31336	0.602179	2.18102	0.0362271	Wilcoxon rank sum test	two.sided	0.988061
Surgery/Biopsy	GCH1	0.830368	0.43808	1.09162	0.590176	0.653656	1.52223	3.05332	6.35337	0.774489	2.07387	0.898299	1.0021	0.117652	0.423429	0.788071	4.19	0.367853	0.398791	1.27425	0.336503	0.702685	0.0122961	1.05456	0.0718823	0.334533	0.899959	0.898299	0.423429	2.12149	0.0362271	Wilcoxon rank sum test	two.sided	0.988061
Surgery/Biopsy	C4orf46	1.5008	0.397988	1.13186	1.55551	1.27408	1.04865	1.55169	14.6803	0.803076	5.64954	2.52982	0.935649	0.73139	0.856634	1.05137	3.0881	0.60189	0.511422	2.3144	0.431216	0.00788504	1.4205	1.69803	0.531302	0.323594	0.0340921	1.5008	0.73139	2.05198	0.0362271	Wilcoxon rank sum test	two.sided	0.988061
Surgery/Biopsy	MAPK12	1.44998	2.59271	1.00251	0.54677	0.943147	2.66168	3.13025	3.33936	0.792234	3.37023	1.77081	0.833484	1.20161	0.767742	1.19566	1.57934	1.03247	1.29172	0.898127	0.526548	0.244436	0.00672807	1.26024	11.6824	0.561982	0.0475831	1.77081	0.898127	1.97167	0.0362271	Wilcoxon rank sum test	two.sided	0.988061
Surgery/Biopsy	C20orf27	1.36686	1.43721	1.51226	1.15936	1.35849	1.25226	2.73667	2.60874	1.35515	0.965752	1.29175	1.02084	0.327608	0.509499	0.87679	0.632398	1.59624	1.06543	0.474399	0.570862	2.99935	0.404746	0.515131	2.82258	1.57582	0.739411	1.35849	0.739411	1.83725	0.0362271	Wilcoxon rank sum test	two.sided	0.988061
Surgery/Biopsy	SH2D5	0.0941544	3.18716	0.147911	1.20082	1.45395	0.666673	4.60316	4.58133	0.506967	101.652	1.0185	0.774291	0.01738	0.981995	0.906856	0.680428	0.00170569	1.16852	0.207144	0.268133	0.178021	0.0713175	0.862074	0.00922077	0.919006	3.15421	1.20082	0.680428	1.76481	0.0362271	Wilcoxon rank sum test	two.sided	0.988061
Surgery/Biopsy	HHLA3	0.84739	1.75924	0.517574	1.0389	1.04947	0.649757	0.760071	1.32862	0.818122	1.43772	1.15931	0.621727	0.612276	1.02767	0.668541	0.860674	0.537707	0.728389	1.17554	0.546031	0.285484	1.6915	0.637581	0.2642	0.198042	1.01205	1.0389	0.637581	1.62945	0.0362271	Wilcoxon rank sum test	two.sided	0.988061
Surgery/Biopsy	TNRC18	1.39139	2.68633	1.31909	2.04268	1.3715	2.17004	0.593035	1.05545	1.22495	3.01769	0.771912	0.846426	1.05785	1.30529	0.752638	0.978384	0.578363	1.37876	0.852206	0.324029	2.0081	0.407772	1.20614	8.55365	0.688431	0.466902	1.3715	0.852206	1.60935	0.0362271	Wilcoxon rank sum test	two.sided	0.988061
Surgery/Biopsy	SRCAP	0.581704	1.27145	0.613939	1.02906	1.54078	0.887407	1.07339	1.05935	1.02374	0.841437	0.461663	0.515968	0.477419	0.438698	0.755487	0.636089	0.707596	0.636139	0.809083	1.2683	0.190043	0.315745	0.703213	0.661566	1.30316	0.350283	1.02374	0.636139	1.6093	0.0362271	Wilcoxon rank sum test	two.sided	0.988061
Surgery/Biopsy	SPRED1	1.25438	0.614474	1.81622	1.33141	1.21439	2.05917	1.61519	2.73528	1.1942	2.87134	3.43153	1.91297	0.865368	1.97974	1.55809	1.73654	0.757204	1.19076	1.05959	0.511856	0.222796	1.81235	1.38355	1.03141	0.744649	0.544219	1.61519	1.05959	1.52436	0.0362271	Wilcoxon rank sum test	two.sided	0.988061
Surgery/Biopsy	FBRS	1.14534	1.27892	0.521612	1.35929	0.902951	0.693136	1.68089	1.13787	1.20665	0.990103	1.08989	1.30564	0.918312	0.632733	0.81101	0.519291	1.04774	0.592413	1.5146	0.756528	0.620216	0.87508	0.626045	0.655511	0.551404	1.0131	1.13787	0.756528	1.50407	0.0362271	Wilcoxon rank sum test	two.sided	0.988061
Surgery/Biopsy	STAP2	0.595378	1.65652	0.825901	0.787213	0.79683	0.700279	1.03007	1.7173	0.573153	1.72983	0.261016	0.876601	0.400751	0.193451	0.606098	0.232491	0.0864548	0.540186	1.20504	0.791997	0.0314542	1.47492	0.530802	0.700763	0.388166	0.607347	0.79683	0.540186	1.4751	0.0362271	Wilcoxon rank sum test	two.sided	0.988061
Surgery/Biopsy	ZMYM3	0.864331	0.375466	1.01166	1.34198	1.45522	0.809673	1.40355	2.26764	0.992087	2.03855	0.7419	1.99969	0.830828	0.981995	1.01361	0.583608	0.567937	0.695436	0.915923	0.209387	0.674525	0.95371	0.446567	0.253109	0.455589	1.02828	1.01166	0.695436	1.45472	0.0362271	Wilcoxon rank sum test	two.sided	0.988061
Surgery/Biopsy	VDAC2	0.91651	1.19522	0.865683	1.08233	0.71509	0.96395	1.0978	2.65702	0.780631	0.992616	0.721802	1.22781	0.613824	0.60646	0.971551	0.552239	0.746255	0.654407	0.664327	0.565031	0.57863	2.45461	0.959032	0.979872	0.563778	0.782829	0.96395	0.664327	1.45102	0.0362271	Wilcoxon rank sum test	two.sided	0.988061
Surgery/Biopsy	C19orf53	1.49289	0.778651	1.07406	0.787274	1.31865	1.11323	1.25334	1.35667	0.819987	1.35219	1.48613	0.79463	1.37918	0.806116	0.632159	1.09555	0.847304	0.95207	0.867895	0.484572	0.999713	1.20978	0.750464	1.00601	0.681759	1.1889	1.25334	0.867895	1.44411	0.0362271	Wilcoxon rank sum test	two.sided	0.988061
Surgery/Biopsy	FZD2	1.02093	2.95993	1.13819	2.06759	2.04402	2.00333	2.24428	1.20102	1.12113	1.38802	1.08421	0.411745	0.966923	1.09487	1.8019	1.96123	0.413925	1.00587	1.53789	42.6904	0.0239526	0.795171	0.63795	0.482656	30.3272	0.442205	1.38802	0.966923	1.4355	0.0362271	Wilcoxon rank sum test	two.sided	0.988061
Surgery/Biopsy	SRC	1.10241	0.490595	0.984363	1.14504	1.14609	0.895799	3.43394	3.07797	1.84572	1.51363	0.860921	1.26667	0.218748	0.602846	1.12046	1.27509	0.230019	1.61528	0.885376	0.211472	0.215111	0.937518	1.33451	0.619744	0.33246	0.811806	1.14504	0.811806	1.41049	0.0362271	Wilcoxon rank sum test	two.sided	0.988061
Surgery/Biopsy	CNP	0.859252	0.808676	0.988405	1.37122	0.666703	1.43339	1.19845	1.64662	0.903934	1.5555	1.38706	1.11437	0.359145	0.984719	1.02983	1.30937	0.827869	0.940719	1.50944	0.661749	0.256649	0.866542	0.669249	0.854856	0.450013	0.677101	1.19845	0.854856	1.40193	0.0362271	Wilcoxon rank sum test	two.sided	0.988061
Surgery/Biopsy	E2F1	1.1188	0.840406	0.29187	1.78422	1.25015	1.30531	1.47937	1.70495	0.617483	2.60993	1.2761	0.901042	0.144288	0.412288	0.917008	2.4301	0.290116	0.610422	1.06303	0.141298	1.49176	1.0644	1.01332	1.02818	0.548429	1.01327	1.2761	0.917008	1.3916	0.0362271	Wilcoxon rank sum test	two.sided	0.988061
Surgery/Biopsy	LAMTOR5	1.15151	0.554571	1.31285	1.38899	1.11922	1.12162	1.00179	1.86733	0.929213	1.92982	1.10695	0.811807	0.694357	1.53928	1.06149	0.797224	1.1203	0.920034	0.689928	0.771667	0.451156	1.19825	0.985579	0.588343	1.35339	0.577331	1.12162	0.811807	1.38163	0.0362271	Wilcoxon rank sum test	two.sided	0.988061
Surgery/Biopsy	HSPE1	1.24544	0.833919	0.782646	0.834952	0.960498	1.2133	0.955958	2.79322	0.724478	2.17768	1.19742	0.92846	0.591429	0.383307	0.560968	1.97179	1.23113	0.755742	0.674371	0.835536	0.737857	1.81106	1.13044	0.246549	0.644336	0.546339	0.960498	0.737857	1.30174	0.0362271	Wilcoxon rank sum test	two.sided	0.988061
Surgery/Biopsy	ANGPTL1	9.04738	1.81901	57.143	0.271557	0.60351	7.72392	0.490885	6.38822	0.38179	0.487722	1.09589	0.981854	29.2535	74.8281	16.8582	1.92596	258.379	0.39144	11.9955	4.8989	1.26949	9.62786	172.18	3.01326	43.1933	0.808912	1.09589	9.62786	0.113825	0.0414462	Wilcoxon rank sum test	two.sided	0.988061
Surgery/Biopsy	NPHP1	3.2954	5.05282	3.1458	0.399578	1.70597	0.599667	0.528993	0.653371	1.12889	0.0182795	0.427113	4.49586	38.8234	9.44226	3.012	1.59992	6.52561	0.907034	1.70932	20.2954	0.0133631	0.398233	1.11359	4.04766	63.4114	7.28021	0.653371	4.04766	0.161419	0.0414462	Wilcoxon rank sum test	two.sided	0.988061
Surgery/Biopsy	MYOM1	22.7785	1.32687	15.6105	0.0459976	0.553386	3.40739	3.12151	0.0772277	0.0422055	4.45166	1.8358	2.3845	22.7096	52.0458	41.134	3.50533	5094.38	0.612861	6.22719	23.0948	0.0616258	155.116	42.4741	8.82924	1.17128	0.808912	1.8358	8.82924	0.207923	0.0414462	Wilcoxon rank sum test	two.sided	0.988061
Surgery/Biopsy	SRPK3	2.45178	14.692	10.3593	0.00772966	1.27408	1.68009	2.4479	0.982656	0.0347082	0.275839	0.784304	0.803335	16.0215	15.5386	6.06896	102.745	468.257	4.04488	5.03549	0.699843	1.26949	1.06976	5.62563	29.2927	13.7851	0.808912	1.27408	5.62563	0.226477	0.0414462	Wilcoxon rank sum test	two.sided	0.988061
Surgery/Biopsy	RAB9B	0.945638	2.2695	0.716077	0.868368	1.68507	2.52452	5.29862	0.351815	0.503963	0.111339	2.38681	0.981854	10.0653	11.0825	1.25233	29.2584	29.1007	0.449431	5.93185	13.297	1.26949	1.06976	10.7994	3.88666	0.919006	0.808912	0.945638	3.88666	0.243303	0.0414462	Wilcoxon rank sum test	two.sided	0.988061
Surgery/Biopsy	NEXN	9.37406	1.4571	4.86992	0.432901	1.27751	1.98968	2.66716	0.50637	0.536116	3.72758	1.43241	2.05178	17.9554	43.8988	1.73779	3.0779	27.9249	11.1074	4.05812	5.72834	1.55991	0.0544826	10.1129	18.9041	5.41627	0.241174	1.4571	5.41627	0.269024	0.0414462	Wilcoxon rank sum test	two.sided	0.988061
Surgery/Biopsy	ZNF138	0.225713	0.539707	0.694044	0.20574	1.05566	1.04153	0.390425	0.405941	0.7454	0.0583202	0.543695	4.00294	36.7934	16.6939	0.468601	1.9366	27.337	0.834658	1.11699	18.8958	0.0976531	0.00946692	0.539373	124.342	0.260096	5.66239	0.539707	1.9366	0.278688	0.0414462	Wilcoxon rank sum test	two.sided	0.988061
Surgery/Biopsy	CACNA1G	8.56805	2.65856	0.378725	1.39277	1.31452	4.08345	0.0673146	0.0811881	8.4341	0.136081	0.380635	22.5826	31.7184	69.7217	2.02299	0.731781	23.8097	0.879322	0.239227	4.8989	1.26949	16.0464	49.9219	1.33701	2.75702	4.04456	1.31452	4.04456	0.32501	0.0414462	Wilcoxon rank sum test	two.sided	0.988061
Surgery/Biopsy	MB	134.999	0.104199	2.81095	0.0137825	0.0849384	4.65224	18.9041	0.112694	0.00571173	5.39627	3.12603	0.981854	40.7937	204.311	2.43167	5.33818	60696.2	8.53919	232.239	0.699843	1.26949	1.06976	251.356	41.7754	11.7692	4.29346	2.81095	8.53919	0.329183	0.0414462	Wilcoxon rank sum test	two.sided	0.988061
Surgery/Biopsy	ZC3H12B	9.44683	0.69962	4.72611	1.07442	4.33186	1.40947	1.45848	0.0811881	0.307295	0.0816483	0.183601	0.981854	49.4808	79.5417	2.02299	11.1137	50.2649	1.34829	21.2229	10.4976	1.26949	0.0972511	3.21319	1.33701	6.43304	0.808912	1.07442	3.21319	0.334379	0.0414462	Wilcoxon rank sum test	two.sided	0.988061
Surgery/Biopsy	HSPB8	0.761306	1.64658	0.446278	0.316006	0.67708	1.14614	3.44284	0.627688	0.210748	1.82682	0.885431	4.04009	2.49471	0.638071	26.119	0.670956	10.2535	0.367717	2.15304	67.8848	25.5309	1.78294	1.48068	3.41435	1.17252	0.386871	0.761306	2.15304	0.353595	0.0414462	Wilcoxon rank sum test	two.sided	0.988061
Surgery/Biopsy	LILRB5	1.33108	2.90895	2.64298	0.488374	0.144026	2.96661	1.95212	1.32302	1.84255	0.461782	1.43847	0.196371	3.99772	33.9771	0.866994	2.165	3.04776	0.0898862	4.75563	86.0807	5.37092	45.9998	5.67626	0.916379	2.23187	28.6061	1.43847	3.99772	0.359823	0.0414462	Wilcoxon rank sum test	two.sided	0.988061
Surgery/Biopsy	CARKD	0.0244104	2.09886	0.482689	1.3814	1.50058	0.501476	1.40416	0.30642	0.104125	0.244945	0.397245	0.028053	0.862741	0.229829	1.02113	15.6498	48.5011	5.08203	5.66822	9.09796	79.9779	1.06976	0.833576	1.33701	4.59503	0.808912	0.482689	1.33701	0.361021	0.0414462	Wilcoxon rank sum test	two.sided	0.988061
Surgery/Biopsy	TSPAN7	3.0845	0.651646	0.246331	0.280582	0.793989	1.27583	4.18312	2.4102	0.390618	3.45771	1.92421	1.63642	0.860835	3.23575	0.140794	1.82781	9.79068	1.4425	2.7682	32.8926	77.4389	4.47106	16.9123	4.95988	1.1913	65.5219	1.27583	3.23575	0.394293	0.0414462	Wilcoxon rank sum test	two.sided	0.988061
Surgery/Biopsy	SESN3	1.28055	1.48503	0.470687	0.574464	1.7943	1.16343	0.834268	0.352629	0.575573	0.376256	0.38776	0.887596	2.37186	0.552414	2.03803	0.965204	2.85525	0.6491	1.09929	1.45388	1.32872	1.26075	0.557141	1.72655	11.7124	1.01993	0.575573	1.26075	0.456532	0.0414462	Wilcoxon rank sum test	two.sided	0.988061
Surgery/Biopsy	SDPR	3.05574	3.7876	2.02201	0.979819	1.41181	1.5683	0.272878	0.978686	0.625386	1.09129	0.253813	0.630622	5.09143	1.31081	1.02113	0.611232	2.36777	1.8015	1.11364	49.6888	1.26949	3.95193	8.64687	23.7988	6.63727	215.98	1.09129	2.36777	0.460894	0.0414462	Wilcoxon rank sum test	two.sided	0.988061
Surgery/Biopsy	KLHL29	0.818858	2.13299	1.27346	1.67803	0.72013	0.757771	1.95212	0.304111	0.284607	1.1611	0.704789	2.52098	1.15162	2.66542	1.46492	1.17034	1.82949	1.0247	0.922733	1.9129	0.00900348	1.29623	3.37818	8.75364	1.53168	44.4902	0.818858	1.53168	0.534615	0.0414462	Wilcoxon rank sum test	two.sided	0.988061
Surgery/Biopsy	GNL3	0.53591	2.81624	1.43312	0.750823	1.04425	0.803918	0.773401	0.390751	0.914151	0.234334	1.143	0.230965	13.0811	1.45592	1.71346	1.4247	2.1658	0.880978	0.679375	619.361	5.37092	0.0437914	1.43955	3.03111	4.97553	1.24901	0.803918	1.45592	0.552171	0.0414462	Wilcoxon rank sum test	two.sided	0.988061
Surgery/Biopsy	PNPLA7	0.938691	0.215523	13.8919	0.638425	2.01089	2.53705	0.141796	0.816477	0.645572	1.06143	0.624242	2.44684	1.0825	2.72777	6.45429	1.37369	2.9864	1.14706	1.24302	18.8958	16.5034	0.734151	1.47585	1.46571	0.345681	0.887831	0.816477	1.46571	0.557053	0.0414462	Wilcoxon rank sum test	two.sided	0.988061
Surgery/Biopsy	LONRF1	1.05836	2.62107	3.71959	1.70944	1.0562	1.04343	0.852166	1.18621	0.928128	0.011446	1.29235	2.12387	2.00503	1.88845	1.71176	0.738337	1.55552	2.0161	1.29401	3.44862	56.5412	3.84228	2.13892	0.969238	1.3605	1.59173	1.05836	1.88845	0.560437	0.0414462	Wilcoxon rank sum test	two.sided	0.988061
Surgery/Biopsy	RFFL	1.08647	0.527988	0.924895	0.550314	0.817009	1.28695	0.0190266	2.78366	0.844836	0.00491857	0.653549	2.88864	0.512584	1.19696	1.68738	0.731064	2.84331	0.784828	1.43579	1.97033	0.197126	1.73463	1.85412	0.84625	1.14473	3.8706	0.817009	1.43579	0.569032	0.0414462	Wilcoxon rank sum test	two.sided	0.988061
Surgery/Biopsy	HOOK1	0.723027	1.06217	0.576275	1.41272	1.04554	0.658547	0.588736	0.245417	0.638713	0.00192264	0.148878	1.09598	3.09307	0.79765	1.86617	0.505773	0.197285	1.66767	0.734527	1.98539	1.67658	11.7674	0.617214	0.00658626	4.08967	0.781779	0.638713	1.09598	0.582779	0.0414462	Wilcoxon rank sum test	two.sided	0.988061
Surgery/Biopsy	ITGA7	2.21422	0.431503	1.25915	0.335946	1.19111	1.62094	0.276738	4.53504	0.291495	3.64475	1.65312	3.44542	5.78264	5.55993	1.4917	2.12908	3.30651	1.83858	1.08574	0.899798	1.94374	3.86964	4.55071	7.22874	1.67229	1.08513	1.25915	2.12908	0.591406	0.0414462	Wilcoxon rank sum test	two.sided	0.988061
Surgery/Biopsy	FUZ	2.0827	1.12203	2.04215	1.24984	0.898119	0.762842	0.193067	0.479748	0.733861	0.72933	1.30199	3.73105	1.11495	0.981996	0.82418	2.10458	4.07147	1.32355	1.57407	1.11152	3.01051	1.51073	1.22516	2.03458	3.28217	0.418403	0.898119	1.51073	0.594492	0.0414462	Wilcoxon rank sum test	two.sided	0.988061
Surgery/Biopsy	SLC9A7	0.983219	1.74383	1.00251	0.304082	0.153612	0.798075	0.963707	0.0209691	2.14497	0.0104677	2.13475	0.046755	14.8019	14.0753	1.20951	3.22464	46.7375	1.59914	0.880308	77.6826	1.26949	1.06976	0.358214	0.0534805	50.5453	7.28021	0.963707	1.59914	0.602641	0.0414462	Wilcoxon rank sum test	two.sided	0.988061
Surgery/Biopsy	ADAT1	0.903373	0.66173	0.730642	2.16504	1.11071	1.16091	0.747272	0.0566012	1.14989	0.00435845	0.782096	1.30617	0.775481	1.69721	1.04407	0.790629	1.41618	0.936191	1.02678	1.28728	3.40371	0.405948	0.859936	1.30688	1.31435	2.25463	0.782096	1.28728	0.607559	0.0414462	Wilcoxon rank sum test	two.sided	0.988061
Surgery/Biopsy	PDHB	1.25371	0.500114	0.834925	0.470733	0.850487	0.936964	0.583682	0.596971	1.25771	0.00393802	0.977471	1.98223	1.10965	2.2033	0.519755	1.38938	6.8578	0.880678	0.95739	0.818965	0.0149352	1.52511	1.53648	0.246936	1.37056	1.50766	0.834925	1.37056	0.609185	0.0414462	Wilcoxon rank sum test	two.sided	0.988061
Surgery/Biopsy	SCFD2	1.58536	0.863564	0.871669	0.650128	0.803398	0.955155	1.17127	0.279648	0.984118	0.389127	0.926905	1.49765	1.92622	3.35233	1.08438	0.772642	36.4267	0.820917	1.15019	1.97956	2.76301	0.995986	0.254394	1.40362	0.501159	2.29731	0.871669	1.40362	0.621013	0.0414462	Wilcoxon rank sum test	two.sided	0.988061
Surgery/Biopsy	PDE9A	0.42434	1.34162	0.984765	0.632374	1.60384	1.09615	1.32869	0.10214	2.1533	0.167819	0.587736	1.07054	3.36966	1.56729	1.81864	0.970446	0.741178	1.06444	1.52946	34.2923	1.26949	0.00792417	1.69292	4.33657	81.7915	19.1442	0.984765	1.56729	0.628323	0.0414462	Wilcoxon rank sum test	two.sided	0.988061
Surgery/Biopsy	FAM118B	1.10453	0.344012	1.08491	1.73765	0.604044	1.17906	1.73819	0.519846	0.788521	0.0664579	1.09009	2.95653	1.63938	0.923193	3.37164	2.16225	138.449	0.528531	1.42973	2.13208	1.26949	0.0164579	1.05456	0.821902	4.73642	3.94019	1.08491	1.63938	0.661778	0.0414462	Wilcoxon rank sum test	two.sided	0.988061
Surgery/Biopsy	SVIL	1.0897	1.74585	1.5279	0.688931	0.875	1.31229	0.977506	0.863054	0.618712	0.136745	0.927229	0.606065	3.75782	1.21467	1.62741	0.899963	3.17397	1.09543	1.06648	1.92647	0.662458	1.51451	1.37971	5.54269	1.82591	1.15405	0.927229	1.37971	0.672046	0.0414462	Wilcoxon rank sum test	two.sided	0.988061
Surgery/Biopsy	PSMB1	0.939389	1.82031	0.46528	0.731432	0.892854	0.85485	1.20435	0.69214	0.667373	0.491649	1.30321	1.28896	1.42324	0.630937	1.01646	0.989842	0.762918	0.920559	1.63206	2.58301	1.15486	1.62715	0.738934	1.70119	1.44597	1.24335	0.85485	1.24335	0.687535	0.0414462	Wilcoxon rank sum test	two.sided	0.988061
Surgery/Biopsy	SAP30	1.64673	1.70097	1.23839	0.370364	0.471717	1.33201	1.65576	0.565963	1.26975	0.00760699	0.894184	0.0392742	0.994416	2.55319	1.81093	1.42532	4.70869	1.7443	1.48338	97.2782	1.26949	0.405772	0.674141	5.42669	3.16693	88.1714	1.23839	1.7443	0.709967	0.0414462	Wilcoxon rank sum test	two.sided	0.988061
Surgery/Biopsy	CSDE1	1.06218	1.45673	0.700388	0.720497	0.989741	1.27113	1.27405	0.862577	0.921638	0.768009	1.21874	0.813083	2.56558	2.6146	0.819969	1.59263	1.50905	0.697434	1.76685	1.36048	1.27379	0.966844	1.37955	1.50818	1.45135	1.04293	0.989741	1.37955	0.717439	0.0414462	Wilcoxon rank sum test	two.sided	0.988061
Surgery/Biopsy	TSHZ2	1.21848	2.02153	4.19533	0.562853	0.626926	1.51869	0.529365	0.618969	1.40916	0.715748	1.43785	1.86374	1.58918	9.0322	1.8155	1.26739	2.2223	1.43933	1.6539	1.71138	1.08896	1.03613	2.1483	1.9946	1.02036	1.51814	1.21848	1.6539	0.736729	0.0414462	Wilcoxon rank sum test	two.sided	0.988061
Surgery/Biopsy	BTAF1	0.625032	1.07495	1.95199	0.959442	1.11558	1.21182	0.896416	0.397409	1.2591	0.00154832	0.880811	0.405326	2.36212	0.911279	0.664678	1.97724	1.18204	1.27136	0.795459	13.2452	1.18232	1.99206	1.30613	1.32944	6.99747	1.18196	0.959442	1.27136	0.754659	0.0414462	Wilcoxon rank sum test	two.sided	0.988061
Surgery/Biopsy	KTN1	1.004	1.87774	1.07553	0.597985	1.43183	0.887122	0.925709	0.303468	0.844713	0.764855	0.798506	0.29186	1.51691	0.94012	1.00431	1.16121	1.08976	1.18394	0.855093	2.43353	1.17116	0.900371	1.40684	1.60703	2.58141	1.28965	0.887122	1.17116	0.757471	0.0414462	Wilcoxon rank sum test	two.sided	0.988061
Surgery/Biopsy	FRS2	0.925376	0.894734	0.994456	1.2521	1.87557	0.7385	1.14609	0.897916	1.26345	0.669029	0.841639	1.18632	1.82722	0.889572	1.16255	1.54153	0.822721	1.4934	1.18011	1.44704	14.6196	1.25894	1.13751	1.1594	2.57055	1.12317	0.925376	1.18632	0.78004	0.0414462	Wilcoxon rank sum test	two.sided	0.988061
Surgery/Biopsy	MRPS25	0.882026	0.615015	0.89297	0.557195	0.952844	0.873309	1.02106	1.11294	0.704215	0.895894	0.828479	0.885728	1.12553	0.997707	0.594088	0.687725	1.9787	1.14435	1.11676	0.558151	3.43609	2.9252	0.857853	1.1492	1.56883	3.37376	0.882026	1.12553	0.783654	0.0414462	Wilcoxon rank sum test	two.sided	0.988061
Surgery/Biopsy	DCAF5	0.630646	0.939331	1.19237	1.0422	1.28093	0.941333	0.956295	0.758331	1.41348	0.811407	0.951898	0.980051	1.4784	1.3986	0.959593	1.22689	0.968732	1.28735	0.916377	4.01082	0.561983	1.14914	1.04714	1.61084	1.20273	1.62652	0.951898	1.20273	0.79145	0.0414462	Wilcoxon rank sum test	two.sided	0.988061
Surgery/Biopsy	HSD17B1	0.162832	17.4905	0.946424	1.55194	2.30094	1.61797	1.06605	1.5967	0.588742	6.06388	0.150134	0.701324	0.0562495	0.406088	0.866995	0.532865	0.215561	0.83114	0.63566	0.425678	0.0546671	0.00748086	0.253629	8.28947	0.406363	2.53961	1.55194	0.425678	3.64582	0.0414462	Wilcoxon rank sum test	two.sided	0.988061
Surgery/Biopsy	HSD17B6	1.60062	3.03169	1.00251	1.59853	1.27408	0.872531	8.4592	17.9426	3.43611	0.136081	0.324606	1.088	0.181248	0.377691	1.21379	0.874836	0.0304083	0.32545	4.20356	11.8973	0.253898	0.494965	0.687108	0.600686	0.273218	0.0191082	1.59853	0.494965	3.22959	0.0414462	Wilcoxon rank sum test	two.sided	0.988061
Surgery/Biopsy	KCNIP3	1.0357	20.289	1.4652	0.70071	4.44373	1.90561	1.3795	22.1644	4.09061	8.38465	24.3454	1.85461	0.878357	0.640432	2.02299	4.30938	12.6397	1.34829	1.90698	0.11452	1.26949	0.104879	0.228093	4.01103	2.96124	0.161782	4.09061	1.34829	3.03391	0.0414462	Wilcoxon rank sum test	two.sided	0.988061
Surgery/Biopsy	N4BP3	0.363529	1.34421	3.42963	1.11828	6.52027	0.21404	0.650708	0.954123	2.31868	0.256338	0.414706	0.133625	1.85431	1.84424	0.80655	0.864951	0.157301	0.145499	0.902453	0.445355	0.332889	0.013893	0.727725	0.0461038	0.239073	0.0408542	0.954123	0.332889	2.86619	0.0414462	Wilcoxon rank sum test	two.sided	0.988061
Surgery/Biopsy	HERC6	0.348705	0.677332	3.78623	0.908213	1.05169	1.32754	0.320921	2.1421	0.910423	0.757489	0.987123	2.50214	0.329106	0.560249	1.93073	0.968821	0.138261	0.221362	0.317387	0.699843	0.321995	0.00293086	4.44133	0.279353	0.265404	0.309519	0.910423	0.321995	2.82744	0.0414462	Wilcoxon rank sum test	two.sided	0.988061
Surgery/Biopsy	ICAM1	1.40534	0.49544	1.90186	0.582518	0.694509	1.33298	0.432767	13.0897	4.55902	2.61704	1.60071	0.693544	0.331429	1.41702	1.91991	2.89281	0.258305	1.52227	0.476186	0.411518	0.268564	0.759322	0.779094	0.214246	0.567233	0.391201	1.40534	0.567233	2.47754	0.0414462	Wilcoxon rank sum test	two.sided	0.988061
Surgery/Biopsy	PLGRKT	1.34955	0.318009	1.84673	1.07442	0.48327	0.811105	1.58029	2.80856	1.16209	3.51088	1.23248	0.892011	0.259204	1.02767	1.07656	0.53718	1.12937	0.563832	0.569346	0.343401	0.253898	0.213952	0.792412	6.48698	0.275314	2.33287	1.23248	0.569346	2.16473	0.0414462	Wilcoxon rank sum test	two.sided	0.988061
Surgery/Biopsy	FANCG	1.21463	0.745414	0.383158	1.23388	1.06423	1.21241	1.75494	1.50486	0.586653	1.27037	1.20325	1.78115	0.29094	0.560348	1.01781	1.17674	0.574294	1.4239	0.939065	1.02704	0.565172	0.868699	0.402301	0.526534	0.476025	0.388946	1.21241	0.574294	2.11113	0.0414462	Wilcoxon rank sum test	two.sided	0.988061
Surgery/Biopsy	GMNN	1.03242	0.888541	0.552066	1.01535	1.84725	1.06575	1.2788	0.699287	0.751095	1.59663	0.54101	0.308671	0.548552	0.71316	1.00687	1.72663	0.0602307	0.59719	0.419424	0.393818	0.0218126	6.9946	0.495729	0.525164	3.19522	0.246191	1.01535	0.525164	1.93339	0.0414462	Wilcoxon rank sum test	two.sided	0.988061
Surgery/Biopsy	TRIM3	0.348925	3.89789	0.78575	1.07442	5.521	1.36115	0.988112	5.92673	1.61932	4.52616	1.76416	1.07843	0.875608	1.18873	2.62239	2.79731	1.09503	0.55518	0.659095	0.184169	0.080058	0.478189	1.01882	0.469761	2.42283	0.431146	1.61932	0.875608	1.84936	0.0414462	Wilcoxon rank sum test	two.sided	0.988061
Surgery/Biopsy	RNF43	1.22983	0.864659	1.80692	1.54612	3.57662	1.00088	0.344493	1.91353	0.893468	2.4814	0.25982	1.04639	0.251773	0.586765	1.03397	0.69066	0.100329	0.436015	0.965157	0.71104	1.26949	2.35106	0.77696	0.159312	0.705604	0.443597	1.22983	0.705604	1.74295	0.0414462	Wilcoxon rank sum test	two.sided	0.988061
Surgery/Biopsy	FZD5	0.931804	1.18773	1.13211	0.488374	1.41968	0.813468	1.50336	0.943272	0.606373	0.0106498	0.804746	0.286628	0.782098	0.28284	0.538558	0.358505	0.100463	1.01501	1.11958	0.686762	0.0409513	0.246868	0.942879	0.0891341	0.919006	0.747476	0.931804	0.538558	1.73018	0.0414462	Wilcoxon rank sum test	two.sided	0.988061
Surgery/Biopsy	METTL21B	1.82217	1.16603	4.24872	1.16853	0.507714	1.02035	0.827444	28.3051	1.14537	7.17782	1.74357	0.70509	1.61333	0.788021	1.4898	2.89668	0.692567	0.638665	0.619369	0.306673	0.024892	0.776102	2.55333	0.031583	0.556405	3.26801	1.16853	0.70509	1.65728	0.0414462	Wilcoxon rank sum test	two.sided	0.988061
Surgery/Biopsy	C1orf233	5.51547	8.69528	1.13049	1.14852	0.726413	0.509322	1.20846	0.574747	0.889581	0.77268	0.957171	0.403612	2.35623	0.432513	1.21953	0.610803	0.681095	0.706249	2.72893	0.584079	1.18194	0.00758697	0.332262	0.49138	0.458126	0.0218625	0.957171	0.584079	1.63877	0.0414462	Wilcoxon rank sum test	two.sided	0.988061
Surgery/Biopsy	KIF22	1.61842	1.30375	0.661021	1.60775	1.12253	1.03114	1.54685	0.315863	0.551899	2.75791	1.4434	0.634046	0.45987	0.572693	0.974905	1.07687	1.21117	0.802777	1.52987	0.286501	0.0302814	1.53358	0.565524	0.808976	0.354388	0.877692	1.30375	0.802777	1.62405	0.0414462	Wilcoxon rank sum test	two.sided	0.988061
Surgery/Biopsy	TMEM160	1.18635	0.714666	0.711181	0.988468	2.41	2.80374	1.50643	0.787868	0.601451	4.11339	1.22351	0.738083	0.538779	0.56363	1.14005	0.656761	0.500885	1.39361	0.894558	0.430338	1.0058	0.775782	1.71203	1.44229	0.424852	0.303661	1.18635	0.738083	1.60733	0.0414462	Wilcoxon rank sum test	two.sided	0.988061
Surgery/Biopsy	RNASEH2A	1.24998	1.01293	0.614832	0.646659	1.619	1.03346	1.41274	1.49158	0.320637	2.14239	0.808229	0.568442	0.347308	0.45026	1.31232	0.58513	0.783172	0.659092	0.849826	0.683246	0.33835	0.247899	0.547297	2.58568	0.801168	0.658009	1.03346	0.658009	1.57058	0.0414462	Wilcoxon rank sum test	two.sided	0.988061
Surgery/Biopsy	CASKIN2	1.50548	0.694046	1.86783	2.24273	1.02501	0.843789	2.41263	1.8998	1.3343	2.63501	1.26449	0.960432	1.20759	0.749523	0.792245	0.791067	1.32853	1.31991	1.50023	9.09796	0.659568	0.531489	1.56987	0.666075	0.247636	1.40495	1.50548	0.960432	1.5675	0.0414462	Wilcoxon rank sum test	two.sided	0.988061
Surgery/Biopsy	PTGS1	1.20022	0.969104	0.754242	0.703932	0.850906	0.871553	1.49635	0.739141	1.4629	0.721595	0.934746	0.623248	0.348826	0.388503	0.435284	0.62472	0.527308	0.827105	0.470893	0.564533	1.45211	0.18687	0.973129	2.12759	0.566256	1.84286	0.871553	0.566256	1.53915	0.0414462	Wilcoxon rank sum test	two.sided	0.988061
Surgery/Biopsy	KDM5C	0.794525	0.510256	1.37411	1.2037	1.12389	1.00228	0.806063	2.60809	0.737561	2.15124	1.14352	1.92387	0.312656	0.79463	0.927312	0.904166	0.587489	0.549986	0.69973	0.587562	0.74603	0.524684	1.34501	0.809483	0.300586	0.834353	1.12389	0.74603	1.5065	0.0414462	Wilcoxon rank sum test	two.sided	0.988061
Surgery/Biopsy	NRSN2	1.97724	0.584615	1.16508	1.35349	1.60826	1.05275	5.85637	6.62052	1.1717	13.6409	1.75923	1.85104	0.386138	1.26941	0.536005	1.29047	0.2165	2.00422	1.08862	0.0643309	0.720866	1.15153	5.6498	1.61073	0.696217	0.250798	1.60826	1.08862	1.47734	0.0414462	Wilcoxon rank sum test	two.sided	0.988061
Surgery/Biopsy	GPX1	1.31948	1.30684	1.73974	1.25066	0.544781	1.07561	1.54679	1.54452	1.83009	0.976161	1.45105	0.515706	1.10159	0.866688	1.38595	0.537076	2.44607	0.815403	0.902251	1.01248	0.612819	0.87561	0.99555	1.07109	0.876019	2.17144	1.31948	0.902251	1.46243	0.0414462	Wilcoxon rank sum test	two.sided	0.988061
Surgery/Biopsy	SLC25A40	1.76801	0.604935	1.11237	1.7413	1.01692	0.351403	1.54987	3.72637	1.015	0.772519	0.932087	1.131	0.406724	0.417012	1.00513	0.964786	0.298001	0.472778	1.45587	0.699843	0.00984101	4.44546	0.209161	0.066088	0.744596	0.931012	1.01692	0.699843	1.45307	0.0414462	Wilcoxon rank sum test	two.sided	0.988061
Surgery/Biopsy	ZER1	1.1147	0.739694	1.09469	1.67682	1.34261	1.23221	1.32131	1.46629	0.957179	1.35526	0.872755	0.849914	0.801464	1.53594	0.559059	0.857704	0.872856	0.598763	1.22144	0.498159	2.08653	0.5242	0.785772	0.877907	0.539961	1.43482	1.23221	0.849914	1.44981	0.0414462	Wilcoxon rank sum test	two.sided	0.988061
Surgery/Biopsy	STARD3	1.16991	0.481775	1.13675	1.18303	0.965927	1.28184	0.972046	1.73121	0.826407	1.49323	1.90318	1.12773	1.70065	0.457432	0.771655	1.17307	0.873702	1.60623	1.19649	0.807253	0.00461633	0.467817	0.561635	0.854146	0.504089	0.459189	1.16991	0.807253	1.44924	0.0414462	Wilcoxon rank sum test	two.sided	0.988061
Surgery/Biopsy	PKN3	0.639838	1.12796	2.43466	0.564902	0.544065	0.523519	0.826575	3.16634	0.700566	1.18817	0.759213	0.52869	0.605345	0.550196	1.35719	1.48686	0.228293	0.523717	0.674603	0.203752	0.0208113	0.00930228	0.635671	3.93463	0.364589	0.385789	0.759213	0.52869	1.43603	0.0414462	Wilcoxon rank sum test	two.sided	0.988061
Surgery/Biopsy	CLDN12	1.16417	2.70879	1.10735	0.607282	1.4611	0.678128	0.726703	1.38984	1.0581	1.25573	1.24016	0.220173	1.01812	0.819458	1.07306	0.764431	0.382792	0.469406	1.02622	2.73575	0.0208113	1.94568	0.834969	0.0734622	0.888115	0.112003	1.16417	0.819458	1.42066	0.0414462	Wilcoxon rank sum test	two.sided	0.988061
Surgery/Biopsy	DPY19L4	1.14272	0.931342	0.808787	1.09287	1.06114	1.0511	0.790458	1.31326	0.539467	3.51947	3.34316	0.912398	1.06874	0.584378	1.12631	0.698943	0.524416	1.75077	1.01842	0.207646	0.253898	1.10248	1.00837	0.259111	0.514412	0.769064	1.06114	0.769064	1.37978	0.0414462	Wilcoxon rank sum test	two.sided	0.988061
Surgery/Biopsy	PAPSS1	1.26092	0.500148	1.3099	1.07442	0.627194	0.886822	1.11629	1.94566	1.30293	1.1466	1.38339	0.843622	0.874772	1.69709	1.05786	1.57639	0.348832	0.873694	0.892479	0.310021	1.08927	0.708913	0.72548	0.487751	0.516655	0.846265	1.1466	0.846265	1.35489	0.0414462	Wilcoxon rank sum test	two.sided	0.988061
Surgery/Biopsy	GUK1	1.1091	1.1764	0.60982	0.915561	0.671868	0.853806	1.64443	1.48511	1.06743	1.66137	1.45099	1.00962	0.78039	0.679002	0.686147	0.834654	0.87131	0.881789	1.00875	0.520626	0.469341	1.5878	0.907423	0.803038	0.549426	1.26275	1.1091	0.834654	1.32881	0.0414462	Wilcoxon rank sum test	two.sided	0.988061
Surgery/Biopsy	B3GAT3	1.16265	0.48167	0.927202	1.59274	1.34748	1.17585	1.44749	1.78056	0.896563	1.05311	1.11951	1.04751	0.3044	0.639286	4.40503	0.951007	0.549984	1.07172	0.883258	0.166908	0.312588	0.883717	1.24776	0.386959	0.248262	1.92029	1.16265	0.883258	1.31632	0.0414462	Wilcoxon rank sum test	two.sided	0.988061
Surgery/Biopsy	ANXA5	1.77539	0.648381	1.53239	1.34102	1.35183	1.28928	1.38069	5.44622	1.39197	2.49184	2.85837	1.09379	0.959712	2.68227	0.880744	1.80442	0.821158	3.65607	1.02459	0.314018	1.00594	0.99402	1.39978	1.12761	1.05871	1.15079	1.39197	1.05871	1.31478	0.0414462	Wilcoxon rank sum test	two.sided	0.988061
Surgery/Biopsy	THUMPD3	1.0783	1.89226	1.11009	0.794976	1.3607	0.983738	0.757309	0.909867	1.15138	4.31647	1.11809	0.988088	1.17647	0.810492	0.857642	0.883428	0.666193	0.957484	0.949576	2.34757	0.0474084	0.00521835	0.604663	0.708236	1.01864	1.08408	1.11009	0.883428	1.25658	0.0414462	Wilcoxon rank sum test	two.sided	0.988061
Surgery/Biopsy	CIB1	1.13199	0.499816	0.98935	0.865011	1.04489	0.771077	1.05721	1.85462	1.2554	1.48329	0.973	0.769803	1.0027	1.04502	0.95355	0.711887	1.39717	1.05667	0.94974	0.61859	0.666663	0.920588	0.337599	0.513453	0.605412	0.863561	1.04489	0.863561	1.20998	0.0414462	Wilcoxon rank sum test	two.sided	0.988061
Surgery/Biopsy	RAG1	1.74463	0.110466	0.317868	0.972096	1.12418	9.52804	0.239735	0.0959496	0.506094	0.136081	0.361403	0.0110321	5.42097	0.140285	0.995438	0.680428	22.046	6.20215	1.26953	16.0964	8.37864	12.5598	0.242575	9.35908	10.1091	0.383169	0.361403	5.42097	0.0666676	0.0472615	Wilcoxon rank sum test	two.sided	0.988061
Surgery/Biopsy	HMX1	1.57372	126.631	0.601505	0.530048	0.72013	0.732926	0.910991	1.05545	11.8355	14.827	0.208081	0.0755272	92.6178	8.83796	33.0421	7.03109	1.11188	9.43806	13.841	18.8958	1.26949	127.302	147.728	8.26205	13.7851	0.808912	0.910991	9.43806	0.0965232	0.0472615	Wilcoxon rank sum test	two.sided	0.988061
Surgery/Biopsy	SMTNL2	27.0223	6.29658	0.143215	0.0583019	0.764445	2.82065	19.3043	1.05545	0.0181805	2.87435	3.95353	0.981854	229.642	59.9017	6.06896	1.39667	545.858	1.34829	7.19732	0.0411672	379.578	50.2789	56.0348	23.7988	0.919006	16.9872	2.82065	16.9872	0.166046	0.0472615	Wilcoxon rank sum test	two.sided	0.988061
Surgery/Biopsy	BMPR1B	1.13163	27.2852	1.67085	2.18589	0.479847	0.752342	2.19834	0.00950852	0.310759	0.0349921	0.324606	0.889444	8.88116	18.6579	0.80655	4.11497	6.85121	1.10315	2.96771	20.2954	1.36841	0.564057	7.50219	0.0161086	10.1091	4.19164	0.752342	4.11497	0.18283	0.0472615	Wilcoxon rank sum test	two.sided	0.988061
Surgery/Biopsy	AGPAT9	0.257355	0.235967	0.108285	0.278554	0.6777	0.297673	2.2073	0.223415	0.982232	0.00995711	1.99453	0.0297531	2.51441	0.857692	3.8212	0.320532	187.832	1.97834	0.275869	0.525505	323.72	0.172542	5.4201	1.33701	0.353464	4.19164	0.278554	1.33701	0.208341	0.0472615	Wilcoxon rank sum test	two.sided	0.988061
Surgery/Biopsy	DEPTOR	1.04574	35.6806	3.40853	0.413239	0.522162	2.43741	0.694576	0.062085	0.348591	0.0118905	0.808444	1.20004	21.061	3.11433	1.0893	1.52286	186.068	0.232464	10.8211	7.69827	1.26949	0.0289125	3.53589	5.25891	0.652528	75.2288	0.694576	3.11433	0.223026	0.0472615	Wilcoxon rank sum test	two.sided	0.988061
Surgery/Biopsy	TMOD1	2.09023	1.23266	1.54354	0.077246	0.616488	1.5742	2.81974	0.117272	0.0412004	0.109134	1.87273	0.420794	20.6576	32.0488	0.390401	1.17123	872.139	1.20253	1.87245	7.69827	1.26949	0.0713175	4.84709	4.46619	11.9471	8.89803	1.23266	4.46619	0.275999	0.0472615	Wilcoxon rank sum test	two.sided	0.988061
Surgery/Biopsy	LGALS9C	0.109219	0.359265	1.00251	1.07442	0.359355	0.342032	1.65122	0.00500211	0.127263	1.35713	1.06077	2.51367	0.422912	4.90998	0.292682	0.693835	14.9913	0.449431	3.10529	6.29859	0.253898	1.06976	6.90531	26.4317	0.919006	0.365814	0.359355	1.06976	0.33592	0.0472615	Wilcoxon rank sum test	two.sided	0.988061
Surgery/Biopsy	ARSE	0.0506985	6.29658	0.477055	1.7907	1.13996	0.827498	0.887329	6.18189	0.962111	0.408242	3.12121	31.7466	1.26874	6.31283	0.674329	1.13405	6.17288	20.2244	2.10572	4.8989	1.26949	1.06976	19.3575	108.298	2.75702	0.808912	0.962111	2.75702	0.348968	0.0472615	Wilcoxon rank sum test	two.sided	0.988061
Surgery/Biopsy	ADAMTS1	0.838091	3.37372	3.93118	0.440182	3.37084	0.995467	1.36967	2.65238	1.08898	1.16055	2.11366	0.398449	50.9307	2.77218	3.19573	3.60833	2.14871	4.27937	1.64725	357.62	10.4624	6.40431	1.8127	0.430563	3.87096	55.815	1.36967	3.60833	0.379586	0.0472615	Wilcoxon rank sum test	two.sided	0.988061
Surgery/Biopsy	FRZB	2.65097	0.761126	3.0722	0.566513	1.08055	0.746132	1.27312	8.23247	11.8355	0.0177496	1.91897	2.0728	2.85368	27.6362	4.7203	3.34297	4.59594	0.91684	4.28799	9.09796	68.9757	4.01755	2.00852	2.46782	0.934716	2.1658	1.27312	3.34297	0.380836	0.0472615	Wilcoxon rank sum test	two.sided	0.988061
Surgery/Biopsy	SNCA	0.837211	1.12548	1.4652	2.24652	2.16039	3.86682	0.650708	4.29214	0.326054	0.111339	2.12242	6.40543	1.35624	4.12438	3.49425	1.17528	0.999418	1.16232	1.45851	8.25815	308.486	3.99204	3.19229	1.04489	11.9471	105.968	1.4652	3.49425	0.419319	0.0472615	Wilcoxon rank sum test	two.sided	0.988061
Surgery/Biopsy	CELF4	0.797835	1.42181	3.67586	0.11938	0.560593	0.47233	0.563947	0.070363	1.70258	1.22473	0.135705	4.60716	19.0311	18.6579	12.8122	0.579624	14.9913	0.255083	2.0584	0.233281	1.26949	1.06976	1.85784	1.33701	0.519438	0.808912	0.563947	1.33701	0.421797	0.0472615	Wilcoxon rank sum test	two.sided	0.988061
Surgery/Biopsy	NEU3	0.152096	1.34542	0.685927	0.358141	0.519068	0.342032	1.17127	3.16634	0.542544	0.0583202	0.918003	0.0467549	41.8683	1.1736	3.37164	5.67023	0.881839	3.44564	0.282469	4.8989	1.26949	1.06976	1.75977	1.33701	0.919006	0.47419	0.542544	1.26949	0.427371	0.0472615	Wilcoxon rank sum test	two.sided	0.988061
Surgery/Biopsy	SLC45A3	1.97724	0.773265	0.820234	2.18589	0.622669	0.689169	1.3324	1.01406	0.843295	3.32425	1.02916	2.4288	1.03177	2.32578	0.619282	2.9798	2.23053	1.23355	2.11153	51.0885	2.33854	8.71092	1.06851	1.39825	0.551404	57.4328	1.01406	2.23053	0.454624	0.0472615	Wilcoxon rank sum test	two.sided	0.988061
Surgery/Biopsy	DEPDC5	0.681614	0.413754	0.900558	0.456938	0.497818	0.798956	1.86047	1.73638	1.17675	0.012626	2.33269	2.41	0.787173	1.23196	1.69331	0.980876	0.204268	1.48091	0.996551	3.49922	1.98435	2.41461	2.39303	16.4088	4.71756	0.351037	0.798956	1.69331	0.47183	0.0472615	Wilcoxon rank sum test	two.sided	0.988061
Surgery/Biopsy	DNAJC27	0.689268	0.635533	1.03157	0.711237	0.631299	1.4829	0.888996	0.0191899	0.96666	0.352887	1.31489	0.620532	0.551245	1.50573	1.30161	1.18741	63.1985	0.48612	2.82169	1.64558	1.26949	3.94584	1.74788	0.00438364	96.4956	1.98551	0.711237	1.50573	0.472355	0.0472615	Wilcoxon rank sum test	two.sided	0.988061
Surgery/Biopsy	TMCC2	1.97724	0.724832	0.256456	0.66898	0.733559	0.845684	4.79158	0.150778	1.46133	0.0583202	1.2674	0.710998	41.0225	28.4779	1.11343	0.945961	52.0285	0.631479	1.51851	9.09796	1.26949	11.0772	4.49477	4.34071	0.183801	0.808912	0.733559	1.51851	0.483077	0.0472615	Wilcoxon rank sum test	two.sided	0.988061
Surgery/Biopsy	MARC2	0.957533	0.480132	7.01756	0.0565485	0.579125	10.0167	0.750817	0.0811881	0.77515	0.026058	0.926905	1.54291	3.54596	2.16039	0.224776	1.32845	0.834808	4.5842	1.21222	7.69827	85.0559	0.0117556	1.23558	18.4508	4.59503	0.808912	0.750817	1.54291	0.486623	0.0472615	Wilcoxon rank sum test	two.sided	0.988061
Surgery/Biopsy	EPM2A	1.33942	7.49593	1.94605	0.480061	1.84946	3.8275	0.71268	0.150778	1.07595	1.81597	0.873939	1.03796	1.16724	11.4566	3.37164	4.9142	71.429	2.32887	2.04606	7.69827	1.26949	5.34881	9.16934	1.07399	0.859715	2.7503	1.33942	2.7503	0.487009	0.0472615	Wilcoxon rank sum test	two.sided	0.988061
Surgery/Biopsy	ZIC5	0.219694	0.379794	0.238692	1.07442	0.624547	6.59633	1.80752	0.0959496	0.687222	0.118522	1.45656	0.75743	1.26874	0.4307	0.674329	0.680428	0.881839	2.24716	15.6865	6.29859	1.26949	11.7674	2.9206	137.712	0.919006	0.269637	0.624547	1.26874	0.492258	0.0472615	Wilcoxon rank sum test	two.sided	0.988061
Surgery/Biopsy	ZSCAN30	1.08234	1.62064	3.33266	1.27667	1.16564	1.02248	0.705505	0.260435	0.837659	0.118522	1.53583	0.243033	153.517	2.11675	1.25708	2.19681	1.02293	1.66554	0.742058	34.2923	1.94655	0.00727729	1.96094	5.75496	5.12018	75.2288	1.08234	1.96094	0.55195	0.0472615	Wilcoxon rank sum test	two.sided	0.988061
Surgery/Biopsy	SEMA6D	2.48054	0.405857	1.31909	0.390467	0.993657	1.28669	1.43156	5.76435	0.7073	0.00800474	0.562436	6.94069	0.588342	6.75844	1.37798	5.67023	0.958521	0.684962	1.77449	9.09796	1.26949	1.48557	1.78526	0.509994	2.75702	47.7258	0.993657	1.77449	0.559969	0.0472615	Wilcoxon rank sum test	two.sided	0.988061
Surgery/Biopsy	PALMD	0.710672	2.23593	1.30045	0.410189	1.19242	1.23444	0.490767	0.0886824	0.773	0.29334	0.917592	0.634236	3.00134	3.27258	1.18025	0.60817	1.32536	1.6198	1.16345	3.70537	0.962624	0.285023	0.889909	2.26967	11.6129	2.0848	0.773	1.32536	0.583239	0.0472615	Wilcoxon rank sum test	two.sided	0.988061
Surgery/Biopsy	CSPP1	0.641572	1.93219	1.64814	0.790396	1.47505	0.947518	0.621712	0.313626	0.920631	0.286732	0.87598	0.490423	1.77739	0.967393	1.11875	0.941139	2.75766	1.49955	0.799866	336.624	0.0662786	1.6981	1.0042	2.14769	4.69136	1.73433	0.87598	1.49955	0.58416	0.0472615	Wilcoxon rank sum test	two.sided	0.988061
Surgery/Biopsy	RABEP1	0.859846	1.6132	2.57863	0.935786	1.03602	0.896274	0.796945	0.208434	0.849935	0.719762	0.899378	0.227078	2.71014	0.945721	1.14599	1.47102	1.32966	1.10902	0.731751	7.07174	3.04755	0.407371	1.72519	1.79909	2.31802	1.8267	0.896274	1.47102	0.609287	0.0472615	Wilcoxon rank sum test	two.sided	0.988061
Surgery/Biopsy	EPC2	1.12815	1.79871	1.29294	0.80538	0.963836	0.859339	0.851385	0.00158714	0.944376	0.0990999	1.00097	0.591821	2.74625	1.53553	1.01418	1.81851	3.47368	0.879322	0.980651	5.68012	13.9644	1.5862	1.3306	0.635013	1.52693	0.200476	0.944376	1.52693	0.618482	0.0472615	Wilcoxon rank sum test	two.sided	0.988061
Surgery/Biopsy	LEO1	0.737741	2.15069	0.73541	0.571978	1.10998	0.909398	0.734904	0.368811	0.978291	0.462966	0.580791	0.215309	2.46436	0.973795	1.04141	1.29652	3.8213	0.896139	1.05481	430.404	0.571968	1.5916	1.16814	0.3915	2.77293	2.41439	0.73541	1.16814	0.629558	0.0472615	Wilcoxon rank sum test	two.sided	0.988061
Surgery/Biopsy	MALT1	0.934975	0.344297	1.20206	0.631275	0.918933	0.522291	1.27165	0.201271	0.967334	0.0108383	0.65727	0.547885	2.0904	0.9338	1.91964	1.041	0.744332	1.26937	0.466881	0.67657	3.33193	2.36664	1.89449	0.71823	1.07477	0.687707	0.65727	1.041	0.631386	0.0472615	Wilcoxon rank sum test	two.sided	0.988061
Surgery/Biopsy	CNKSR3	0.477938	1.34119	0.73403	0.596153	0.798167	0.99792	0.424076	0.339613	1.2033	0.646313	0.177325	1.53279	1.06746	0.907319	1.06192	0.25081	1.05776	0.962395	0.632416	2.82467	1.01873	1.26945	0.887464	0.785877	1.67931	0.633763	0.646313	1.01873	0.634432	0.0472615	Wilcoxon rank sum test	two.sided	0.988061
Surgery/Biopsy	SETBP1	0.84739	1.00363	1.84512	1.44642	0.923412	1.07151	1.445	0.960259	0.900808	1.37	0.617795	2.02146	2.49292	1.78764	1.40673	1.47787	1.55817	1.33645	1.957	0.623607	3.5092	1.18011	5.95013	0.818255	2.20134	0.755504	1.00363	1.55817	0.64411	0.0472615	Wilcoxon rank sum test	two.sided	0.988061
Surgery/Biopsy	EGLN1	1.2218	0.475646	0.538026	0.52302	0.624261	1.19513	1.49137	0.531	0.804057	0.829298	1.24315	0.791394	1.32306	1.31488	0.520596	0.713823	1.22933	0.892706	0.866526	10.3421	49.5101	0.913903	1.30314	0.905469	1.32745	2.08494	0.804057	1.22933	0.654061	0.0472615	Wilcoxon rank sum test	two.sided	0.988061
Surgery/Biopsy	ARHGAP12	0.915297	1.09097	1.47927	0.77728	1.33008	0.886277	0.552068	0.443412	1.28972	0.697775	0.839498	0.750829	1.85431	1.04663	2.29272	1.44147	0.925748	0.696663	1.1367	2.3197	1.60384	1.50823	1.33834	0.522621	1.81374	0.982728	0.886277	1.33834	0.662221	0.0472615	Wilcoxon rank sum test	two.sided	0.988061
Surgery/Biopsy	ARL6IP5	1.16995	0.995286	0.960729	0.859192	0.840328	1.30002	0.734649	1.20157	1.99669	0.197917	2.01583	0.792254	1.91426	4.81125	1.01876	1.21279	2.50425	1.58555	1.42639	3.9615	1.70496	1.46198	1.22344	1.67392	1.35269	0.690535	0.995286	1.46198	0.680781	0.0472615	Wilcoxon rank sum test	two.sided	0.988061
Surgery/Biopsy	PCM1	1.01942	1.30338	2.54532	1.03997	1.0788	1.16284	0.715053	0.50899	0.933475	0.51236	0.942244	0.419602	2.6993	2.16128	1.48455	1.2215	2.46511	1.13528	0.955068	6.07833	1.05966	0.557482	1.55497	1.45273	1.79964	1.10407	1.01942	1.45273	0.70173	0.0472615	Wilcoxon rank sum test	two.sided	0.988061
Surgery/Biopsy	HEXA	1.08794	0.459222	1.30936	1.10748	0.818289	0.67055	1.17265	1.47891	1.46826	0.760762	1.09611	1.53401	0.600837	1.00058	3.56431	1.73327	0.709724	2.04775	1.39392	1.07814	1.68777	1.49009	1.87759	1.76099	1.10555	1.12817	1.09611	1.49009	0.735601	0.0472615	Wilcoxon rank sum test	two.sided	0.988061
Surgery/Biopsy	PRPF38A	0.773252	0.846519	0.69174	0.835351	1.07208	0.793294	1.04193	0.582491	0.791256	0.383119	0.783341	0.787328	1.05391	1.36957	1.06057	0.830991	1.18441	0.956063	1.18527	1.13743	1.06792	0.169237	1.21719	1.88501	0.77263	0.489027	0.791256	1.06057	0.746065	0.0472615	Wilcoxon rank sum test	two.sided	0.988061
Surgery/Biopsy	PIAS1	0.809589	1.21664	1.20992	1.02257	0.990948	1.12382	0.622027	0.383466	1.47356	0.00352947	0.980415	0.735775	1.71295	0.737016	1.06567	1.3117	0.74512	1.23934	1.34555	1.42419	2.08978	2.11343	1.20618	0.470662	2.26866	2.93871	0.990948	1.3117	0.755469	0.0472615	Wilcoxon rank sum test	two.sided	0.988061
Surgery/Biopsy	CD58	1.08328	0.639878	0.837389	0.658243	0.752761	0.750325	1.08609	0.133281	0.662362	0.00435845	1.07824	0.80465	0.571791	1.18225	1.09561	1.06846	0.927555	1.46683	0.697086	2.46787	0.503006	2.24058	0.906909	0.756862	0.992128	1.26141	0.750325	0.992128	0.756279	0.0472615	Wilcoxon rank sum test	two.sided	0.988061
Surgery/Biopsy	C3orf58	1.27313	0.729478	0.37854	1.14892	0.750881	1.06172	2.6835	1.03118	0.520482	1.20101	0.370026	1.40644	0.528417	0.653259	0.94406	2.01561	1.31672	1.66946	1.3501	49.6888	3.80847	1.87276	1.44877	1.03461	0.802121	1.07486	1.03118	1.3501	0.76378	0.0472615	Wilcoxon rank sum test	two.sided	0.988061
Surgery/Biopsy	PUS3	0.925445	0.928255	0.615372	1.02942	0.929526	0.805578	0.551403	1.98477	0.712853	1.25573	1.01147	1.01711	1.10959	1.00842	1.32871	0.609734	4.55317	1.21394	0.867438	10.424	1.95771	0.668169	1.11448	1.52998	1.39998	1.29583	0.928255	1.21394	0.76466	0.0472615	Wilcoxon rank sum test	two.sided	0.988061
Surgery/Biopsy	TBC1D14	1.0347	1.16748	0.298646	0.750295	0.85154	0.725929	0.451802	0.170775	0.920052	0.186683	0.73929	0.896845	1.38957	0.933416	0.602789	0.978566	0.643119	1.21856	0.949952	0.866292	0.623388	1.31106	0.741557	0.841292	1.00486	4.50258	0.73929	0.933416	0.792026	0.0472615	Wilcoxon rank sum test	two.sided	0.988061
Surgery/Biopsy	TRA2A	0.708384	0.952366	0.813076	0.749251	0.870484	0.766381	1.19387	0.849469	0.822527	0.512971	0.598374	1.59431	1.58466	0.930443	0.560447	0.925186	0.753895	0.808976	1.01967	1.05247	1.3621	1.16885	0.784452	0.715901	1.20187	1.44823	0.813076	1.01967	0.79739	0.0472615	Wilcoxon rank sum test	two.sided	0.988061
Surgery/Biopsy	TRIM44	0.673855	1.30397	1.57601	0.884948	1.10679	1.14341	1.05114	0.228546	1.13271	0.562711	1.28364	0.673494	1.37077	2.08859	1.58127	1.13521	1.12804	1.01898	1.0428	6.45411	1.09166	1.4437	3.15152	1.40009	2.18718	1.1717	1.10679	1.37077	0.807417	0.0472615	Wilcoxon rank sum test	two.sided	0.988061
Surgery/Biopsy	SUPT20H	1.11683	1.17701	1.30731	0.954537	1.00662	1.01936	1.0073	0.566412	0.834823	0.427098	0.626593	0.931869	1.7179	2.08477	1.24432	1.03648	1.56203	1.30805	1.07237	3.2004	0.967616	0.698503	1.41954	0.66756	2.42644	0.655718	1.00662	1.24432	0.808977	0.0472615	Wilcoxon rank sum test	two.sided	0.988061
Surgery/Biopsy	CDS2	1.04984	1.00666	0.721362	0.650435	0.984621	1.11532	1.04755	0.546495	1.49849	0.683487	0.944708	1.00353	0.962764	1.54128	1.75196	1.08117	1.6179	1.31554	1.48685	0.959044	14.98	0.657474	1.16516	0.964014	0.912545	1.54429	0.984621	1.16516	0.845049	0.0472615	Wilcoxon rank sum test	two.sided	0.988061
Surgery/Biopsy	KHDC1	9.35895	46.8746	0.716077	4.87622	2.2448	28.5841	5.07552	7.8103	0.23535	0.244945	1.79929	2.02916	0.181248	0.311928	1.44499	3.29746	0.350611	0.269659	2.43266	9.09796	0.423164	1.84777	0.0377339	0.267402	2.75702	0.17585	4.87622	0.423164	11.5233	0.0472615	Wilcoxon rank sum test	two.sided	0.988061
Surgery/Biopsy	C4orf32	0.550142	0.691242	2.76692	0.948019	2.41931	1.34	0.552914	3.32997	6.20911	4.60328	2.17539	1.32069	1.22621	2.32719	0.475689	0.459205	0.366526	0.928046	0.640982	3.19658	0.00625365	0.627102	0.382959	1.78685	4.64471	0.282539	2.17539	0.640982	3.39383	0.0472615	Wilcoxon rank sum test	two.sided	0.988061
Surgery/Biopsy	ADAMTS7	1.34682	0.299837	1.98274	2.9088	1.03576	1.12382	3.3056	4.65941	2.00748	7.8129	5.39785	15.2446	0.840332	4.90998	1.06394	3.009	0.213967	1.70784	0.982264	0.166629	0.0437755	0.198345	0.330039	0.622674	0.353464	2.19562	2.00748	0.840332	2.38891	0.0472615	Wilcoxon rank sum test	two.sided	0.988061
Surgery/Biopsy	PLEK2	1.4134	0.62816	0.3565	1.21158	1.18388	0.674708	1.38344	1.26692	0.485679	2.33093	1.69711	0.765914	0.220059	0.260529	1.17418	2.57865	0.229723	1.08472	1.44828	0.525024	0.41387	0.45847	0.79384	0.232865	0.533746	0.620949	1.21158	0.533746	2.26996	0.0472615	Wilcoxon rank sum test	two.sided	0.988061
Surgery/Biopsy	ZNF771	3.06814	0.38123	1.97792	1.63771	1.69295	2.60922	2.02579	1.72204	0.953018	1.76159	6.4505	1.12867	0.481713	1.13787	0.508704	4.13491	0.795101	0.459309	1.13364	0.161502	6.93337	1.42378	0.730666	2.84543	0.402296	0.327937	1.76159	0.795101	2.21555	0.0472615	Wilcoxon rank sum test	two.sided	0.988061
Surgery/Biopsy	PRSS36	1.68133	6.29659	1.59222	0.951631	1.27408	5.6191	2.15234	9.07683	1.05187	2.15785	1.6556	1.61024	0.200327	0.583505	0.243906	0.789296	1.57348	0.948799	0.324203	4.8989	0.115408	0.0194502	0.737763	5.19949	61.5734	6.39776	1.68133	0.789296	2.13016	0.0472615	Wilcoxon rank sum test	two.sided	0.988061
Surgery/Biopsy	RHOD	0.352362	2.20156	0.106609	1.04739	1.13823	0.569424	1.35315	0.89181	0.689394	1.7404	0.427227	0.496801	0.153614	0.227458	0.501312	0.457361	0.154332	0.483034	0.908173	0.326144	0.229371	1.56212	0.89186	0.232333	0.33402	0.644785	0.89181	0.457361	1.9499	0.0472615	Wilcoxon rank sum test	two.sided	0.988061
Surgery/Biopsy	SLMO2	1.0505	0.557023	1.19456	1.14337	1.21844	1.12527	1.36404	3.4585	1.15677	0.751074	0.774333	0.625143	0.306247	0.630753	1.38249	0.562993	0.351118	1.25584	0.969852	0.540385	1.71954	0.56451	0.904556	0.745175	0.601444	0.812262	1.14337	0.630753	1.8127	0.0472615	Wilcoxon rank sum test	two.sided	0.988061
Surgery/Biopsy	HDHD1	0.516833	0.764702	0.497648	0.720494	0.860862	0.947441	1.18863	0.531362	0.801098	2.0719	1.0404	0.383343	0.454831	0.708858	0.613851	2.11831	0.358916	0.261609	1.09243	4.55558	0.025908	0.00543027	0.725103	0.237587	0.707131	0.134214	0.801098	0.454831	1.76131	0.0472615	Wilcoxon rank sum test	two.sided	0.988061
Surgery/Biopsy	EEF1E1	1.92842	1.37267	0.730861	1.45523	0.653206	1.37189	1.24376	1.05545	0.765923	0.868441	1.72291	0.60459	0.968606	0.444836	0.839471	1.15256	0.520771	1.34829	0.561965	0.397208	52.0491	0.323798	0.72371	0.857059	0.626872	5.40353	1.24376	0.72371	1.71859	0.0472615	Wilcoxon rank sum test	two.sided	0.988061
Surgery/Biopsy	GSDMD	0.823189	1.39724	1.45315	1.06666	1.27408	1.49735	1.56951	0.586359	0.831663	0.701238	1.42939	0.626833	0.42929	1.1656	0.644774	1.50909	0.742108	1.37553	1.1725	0.90348	0.335701	0.353916	1.07553	0.42924	1.0703	0.483404	1.27408	0.742108	1.71683	0.0472615	Wilcoxon rank sum test	two.sided	0.988061
Surgery/Biopsy	IGSF9	1.09466	1.69267	1.09964	1.7107	1.31211	0.741367	1.24946	0.97503	1.45582	0.734189	0.560326	2.60443	0.116645	0.320536	0.322724	0.464499	0.128423	0.415901	1.05091	2.2451	0.402295	1.38375	1.28612	0.647999	0.686481	0.684635	1.09964	0.647999	1.69697	0.0472615	Wilcoxon rank sum test	two.sided	0.988061
Surgery/Biopsy	BRAT1	1.78173	0.444488	1.45961	1.46859	1.29923	1.0547	1.21154	1.40109	0.82361	1.65202	0.712967	1.58764	0.247157	0.650901	0.560841	1.63247	0.667534	1.15839	1.07869	0.597427	0.115408	1.22362	0.838108	0.951251	0.625657	0.798987	1.29923	0.798987	1.6261	0.0472615	Wilcoxon rank sum test	two.sided	0.988061
Surgery/Biopsy	PDLIM4	0.612243	1.08058	1.52908	0.882264	1.43436	0.961351	2.01656	4.94784	0.923512	0.867206	1.31615	1.13189	0.337283	0.669161	0.501211	0.999187	1.36457	1.97738	1.24696	0.38616	0.595798	0.597822	0.818479	1.71298	0.410432	0.569344	1.08058	0.669161	1.61484	0.0472615	Wilcoxon rank sum test	two.sided	0.988061
Surgery/Biopsy	LMTK2	0.470772	8.69528	0.515308	2.01991	2.15131	0.787217	0.479815	1.27245	0.415727	1.22472	0.485521	0.0990862	0.733307	0.440571	0.891354	0.519466	0.339169	1.1832	0.652065	0.752995	0.998666	0.0629272	0.50724	0.44567	0.381051	0.0531402	0.787217	0.50724	1.55196	0.0472615	Wilcoxon rank sum test	two.sided	0.988061
Surgery/Biopsy	CCAR2	0.902434	2.05372	0.815995	1.0596	1.24934	1.30777	1.86237	1.56497	0.672166	2.99846	0.769414	0.396187	0.433619	0.981995	1.66674	1.32845	1.10059	0.77629	1.563	0.0926552	0.00625365	0.627102	0.817568	0.235943	1.23993	0.838597	1.24934	0.817568	1.52811	0.0472615	Wilcoxon rank sum test	two.sided	0.988061
Surgery/Biopsy	UBXN2B	3.37529	0.653492	0.951098	0.849916	1.11964	1.5974	1.0151	9.49901	0.700312	9.23153	1.10753	2.01726	0.745132	4.70324	0.738551	0.636529	1.11188	1.83858	0.686135	0.419906	0.149678	0.938503	1.07389	0.237413	0.464053	0.0145314	1.10753	0.738551	1.49959	0.0472615	Wilcoxon rank sum test	two.sided	0.988061
Surgery/Biopsy	MZT2A	1.61539	0.703308	1.10656	0.51156	0.764445	1.11483	1.80855	0.645121	0.609925	2.57209	0.865107	0.775299	0.279635	0.774468	0.447221	0.503263	0.479564	0.657651	1.06654	0.462088	0.227333	1.1141	1.14513	1.42597	0.591098	0.569993	0.865107	0.591098	1.46356	0.0472615	Wilcoxon rank sum test	two.sided	0.988061
Surgery/Biopsy	NELFB	1.2142	1.10621	1.18278	1.23934	1.47705	0.991286	1.13639	0.677425	0.844492	1.02358	1.37108	0.558673	1.02877	0.375676	0.728147	1.11996	1.22433	1.15936	1.18297	0.563129	1.25203	0.849811	0.769852	0.777874	0.404287	0.598244	1.13639	0.777874	1.46089	0.0472615	Wilcoxon rank sum test	two.sided	0.988061
Surgery/Biopsy	ABT1	1.47564	0.907828	0.634386	1.15138	1.30729	1.41262	1.55738	1.21306	0.756377	1.47595	1.52551	0.736747	0.471245	0.621593	1.20186	1.27878	0.519836	0.948484	1.66739	0.347234	0.891867	1.34797	0.497815	1.30094	0.89794	1.27818	1.30729	0.89794	1.45588	0.0472615	Wilcoxon rank sum test	two.sided	0.988061
Surgery/Biopsy	PLAU	0.686723	0.699621	0.369345	0.875596	0.432642	0.857008	4.12755	3.63126	2.33408	3.15063	3.65004	1.26894	0.225685	1.03235	0.602626	3.07716	0.0538064	1.81151	1.01637	0.369908	0.0387828	0.945672	0.30147	0.319191	0.665711	0.582101	0.875596	0.602626	1.45297	0.0472615	Wilcoxon rank sum test	two.sided	0.988061
Surgery/Biopsy	PPIL3	1.748	0.652027	1.29239	0.615267	1.10815	1.13453	0.898597	1.87256	0.693675	2.35111	2.28889	0.523864	0.473735	2.05326	0.793679	0.874836	0.386994	1.13133	0.546107	0.231584	1.06448	1.23705	0.999772	0.416975	0.748654	1.30388	1.13453	0.793679	1.42946	0.0472615	Wilcoxon rank sum test	two.sided	0.988061
Surgery/Biopsy	HSPBAP1	0.917544	1.43983	1.45385	0.816561	0.7286	1.06128	1.35523	0.839734	0.859804	2.29719	1.03341	1.71908	0.660959	0.532669	0.815058	0.983928	0.913761	0.732322	1.00697	0.272988	0.00984101	0.552992	0.46878	1.15323	0.649336	16.3649	1.03341	0.732322	1.41114	0.0472615	Wilcoxon rank sum test	two.sided	0.988061
Surgery/Biopsy	RRP1	1.00657	1.39639	0.862948	1.11723	1.4548	0.837898	0.975325	1.04123	1.05554	2.33514	1.32308	0.456498	0.695047	0.500539	0.562415	0.715928	0.85172	0.636816	0.862355	0.748783	1.04075	0.549657	1.14067	20.4002	1.58285	1.85304	1.05554	0.748783	1.40967	0.0472615	Wilcoxon rank sum test	two.sided	0.988061
Surgery/Biopsy	CAV2	0.682874	1.38112	1.01239	1.33213	1.365	2.14845	1.18341	1.42012	0.934269	2.09992	0.770186	1.20431	0.496642	0.952997	0.612626	0.687564	0.268754	1.21702	1.02773	0.484344	0.598224	1.73081	0.523731	1.73633	1.21836	0.994613	1.33213	0.952997	1.39784	0.0472615	Wilcoxon rank sum test	two.sided	0.988061
Surgery/Biopsy	MBOAT7	1.10826	0.890844	0.791827	0.768618	0.717881	0.975477	1.3385	2.56261	0.829176	1.33809	1.07973	0.496949	1.00187	0.724455	1.10882	0.68472	0.504614	1.18609	1.0818	0.660216	0.477306	0.554318	1.25506	1.03554	0.700501	0.552817	0.975477	0.700501	1.39254	0.0472615	Wilcoxon rank sum test	two.sided	0.988061
Surgery/Biopsy	TRUB2	1.15886	1.04122	0.717808	0.997951	1.06122	1.37369	0.974734	1.72745	0.972484	2.16783	0.82561	0.773779	0.623901	0.530975	0.747759	0.82791	1.32027	1.28252	0.792635	0.99784	0.865326	1.60895	1.22192	0.566122	0.665487	0.304953	1.04122	0.792635	1.31362	0.0472615	Wilcoxon rank sum test	two.sided	0.988061
Surgery/Biopsy	ASCC2	0.923358	1.25504	0.647895	1.40439	1.13793	1.05251	1.06662	2.09231	1.04029	3.2721	1.02161	2.85726	0.537358	0.787488	1.14537	0.50905	0.495998	0.832596	0.838707	0.378458	1.13011	0.822591	0.592144	1.39045	0.61402	1.48609	1.06662	0.822591	1.29666	0.0472615	Wilcoxon rank sum test	two.sided	0.988061
Surgery/Biopsy	FAM127A	1.38441	0.923168	0.647983	1.59246	1.06433	1.11243	2.0339	1.77061	1.2185	2.18949	1.58718	1.15732	0.979979	1.1005	1.16843	0.97935	1.07168	1.09497	1.57353	0.363717	0.529403	1.63268	0.861652	1.2837	0.407025	1.0717	1.38441	1.0717	1.29179	0.0472615	Wilcoxon rank sum test	two.sided	0.988061
Surgery/Biopsy	TMEM106C	1.22215	1.06688	0.594708	0.838285	1.38008	0.935773	1.31043	0.954421	0.622996	2.81713	0.785336	0.553049	0.875838	0.702092	1.04214	0.711279	0.749707	1.00832	1.29502	1.0344	0.406569	0.393075	0.548593	0.748236	0.883296	0.664365	0.954421	0.748236	1.27556	0.0472615	Wilcoxon rank sum test	two.sided	0.988061
Surgery/Biopsy	TCEA2	1.6323	0.858156	1.45947	0.971571	1.1746	1.56145	1.52154	5.79772	0.827639	2.04121	1.62966	1.69334	0.828748	1.36212	0.660637	1.18208	1.37617	0.87608	1.29603	0.699843	1.41637	0.531885	1.36355	1.42574	0.336551	1.20926	1.52154	1.20926	1.25825	0.0472615	Wilcoxon rank sum test	two.sided	0.988061
Surgery/Biopsy	PPP1R9B	1.02336	0.70532	1.19947	1.62365	1.0585	1.04	1.17712	3.53529	1.13411	1.64276	1.13777	1.28328	0.568473	1.16354	1.39435	1.37711	0.433389	1.1317	0.92657	0.467689	0.626645	0.944938	0.919071	0.479546	0.32932	1.19584	1.13777	0.92657	1.22794	0.0472615	Wilcoxon rank sum test	two.sided	0.988061
Surgery/Biopsy	ZDHHC3	0.761906	0.877085	0.963194	0.785471	1.07775	1.00691	0.992511	0.901751	0.79841	1.02811	0.731621	1.28622	0.457896	0.518499	0.599903	0.555101	0.825142	0.871318	0.741935	0.814886	2.36823	0.699853	0.873664	0.878532	0.520552	0.574934	0.901751	0.741935	1.21541	0.0472615	Wilcoxon rank sum test	two.sided	0.988061
Surgery/Biopsy	SNRPF	1.25557	1.09141	0.620863	1.00433	1.25781	1.13201	2.00231	1.47884	0.854353	1.74893	0.744481	1.23509	0.671317	0.452067	1.05458	0.954119	0.47214	0.608724	0.903059	0.619658	1.32004	0.933378	0.401599	1.09392	1.41065	0.972468	1.13201	0.933378	1.21281	0.0472615	Wilcoxon rank sum test	two.sided	0.988061
Surgery/Biopsy	IDH3G	1.078	1.49569	0.74264	0.92634	0.743094	0.937257	0.864866	2.42783	1.34318	2.4619	0.943067	0.800389	0.63013	1.1273	1.17779	0.690816	0.957328	0.497116	0.858939	0.644953	1.32847	0.839973	0.832208	2.22629	0.507459	0.477126	0.943067	0.832208	1.13321	0.0472615	Wilcoxon rank sum test	two.sided	0.988061
Surgery/Biopsy	ABCB10	1.06918	0.463385	1.64411	2.17954	2.6231	1.0712	2.12187	0.16418	1.03629	19.5373	3.5752	0.981854	0.104758	0.886191	0.630824	0.856022	0.633434	0.784828	0.530081	0.233281	1.26949	0.0218319	2.98618	0.00961879	1.40914	131.853	1.64411	0.784828	2.09487	0.0537162	Wilcoxon rank sum test	two.sided	0.988061
Surgery/Biopsy	SH2D3C	1.13765	0.488507	1.00251	0.802416	0.733559	0.795451	1.63178	1.87166	3.43611	3.63218	1.34559	3.35897	0.366187	1.42366	0.95037	0.853785	0.547028	0.245822	1.56684	0.475893	1.20486	0.330416	1.56218	0.223133	0.259067	0.471708	1.13765	0.547028	2.07969	0.0537162	Wilcoxon rank sum test	two.sided	0.988061
Surgery/Biopsy	ZNF691	1.1702	0.928587	1.30515	1.85582	1.39838	0.49522	0.928539	1.43924	0.586653	3.64317	1.27345	1.63642	0.483951	0.389093	1.53257	0.619945	0.858934	0.269659	3.29547	0.0892804	0.00819026	0.426012	1.05877	1.38623	0.879899	0.412941	1.27345	0.619945	2.05414	0.0537162	Wilcoxon rank sum test	two.sided	0.988061
Surgery/Biopsy	PIF1	1.00109	1.79593	0.712474	0.594583	1.77355	1.74274	0.523979	0.459095	0.775251	0.00934905	0.65605	0.15356	0.142432	1.4098	0.860902	0.394239	0.308242	0.901522	0.349219	0.363918	0.331598	0.00362631	0.813061	0.90379	0.458766	0.230701	0.712474	0.363918	1.95779	0.0537162	Wilcoxon rank sum test	two.sided	0.988061
Surgery/Biopsy	GOLPH3	0.927895	1.42806	0.571415	1.4592	1.03543	0.835914	1.39514	5.08763	1.28052	2.05314	1.47163	1.79216	1.00997	0.661963	2.04644	0.680428	0.662491	0.763719	1.23486	1.19719	2.09811	0.285108	0.772802	0.775315	0.52182	0.434743	1.39514	0.772802	1.8053	0.0537162	Wilcoxon rank sum test	two.sided	0.988061
Surgery/Biopsy	NT5C3B	1.37881	2.5294	1.39022	0.667372	0.773413	0.874082	1.22151	2.97268	0.856474	1.39131	1.00222	1.3455	1.50926	0.599142	0.992195	0.764895	0.69231	0.519382	1.4437	0.651854	1.28541	0.431587	0.460818	0.165857	1.73836	0.45378	1.22151	0.69231	1.76439	0.0537162	Wilcoxon rank sum test	two.sided	0.988061
Surgery/Biopsy	VPS33B	0.659081	0.899512	2.17618	3.31669	1.94464	1.61797	1.03944	1.61216	1.10654	0.011446	0.783623	0.025975	0.416226	0.482282	1.63766	0.521367	0.978744	1.49211	0.922733	0.655642	0.815042	0.645394	2.47426	0.651005	0.42379	0.759887	1.10654	0.655642	1.68773	0.0537162	Wilcoxon rank sum test	two.sided	0.988061
Surgery/Biopsy	CCM2	1.18143	0.539872	0.481757	1.32937	1.02052	1.51373	0.967575	1.77857	0.791453	1.89912	1.81652	1.03617	0.193464	1.07741	0.593393	2.37694	0.383541	0.780117	0.703605	0.430772	1.24542	1.12317	0.305803	1.4982	0.402868	0.46269	1.18143	0.703605	1.67911	0.0537162	Wilcoxon rank sum test	two.sided	0.988061
Surgery/Biopsy	TRIM28	1.66349	0.471694	0.633892	1.32899	1.24342	1.11267	1.69682	4.16109	0.625343	2.25797	1.0132	1.61039	0.310262	0.587013	0.599018	0.74872	0.753911	1.31882	1.5801	0.262016	0.337005	1.2717	0.935552	1.13783	0.461807	0.667456	1.24342	0.74872	1.66073	0.0537162	Wilcoxon rank sum test	two.sided	0.988061
Surgery/Biopsy	TUSC1	1.2185	0.763954	1.13219	0.936084	0.824114	1.06874	1.85427	1.79119	3.21645	4.18739	0.732135	1.94367	0.6871	1.23479	0.927748	0.612761	0.488791	2.92811	0.473836	0.354715	1.31403	0.507009	0.570826	1.79719	0.788542	0.55006	1.13219	0.6871	1.64778	0.0537162	Wilcoxon rank sum test	two.sided	0.988061
Surgery/Biopsy	NCEH1	1.33566	0.81156	1.22707	1.14228	0.939282	1.54478	0.72244	0.941957	1.06618	1.15553	2.44022	0.404293	3.3111	0.753919	0.759507	0.7082	0.638573	1.41406	0.649331	42.6904	0.00819026	0.697671	0.759852	0.25342	3.14397	0.120476	1.14228	0.7082	1.61293	0.0537162	Wilcoxon rank sum test	two.sided	0.988061
Surgery/Biopsy	PYCARD	1.22682	0.93921	0.368153	0.641892	0.892474	1.09575	1.54649	2.14207	1.07897	0.633232	0.786635	0.65896	0.257718	0.715322	0.446017	1.05111	0.231802	0.482199	0.446744	0.727361	0.385757	2.55925	0.400658	0.590468	0.748402	1.65085	0.93921	0.590468	1.59062	0.0537162	Wilcoxon rank sum test	two.sided	0.988061
Surgery/Biopsy	CENPK	1.36086	1.09515	1.94605	0.788737	1.50857	1.00317	1.01179	0.00552589	1.02077	2.2045	0.699287	0.0777421	0.677296	0.478904	1.3957	1.00834	0.736595	0.783564	0.327913	0.410253	0.138798	4.73234	0.644138	0.312236	1.54495	0.642982	1.02077	0.644138	1.58471	0.0537162	Wilcoxon rank sum test	two.sided	0.988061
Surgery/Biopsy	TNFAIP8L1	1.10369	1.61922	1.15705	0.739226	1.24527	0.999013	0.898598	0.842037	1.11003	3.29974	0.612912	0.530221	0.607962	0.700979	0.713591	0.616495	0.598295	0.862192	0.751901	2.79349	1.02749	0.00272204	1.33481	3.32616	0.695741	0.653169	1.10369	0.700979	1.57449	0.0537162	Wilcoxon rank sum test	two.sided	0.988061
Surgery/Biopsy	AGTRAP	1.06955	1.24688	0.499752	0.977116	0.817506	0.87412	1.08393	0.955903	1.05103	2.09179	1.3714	1.21354	0.313633	0.807159	1.14903	1.2261	0.571451	0.273037	1.10744	0.460013	0.381084	1.33836	0.495352	0.676872	0.493644	0.668124	1.05103	0.668124	1.5731	0.0537162	Wilcoxon rank sum test	two.sided	0.988061
Surgery/Biopsy	CERK	1.97724	0.807774	0.719379	2.21343	2.01021	1.18125	1.40264	0.876673	0.952622	1.4504	0.953657	1.92356	0.730774	1.09463	0.982076	0.761271	0.688736	1.39221	0.766621	0.522174	0.716445	0.573182	1.42634	1.39544	0.468632	1.01009	1.18125	0.766621	1.54085	0.0537162	Wilcoxon rank sum test	two.sided	0.988061
Surgery/Biopsy	ANKRD42	0.553022	4.09778	1.72721	0.693614	1.38733	0.546363	0.740461	4.37256	1.96072	0.012626	0.724121	0.282907	1.11947	0.829453	1.77324	2.88372	0.4964	0.261609	0.480861	0.327672	1.26949	0.0972511	0.271061	0.0397132	0.512709	0.0819603	0.740461	0.480861	1.53987	0.0537162	Wilcoxon rank sum test	two.sided	0.988061
Surgery/Biopsy	MOSPD2	1.28793	1.95563	1.22824	1.57205	0.769664	0.934649	0.811157	4.36356	1.14537	2.93144	1.39711	0.323746	0.419621	0.758639	0.910499	1.46608	0.801368	0.844054	1.63438	9.42096	0.795175	0.02131	0.826284	1.23901	0.976644	1.13876	1.28793	0.844054	1.52588	0.0537162	Wilcoxon rank sum test	two.sided	0.988061
Surgery/Biopsy	RHOC	0.590962	1.36567	2.17334	0.877986	1.3634	0.929736	1.66732	1.3424	1.22167	0.681643	2.19617	0.577286	1.64054	1.02465	1.06075	1.05272	0.354027	1.25258	0.875695	0.585071	0.412329	0.888974	1.01538	1.94355	0.769955	0.534199	1.3424	0.888974	1.51005	0.0537162	Wilcoxon rank sum test	two.sided	0.988061
Surgery/Biopsy	TMEM168	1.08643	1.46472	0.809512	1.6761	0.813314	1.66574	0.866638	0.538794	1.02647	1.0558	0.742711	1.58299	0.200327	1.995	0.664189	0.478463	0.769072	0.494171	1.31262	0.724616	0.541256	0.532138	0.630176	0.693047	0.736683	1.58859	1.02647	0.693047	1.4811	0.0537162	Wilcoxon rank sum test	two.sided	0.988061
Surgery/Biopsy	LMBR1L	0.908463	0.577947	1.28209	1.92396	0.992734	1.11392	1.6609	1.36	1.68604	5.8972	1.4337	1.51351	0.372746	1.4122	0.854903	0.72415	0.884983	0.84554	1.32968	0.292387	0.640171	1.03875	0.920075	3.0248	1.16921	1.09027	1.36	0.920075	1.47814	0.0537162	Wilcoxon rank sum test	two.sided	0.988061
Surgery/Biopsy	CKAP4	0.886911	0.937292	0.437843	1.46518	1.17007	0.838451	1.20434	0.73487	1.16329	2.09698	1.17018	0.764184	1.07445	0.788739	0.790619	1.12567	0.597729	0.903774	0.81093	0.493102	1.1505	1.07832	0.404078	1.3172	0.568081	0.516046	1.16329	0.790619	1.47136	0.0537162	Wilcoxon rank sum test	two.sided	0.988061
Surgery/Biopsy	LRRC14	1.14546	1.13349	1.02832	1.43585	0.719756	0.904371	1.63291	2.67337	0.856725	2.10855	0.986705	0.972108	0.357217	0.492823	1.55121	0.940701	0.504777	1.18453	1.26157	0.63658	1.04324	0.54764	0.779579	0.394918	0.457028	6.31826	1.13349	0.779579	1.45398	0.0537162	Wilcoxon rank sum test	two.sided	0.988061
Surgery/Biopsy	MEX3D	0.953825	0.604414	1.17975	1.56648	1.67642	0.62992	4.1271	0.867811	0.762129	0.947831	0.918003	1.43446	1.00417	0.501909	0.468771	0.78152	0.655727	1.12201	1.28309	0.25589	0.211889	1.34231	0.456459	0.682934	0.351302	0.519795	0.947831	0.655727	1.44547	0.0537162	Wilcoxon rank sum test	two.sided	0.988061
Surgery/Biopsy	IFNGR1	1.94366	1.08057	1.10674	1.07442	0.703522	1.44092	1.30624	2.57414	1.49333	5.13866	0.920179	1.77872	0.493582	0.814451	0.943101	1.03494	0.566978	1.37398	0.542604	0.927017	1.97193	0.830202	0.436635	0.654107	1.65421	1.33958	1.30624	0.927017	1.40908	0.0537162	Wilcoxon rank sum test	two.sided	0.988061
Surgery/Biopsy	SPATA20	1.40381	1.04695	2.42663	0.848611	1.13996	1.73808	0.714602	4.60174	0.653113	4.66398	1.79673	0.987354	1.13092	1.27493	0.78368	1.47787	2.20037	1.02668	1.01804	0.247527	0.644465	0.454616	0.969031	1.06654	1.06605	0.319226	1.40381	1.01804	1.37893	0.0537162	Wilcoxon rank sum test	two.sided	0.988061
Surgery/Biopsy	MPZL1	1.27623	0.779944	0.661382	1.26691	0.970423	0.815033	1.05196	0.968098	1.15503	1.40454	1.13179	1.29497	0.57644	1.02064	0.53513	1.20015	0.451446	0.771956	0.936182	1.15681	0.640297	0.805623	0.560963	0.516149	0.617693	1.17567	1.05196	0.771956	1.36272	0.0537162	Wilcoxon rank sum test	two.sided	0.988061
Surgery/Biopsy	CAV1	1.13436	1.03313	0.464652	0.915272	1.70954	1.52323	1.40281	0.946523	0.94046	1.59342	2.21973	0.575706	0.613864	0.573336	0.649735	1.26697	0.397381	9.47252	0.83789	0.796997	0.890756	1.10525	0.156102	0.945829	1.44734	1.14857	1.13436	0.83789	1.35383	0.0537162	Wilcoxon rank sum test	two.sided	0.988061
Surgery/Biopsy	GDI1	0.983366	0.74609	0.662307	1.22358	1.03696	1.14401	1.37573	2.93537	1.33772	2.89627	2.06358	1.41093	0.285925	0.937737	0.772498	0.909439	0.75024	0.897651	1.22297	0.914209	0.965945	0.837516	0.565045	1.94772	0.900785	1.32224	1.22358	0.909439	1.34543	0.0537162	Wilcoxon rank sum test	two.sided	0.988061
Surgery/Biopsy	SMYD5	0.968562	0.600384	0.732402	1.13809	0.990948	1.0712	1.04629	2.54452	0.921884	2.02153	1.56513	0.755043	0.363407	0.656672	0.726704	0.547197	0.779432	1.02001	1.02101	0.131578	1.52801	1.00881	0.79151	0.9905	0.907446	1.16029	1.04629	0.79151	1.32189	0.0537162	Wilcoxon rank sum test	two.sided	0.988061
Surgery/Biopsy	INTS1	0.969643	0.658979	0.775525	1.52556	2.78493	0.725633	1.05999	2.59199	0.998673	7.75245	0.628849	1.13475	0.280653	0.790387	0.593229	0.765216	1.28389	2.05394	0.932472	0.198871	0.792101	0.176676	0.323039	2.5011	0.22013	0.378914	0.998673	0.765216	1.30509	0.0537162	Wilcoxon rank sum test	two.sided	0.988061
Surgery/Biopsy	H1F0	0.444497	5.96949	0.970325	0.991133	1.15046	0.810248	0.926917	1.47607	1.32984	1.79348	0.886921	1.09248	0.587422	0.390943	2.60619	0.349765	0.231296	1.35748	1.10575	0.592353	0.295312	1.22225	0.81105	0.889389	0.764325	0.156114	0.991133	0.764325	1.29674	0.0537162	Wilcoxon rank sum test	two.sided	0.988061
Surgery/Biopsy	MED22	1.35025	0.727888	1.04022	1.03375	0.740742	0.732926	1.3345	1.14307	1.00708	1.90964	1.4717	0.905077	0.918375	0.801013	0.820657	0.653133	0.724066	1.47031	0.883468	0.806923	0.932458	0.513823	0.732832	1.9593	0.753259	0.116054	1.04022	0.806923	1.28912	0.0537162	Wilcoxon rank sum test	two.sided	0.988061
Surgery/Biopsy	SELT	1.31993	0.975605	0.352139	1.17108	0.828802	1.17875	1.22912	1.37892	1.33772	1.91119	1.47847	2.27335	0.265744	0.937104	1.402	1.02427	0.311215	0.954129	1.17749	0.358717	1.08046	0.993779	0.632665	0.595885	1.0747	0.926847	1.22912	0.954129	1.28821	0.0537162	Wilcoxon rank sum test	two.sided	0.988061
Surgery/Biopsy	ANO9	1.23779	0.791463	0.666263	0.946406	0.7846	0.859126	0.782008	1.91852	0.66068	3.9986	0.280397	0.351985	0.187107	0.704363	0.303195	0.697654	1.08632	0.30627	0.600173	0.207779	0.31918	0.741614	0.999175	0.709307	0.618495	5.26618	0.791463	0.618495	1.27966	0.0537162	Wilcoxon rank sum test	two.sided	0.988061
Surgery/Biopsy	MRPL17	1.01601	0.531291	0.924318	0.634792	0.975594	1.16565	1.18148	2.26307	0.84223	6.34114	1.07736	0.971998	0.673064	1.2412	0.821053	1.44383	0.701733	1.25237	0.794724	0.271029	0.138684	0.815155	0.543223	0.471506	0.868992	0.491041	1.01601	0.794724	1.27844	0.0537162	Wilcoxon rank sum test	two.sided	0.988061
Surgery/Biopsy	C9orf16	1.06441	0.554871	0.769197	1.4959	1.14627	1.24702	1.53456	2.10381	1.13517	4.53781	1.72382	1.28572	1.11387	0.555684	0.435562	0.799438	0.55096	0.693892	1.32268	0.209396	1.03378	2.7859	1.12234	1.43676	0.379325	1.17976	1.24702	1.03378	1.20627	0.0537162	Wilcoxon rank sum test	two.sided	0.988061
Surgery/Biopsy	NENF	1.40351	1.985	0.998963	0.75769	0.707607	1.62483	1.39723	1.36937	0.746118	1.72461	1.57774	0.622661	1.27911	1.28263	0.458336	0.891461	1.20664	0.669798	1.26543	0.539703	1.23659	0.954755	1.36529	1.47978	1.29749	1.00192	1.39723	1.20664	1.15795	0.0537162	Wilcoxon rank sum test	two.sided	0.988061
Surgery/Biopsy	CORO1C	2.01889	0.922438	0.80083	0.887503	0.864761	0.821098	2.13517	2.54759	0.935881	1.65295	1.32899	0.696127	0.579702	0.767547	1.46829	0.976179	0.967089	0.975072	0.848125	0.769153	0.671834	1.1391	0.345979	0.603904	0.96349	1.12792	0.935881	0.848125	1.10347	0.0537162	Wilcoxon rank sum test	two.sided	0.988061
Surgery/Biopsy	RBM33	0.807118	1.48978	0.981199	1.3725	1.0718	0.88993	0.982298	0.540534	1.01456	0.348625	0.839	1.28493	1.05091	1.02142	1.46598	1.01555	1.16684	1.55945	0.834103	8.29547	2.71375	0.858698	1.45528	0.579005	0.922432	1.89023	0.981199	1.16684	0.840902	0.0537162	Wilcoxon rank sum test	two.sided	0.988061
Surgery/Biopsy	NUB1	0.774892	1.08024	1.22733	0.972902	0.715983	0.989001	1.13959	0.746868	1.16607	0.22059	1.34771	0.72472	0.814474	1.5423	1.25984	2.05883	0.951057	0.904981	1.22466	2.1987	1.36502	1.00697	1.16337	1.34222	1.57101	1.16548	0.989001	1.22466	0.807568	0.0537162	Wilcoxon rank sum test	two.sided	0.988061
Surgery/Biopsy	SCP2	1.10535	0.949588	1.18976	1.12141	0.818763	0.616553	1.03148	0.633267	0.99657	0.347144	1.15457	0.567089	1.69858	2.10756	1.05774	1.2486	0.431979	0.911142	1.6659	2.86517	0.692576	2.70309	1.41347	1.24258	1.60466	0.988671	0.99657	1.2486	0.798152	0.0537162	Wilcoxon rank sum test	two.sided	0.988061
Surgery/Biopsy	SEMA4D	1.60863	0.41146	1.13117	0.748015	0.112338	0.799758	0.926584	1.48845	0.713155	0.321411	0.787214	4.74448	0.433862	1.15927	0.897555	0.435425	35.772	0.834243	0.899373	1.99389	15.0448	4.6097	0.963411	0.665377	0.997147	1.58118	0.787214	0.997147	0.789466	0.0537162	Wilcoxon rank sum test	two.sided	0.988061
Surgery/Biopsy	HCFC2	0.772191	3.43919	1.06607	1.2433	1.02847	0.889445	0.991422	0.425529	1.2307	0.00346948	1.22923	0.0844347	9.81449	1.75923	1.08676	1.68738	1.92091	1.00348	1.31718	248.444	1.26949	0.0169804	0.627799	1.33701	22.9751	11.0551	1.02847	1.33701	0.769231	0.0537162	Wilcoxon rank sum test	two.sided	0.988061
Surgery/Biopsy	KLHL8	0.765211	1.17119	1.19869	1.08388	0.810776	0.932697	1.01015	0.671647	0.965933	0.19669	0.813064	0.651383	2.32544	1.67428	0.985558	1.09801	4.04742	0.862605	1.32065	1.40174	0.301742	2.15182	0.624037	1.06182	1.24884	2.26569	0.932697	1.24884	0.746852	0.0537162	Wilcoxon rank sum test	two.sided	0.988061
Surgery/Biopsy	CBR3	0.707384	1.11971	0.735474	0.434974	0.429424	1.09745	0.0624974	0.824217	0.657502	0.611392	0.522186	0.686363	0.764779	0.920768	0.878382	0.38942	1.79895	0.315498	2.13804	1.1366	0.892181	0.810051	4.39044	8.67996	2.66356	0.504513	0.657502	0.892181	0.73696	0.0537162	Wilcoxon rank sum test	two.sided	0.988061
Surgery/Biopsy	DNMT3A	0.597846	0.551518	1.24982	0.848723	1.17473	1.00892	1.10103	1.19617	0.787085	0.282629	0.931501	0.91147	1.58994	0.739718	1.71176	1.56635	1.4125	1.2681	1.06125	2.2642	15.2777	0.309126	2.37023	0.840673	0.864276	1.09302	0.931501	1.2681	0.734565	0.0537162	Wilcoxon rank sum test	two.sided	0.988061
Surgery/Biopsy	CAMK1D	1.53875	1.37975	1.39485	0.519374	0.659874	1.05512	2.06094	0.389021	0.741573	0.0628312	0.986752	0.897935	2.22821	1.2259	2.67044	0.850045	3.58842	0.802687	1.15151	2.39093	2.8525	0.921681	1.34891	1.78234	0.640017	3.76835	0.986752	1.34891	0.731515	0.0537162	Wilcoxon rank sum test	two.sided	0.988061
Surgery/Biopsy	EIF4B	0.840786	2.45004	0.923924	0.853792	0.907848	1.19195	0.841905	0.222945	0.602995	0.211757	0.893231	0.2954	2.05427	1.24292	0.73433	1.12509	1.15663	0.633813	1.16978	1.69111	15.6767	1.05807	0.653043	1.27087	4.17205	2.72739	0.853792	1.16978	0.729872	0.0537162	Wilcoxon rank sum test	two.sided	0.988061
Surgery/Biopsy	CNOT4	0.69501	1.18102	0.966382	1.36069	0.9749	1.15407	0.852561	0.634048	0.814768	0.417714	0.795235	1.26645	1.04885	1.01578	1.06006	0.535156	1.35	0.814212	1.11629	1.23632	0.301611	1.2223	2.02383	1.73173	1.79944	1.35439	0.852561	1.2223	0.697506	0.0537162	Wilcoxon rank sum test	two.sided	0.988061
Surgery/Biopsy	MYEOV2	0.849345	0.629577	0.821453	0.943642	0.656752	0.842164	1.15291	0.87321	0.862095	2.30501	1.06397	1.10997	1.49766	1.52439	0.428703	0.940297	1.39286	0.912235	1.24011	0.567921	3.10478	1.97607	1.0689	0.912135	1.29294	1.6567	0.862095	1.24011	0.695178	0.0537162	Wilcoxon rank sum test	two.sided	0.988061
Surgery/Biopsy	FAM188A	0.729072	0.709139	2.1262	0.659924	1.13996	0.71598	0.920371	0.1383	1.09986	1.19448	0.702975	1.54034	0.804742	1.03706	2.21565	0.949608	3.69754	0.972406	1.08205	2.56609	0.466565	6.22657	0.946559	2.69748	3.36969	0.701057	0.729072	1.08205	0.673785	0.0537162	Wilcoxon rank sum test	two.sided	0.988061
Surgery/Biopsy	SEMA6A	1.34877	2.01808	4.48786	1.04037	0.844267	1.45054	0.408006	1.32031	1.06732	0.004042	0.583038	1.04228	3.86168	4.69804	1.58261	1.60465	1.80977	0.807689	0.58539	143.468	14.9275	2.04298	1.12242	1.45944	10.0215	0.723764	1.06732	1.60465	0.665145	0.0537162	Wilcoxon rank sum test	two.sided	0.988061
Surgery/Biopsy	KIT	1.0914	0.321447	2.55	1.09613	0.836514	1.10123	0.552488	2.49879	1.42473	0.45823	1.09985	52.0382	3.96157	5.24529	1.66674	1.46507	1.63434	0.844054	1.56249	116.874	0.275262	2.26677	2.23038	0.594577	0.971521	9.29424	1.09613	1.66674	0.657648	0.0537162	Wilcoxon rank sum test	two.sided	0.988061
Surgery/Biopsy	DNAJC8	0.939848	5.84805	0.816335	0.899371	0.854939	0.893494	1.11556	0.0441228	1.89798	0.0423617	0.935482	0.294154	8.40474	1.41869	1.29828	1.8991	1.80822	0.870887	1.20096	10.3874	1.23471	0.90644	1.56049	2.91534	3.6259	0.335185	0.899371	1.41869	0.633946	0.0537162	Wilcoxon rank sum test	two.sided	0.988061
Surgery/Biopsy	MRAS	1.97724	0.641075	1.85736	0.741959	1.01699	1.82768	3.52096	0.423307	2.64514	0.109528	3.84288	2.29099	3.58254	20.4434	2.23593	2.14452	2.95676	9.43806	3.02129	3.04526	3.54121	0.185186	1.40578	2.30556	41.3553	0.577794	1.82768	2.95676	0.618136	0.0537162	Wilcoxon rank sum test	two.sided	0.988061
Surgery/Biopsy	CSRP2	1.0477	0.685487	0.851417	0.428153	0.812145	0.846779	2.39632	0.26728	0.583813	0.00244456	0.400481	1.2015	1.21985	0.441655	0.462652	0.60569	1.30697	1.46088	1.34393	0.600457	49.0023	0.926531	1.90218	0.792211	1.11459	0.749543	0.685487	1.11459	0.615012	0.0537162	Wilcoxon rank sum test	two.sided	0.988061
Surgery/Biopsy	DNAJB4	1.34732	0.752672	0.505538	0.85633	0.907874	1.09211	2.04331	1.05545	0.185686	1.17109	1.18877	1.12513	1.76185	3.16122	0.702722	1.95389	1.53448	1.03001	2.1263	77.6826	0.00701376	5.15891	1.42275	1.79142	1.71663	0.612085	1.05545	1.71663	0.614834	0.0537162	Wilcoxon rank sum test	two.sided	0.988061
Surgery/Biopsy	ARMCX3	1.1087	0.727365	3.0129	1.33059	1.0757	1.0584	0.681169	0.813212	1.47412	0.290142	1.58704	5.35361	4.67373	1.70143	1.34622	2.28143	1.95903	1.74999	1.11619	328.226	1.92149	0.955855	0.906774	0.600076	0.76935	2.13538	1.0757	1.74999	0.61469	0.0537162	Wilcoxon rank sum test	two.sided	0.988061
Surgery/Biopsy	MAP3K10	0.550527	0.307028	2.59269	0.191335	1.12564	2.07993	0.863668	0.020695	0.766736	5.09997	0.0856802	0.772949	1.13861	3.03138	1.36301	1.76911	1.05733	0.930513	0.679375	2.93934	1.26949	1.35889	0.985135	2.70717	1.26169	4.08402	0.766736	1.26949	0.603971	0.0537162	Wilcoxon rank sum test	two.sided	0.988061
Surgery/Biopsy	ATP1B1	0.52913	1.2534	0.453829	0.413352	0.858144	1.07643	0.601171	1.00089	0.747031	0.407333	0.449695	1.185	1.00243	0.625606	0.830189	0.906598	1.04758	1.94523	3.0143	2.8082	0.355812	1.96582	0.77215	0.513411	0.855365	1.01759	0.601171	1.00243	0.599714	0.0537162	Wilcoxon rank sum test	two.sided	0.988061
Surgery/Biopsy	MERTK	2.82	0.396289	1.95728	1.12439	0.440718	2.10521	1.79438	0.142628	0.562014	0.0200775	1.93675	6.00895	1.13861	0.925478	1.21953	2.9724	392.418	1.24589	0.89344	66.4851	2.78397	1.96909	1.41794	0.811158	1.89703	3.18024	1.12439	1.89703	0.592713	0.0537162	Wilcoxon rank sum test	two.sided	0.988061
Surgery/Biopsy	SMIM5	0.231411	1.04166	0.539812	0.0716281	0.088889	0.537479	0.650708	0.715762	0.539772	0.0118905	0.1455	0.0755272	0.942693	0.457672	0.847234	0.0892689	2.15169	0.409482	1.13364	0.975971	1.26949	0.957156	0.526973	4.01103	0.241262	1.52376	0.537479	0.942693	0.570153	0.0537162	Wilcoxon rank sum test	two.sided	0.988061
Surgery/Biopsy	ETFB	0.84094	1.63475	0.598922	0.768568	1.09234	0.839363	0.587771	0.252651	0.63298	0.682667	0.616526	0.454161	2.67912	0.57501	0.676284	0.435378	1.95254	0.871381	0.981983	2.55825	1.20672	1.25447	1.95703	1.49907	1.68378	1.01053	0.682667	1.20672	0.56572	0.0537162	Wilcoxon rank sum test	two.sided	0.988061
Surgery/Biopsy	NEK4	0.911879	0.464965	0.559842	1.1325	1.13817	0.478522	0.792681	4.89835	1.60352	0.240367	0.726577	0.484713	1.418	2.20102	5.49096	1.53726	1.312	1.72456	1.2617	0.285536	1.26949	2.35348	1.01882	1.87957	0.537789	3.721	0.792681	1.418	0.559013	0.0537162	Wilcoxon rank sum test	two.sided	0.988061
Surgery/Biopsy	MCPH1	0.494994	0.87358	1.18285	0.612818	0.953197	0.749124	0.971347	1.19462	0.787991	0.324694	0.526322	0.862841	2.07197	1.14202	0.576382	1.86183	3.88319	1.44635	0.874422	2.55657	9.12262	0.702987	1.66228	0.521208	11.0782	0.364455	0.787991	1.44635	0.544813	0.0537162	Wilcoxon rank sum test	two.sided	0.988061
Surgery/Biopsy	GALNT10	0.803433	0.760957	1.053	0.96391	0.956439	1.17231	1.4644	0.383088	1.84871	0.00379172	2.10105	2.26093	2.41188	2.91448	0.936009	1.9813	1.98119	1.57617	1.59331	1.90586	2.70912	0.667175	1.07524	3.74156	0.594319	0.671225	0.96391	1.90586	0.505761	0.0537162	Wilcoxon rank sum test	two.sided	0.988061
Surgery/Biopsy	MYL6B	1.74532	1.07865	2.07865	0.848573	1.01093	1.69126	0.34549	0.388848	0.692671	1.82054	2.88816	1.64591	23.088	5.74452	1.92822	0.919472	2.15643	0.520848	3.66656	0.615797	1.36777	3.84969	3.19678	6.72308	1.01541	2.29935	1.07865	2.15643	0.5002	0.0537162	Wilcoxon rank sum test	two.sided	0.988061
Surgery/Biopsy	COBL	1.14662	13.2928	16.1313	0.241537	0.130008	1.69942	0.295373	0.779151	0.672077	3.58887	1.76947	10.8004	4.27429	2.92288	2.21565	0.8953	38.171	1.13428	1.52871	4.8989	1.26949	2.11343	2.3028	2.02826	21.1371	7.28021	1.14662	2.3028	0.497924	0.0537162	Wilcoxon rank sum test	two.sided	0.988061
Surgery/Biopsy	AR	1.71361	1.22368	1.83125	1.03672	2.24173	2.57071	1.54649	3.90056	10.837	0.0131691	1.71116	18.2021	7.3491	8.24281	3.45865	4.2113	251.324	0.507156	2.74746	0.809622	97.7508	1.92236	2.58395	0.433116	3.43418	165.827	1.71361	3.45865	0.495456	0.0537162	Wilcoxon rank sum test	two.sided	0.988061
Surgery/Biopsy	DECR2	1.4318	1.76111	1.18478	1.01528	1.84669	0.808098	0.82618	0.0199141	0.842463	0.216128	0.466206	2.12897	1.1797	1.34739	1.72582	1.76911	0.881839	0.666024	1.59648	2.46466	0.0164869	8.30773	0.379558	3.25316	3.46395	3.62144	0.842463	1.72582	0.488151	0.0537162	Wilcoxon rank sum test	two.sided	0.988061
Surgery/Biopsy	DTNA	6.03313	0.807255	3.15334	0.582695	3.25019	3.04351	2.2372	0.186255	0.596171	0.0720426	1.69821	1.39527	26.6435	35.4921	2.2682	3.63677	5.36725	1.29805	2.37968	3.49922	0.0343105	3.89059	2.51635	6.94722	35.8412	0.808912	1.69821	3.49922	0.485311	0.0537162	Wilcoxon rank sum test	two.sided	0.988061
Surgery/Biopsy	CA3	67.5087	6.29659	1.24311	0.0139535	0.369893	2.69414	1.04679	0.112281	1.86876	6.21316	3.24787	0.981854	169.346	59.3849	27.6475	3.56544	551.15	1.34829	165.96	2.09953	1.26949	4.0651	538.953	20.9465	3.98236	0.808912	1.86876	4.0651	0.459709	0.0537162	Wilcoxon rank sum test	two.sided	0.988061
Surgery/Biopsy	FAM69B	0.139805	14.692	1.61009	0.324825	0.529231	0.375401	0.216903	0.211089	0.613817	0.0453602	1.09985	4.154	0.827437	9.55214	1.7661	0.633502	0.416574	1.16016	0.855625	0.428936	1.26949	0.0822894	8.29607	0.44567	15.6231	0.808912	0.375401	0.855625	0.438745	0.0537162	Wilcoxon rank sum test	two.sided	0.988061
Surgery/Biopsy	PRIM1	0.547687	1.32151	0.38558	0.567391	0.409107	0.732926	0.501365	0.0390906	0.711335	0.028482	1.40817	0.016096	62.1682	0.537318	0.768422	1.88576	16.7549	0.0464929	0.652665	21.6951	1.26949	0.356587	4.03096	44.1214	7.39581	0.808912	0.547687	1.26949	0.431422	0.0537162	Wilcoxon rank sum test	two.sided	0.988061
Surgery/Biopsy	NLRP2	1.70452	0.0279848	0.0243793	7.52095	0.920821	0.850195	0.0921094	0.79351	0.687222	0.595631	4.36969	0.196371	1.26874	16.6939	36.0507	0.0272171	1.6377	0.247646	1.58388	20.2954	52.0491	0.857139	3.89737	2.75655	39.5173	1.86545	0.79351	1.86545	0.425372	0.0537162	Wilcoxon rank sum test	two.sided	0.988061
Surgery/Biopsy	AHRR	0.0286557	0.676682	1.00251	1.58432	0.480389	0.342032	0.289919	0.37996	0.490873	0.013761	0.30548	1.00932	3.01872	0.91542	5.55025	0.919699	0.22375	0.969825	0.0941564	35.692	140.913	0.0305646	1.92443	0.191002	37.6792	0.808912	0.37996	0.969825	0.391782	0.0537162	Wilcoxon rank sum test	two.sided	0.988061
Surgery/Biopsy	CTH	0.179749	6.29659	0.0435873	0.358141	0.609341	0.732926	0.177466	0.117272	0.595593	329.451	3.12121	0.811097	4.13719	1.43522	0.881815	2.04128	34.3917	2.57402	1.66092	0.699843	1.26949	0.356587	1.76952	3.72195	1.00653	5.66239	0.595593	1.66092	0.358592	0.0537162	Wilcoxon rank sum test	two.sided	0.988061
Surgery/Biopsy	ZKSCAN2	0.377873	0.39247	0.733178	0.523436	1.4594	1.22154	0.818633	1.75908	1.06638	0.0720427	1.39254	4.05548	4.48287	8.55739	0.710779	1.80113	50.2649	0.0793114	0.413639	7.69827	0.0976531	0.347142	2.4044	2.54464	52.3833	8.89804	0.818633	2.54464	0.321709	0.0537162	Wilcoxon rank sum test	two.sided	0.988061
Surgery/Biopsy	TTLL1	1.39139	0.66985	1.67085	1.37228	0.676361	1.30652	0.598651	0.0703631	0.500569	0.0214864	0.530016	7.96392	6.00536	1.61047	2.49898	0.317533	0.206851	2.30515	0.55969	24.4945	0.00760174	1.09327	2.21329	2.27653	8.27105	0.808912	0.66985	2.21329	0.302649	0.0537162	Wilcoxon rank sum test	two.sided	0.988061
Surgery/Biopsy	PLXNA4	0.2144	0.313623	0.345126	0.915248	0.486842	0.578626	2.51352	0.0422178	3.34448	4.60565	1.21876	2.01046	0.730485	3.0727	1.07393	0.358771	16.7549	0.137581	2.10572	39.891	130.758	1.06976	1.409	1.07291	21.1371	12.3648	0.578626	2.01046	0.287807	0.0537162	Wilcoxon rank sum test	two.sided	0.988061
Surgery/Biopsy	ZNF484	0.379471	0.699621	1.06327	0.169646	0.474656	0.281895	2.07044	0.0390906	0.38179	0.0583202	3.53737	0.0779249	0.59767	0.981995	0.560036	1.76911	1.86166	1.56402	0.996552	6.29859	1.26949	31.0231	2.52489	9.35908	1.48942	0.0207413	0.38179	1.48942	0.256334	0.0537162	Wilcoxon rank sum test	two.sided	0.988061
Surgery/Biopsy	CDON	1.18635	0.892619	3.2303	0.358141	0.746872	2.27593	0.442482	1.05545	1.22867	2.76697	0.96167	1.82344	0.683166	9.73068	8.76628	0.53718	0.38928	5.66283	2.65964	9.09796	1.26949	4.21612	13.9238	0.506247	6.02459	12.1337	1.05545	4.21612	0.250336	0.0537162	Wilcoxon rank sum test	two.sided	0.988061
Surgery/Biopsy	ZNF699	0.483326	0.836132	1.18073	7.02507	2.50954	2.88859	0.102743	0.351815	1.14537	0.174961	0.263569	0.724318	52.0183	3.48162	1.1059	1.0946	44.9738	6.11918	2.7682	27.2939	1.26949	0.118863	3.41603	351.634	22.9752	0.0385196	0.836132	3.41603	0.244767	0.0537162	Wilcoxon rank sum test	two.sided	0.988061
Surgery/Biopsy	C2CD4A	0.168602	0.142641	3.77869	0.11938	0.303351	0.0814363	0.350381	1.74006	4.8458	0.174961	1.57547	2.23148	29.181	1.43522	1.12388	0.226809	2.64552	1.34829	0.441307	4.8989	21.5813	1.06976	1.42634	0.0272859	10.1091	38.0189	0.303351	1.43522	0.211362	0.0537162	Wilcoxon rank sum test	two.sided	0.988061
Surgery/Biopsy	CD72	1.88634	0.0636019	3.00752	0.358141	2.40659	0.381122	25.3776	0.150778	0.671424	0.0583202	0.674181	0.981854	0.0416956	0.420855	23.6015	3.40214	73.1927	3.27443	15.6865	0.954331	1.55966	21.1813	0.697084	20.0552	26.6512	0.509315	0.671424	3.27443	0.205051	0.0537162	Wilcoxon rank sum test	two.sided	0.988061
Surgery/Biopsy	GFRA1	2.15134	0.537725	4.9434	0.207345	0.32837	3.52011	1.19416	1.29768	3.43611	4.00743	1.19442	29.7829	8.67978	7.09771	18.2069	1.8405	443.565	0.0121468	3.57058	9.09796	336.415	0.326559	16.5048	3.04219	0.427559	2.86796	1.29768	7.09771	0.182831	0.0537162	Wilcoxon rank sum test	two.sided	0.988061
Surgery/Biopsy	LPL	4.0863	1.14619	2.27672	0.737348	0.265716	2.66356	0.859578	1.33263	7.94675	1.28753	15.3889	2.4288	21.656	1.65292	0.754846	0.530609	6.69492	11.6926	3.05212	30.0932	141.421	1.1687	8.28888	252.695	7.74591	11.4403	1.33263	7.74591	0.172043	0.0537162	Wilcoxon rank sum test	two.sided	0.988061
Surgery/Biopsy	CTSG	0.84739	0.745497	0.556949	1.07442	0.830919	1.06632	2.63382	0.641972	10.7067	2.10653	3.12121	17.2526	2.49373	73.6496	1.41514	1.07048	477.075	0.434196	7.51368	15.6847	36.8152	1.06976	1.64578	0.344052	15.6231	6.38142	1.06632	6.38142	0.167097	0.0537162	Wilcoxon rank sum test	two.sided	0.988061
Surgery/Biopsy	SPTB	13.5305	11.8935	6.73113	0.177998	0.519068	2.08072	11.1804	0.0959496	0.0219794	10.6974	1.01032	20.8995	4.48287	16.2773	3.37164	3.9718	2891.55	0.91336	95.6566	0.331505	0.115408	125.162	28.0637	128.977	1.09979	44.4902	2.08072	16.2773	0.12783	0.0537162	Wilcoxon rank sum test	two.sided	0.988061
Surgery/Biopsy	MYH2	2238.9	2.09886	3.00752	0.0403817	1.27408	3.98701	178.511	0.00241521	0.00070833	1.03463	0.74699	0.981854	79.2104	2390.77	130.145	3.2037	33434.9	4.04488	3699.24	0.699843	1.26949	1.06976	7925.36	901.232	635.033	0.808912	1.27408	79.2104	0.0160847	0.0537162	Wilcoxon rank sum test	two.sided	0.988061
Surgery/Biopsy	AFF2	1.90787	2.65856	1.67085	2.44187	1.18621	0.83065	4.18312	89.7129	7.25401	0.0140773	0.548576	0.981854	1.26874	1.82371	0.35322	0.291612	27.337	0.575587	0.809745	6.29859	1.26949	0.152823	0.113202	0.0636672	0.510559	0.161782	1.90787	0.575587	3.31464	0.0608597	Wilcoxon rank sum test	two.sided	0.988061
Surgery/Biopsy	RAET1E	0.231851	3.96452	0.670185	0.358141	0.735324	0.72004	0.286312	0.11083	3.89426	2.18118	0.0978996	1.4408	0.0551625	0.769672	0.640358	0.0393058	0.00447634	0.0379315	0.215959	1.35762	0.0633079	0.0713175	0.453348	0.0199554	0.52794	0.624603	0.670185	0.215959	3.1033	0.0608597	Wilcoxon rank sum test	two.sided	0.988061
Surgery/Biopsy	ZNF74	3.06279	1.21786	1.29955	2.99096	0.462563	1.91957	1.48619	0.257998	0.494913	0.254188	0.493804	2.7748	0.192233	0.615828	1.00128	1.49694	0.103876	0.549305	0.922733	0.135628	0.0230816	0.0580491	1.35149	0.161475	0.455042	0.0185247	1.21786	0.455042	2.67637	0.0608597	Wilcoxon rank sum test	two.sided	0.988061
Surgery/Biopsy	FOXD2	1.07336	1.85552	2.11641	3.11017	0.438616	1.22154	5.71177	2.94414	1.77012	10.3227	6.03434	0.385284	0.0342902	0.769672	0.674329	1.08068	34.3917	4.43011	2.64517	4.8989	2.19276	0.00780848	0.978862	0.0342823	0.656433	0.808912	2.11641	0.808912	2.61636	0.0608597	Wilcoxon rank sum test	two.sided	0.988061
Surgery/Biopsy	SRPX	4.02772	3.71337	5.68088	0.874219	1.06905	2.10421	2.53053	6.47034	2.35102	12.9067	13.1091	5.06512	1.47588	8.49137	2.98073	0.381512	1.18857	2.65573	3.04306	10.4976	0.0846327	0.228639	0.252666	0.669943	0.824749	1.77961	3.71337	1.47588	2.51604	0.0608597	Wilcoxon rank sum test	two.sided	0.988061
Surgery/Biopsy	KRT8	1.36615	2.19013	7.98293	0.593338	2.56302	1.00148	1.70569	1.21416	0.38359	1.39895	1.38162	0.385913	2.91319	0.523032	0.568136	1.06342	0.270801	0.385841	0.884016	0.218781	1.68361	2.14255	4.02112	0.839937	0.383573	0.129278	1.38162	0.568136	2.43184	0.0608597	Wilcoxon rank sum test	two.sided	0.988061
Surgery/Biopsy	IRAK2	0.799311	0.507568	1.95728	6.08839	8.55451	2.02633	1.15125	0.582858	0.537623	0.048989	0.724121	0.925748	0.346019	0.0991005	0.974031	0.214381	5.4674	1.43001	0.327421	1.59708	0.0384694	0.0396208	0.727725	0.0252266	0.378414	0.366774	0.799311	0.366774	2.1793	0.0608597	Wilcoxon rank sum test	two.sided	0.988061
Surgery/Biopsy	NOTCH1	1.44478	0.531319	0.929266	2.21618	0.514719	1.00216	1.41845	2.45817	0.689368	4.74405	1.51388	2.59014	0.320464	0.528767	0.854376	0.79928	0.475523	1.76998	0.872713	0.763034	0.322306	1.21971	0.442884	0.372802	0.415173	3.12447	1.41845	0.763034	1.85896	0.0608597	Wilcoxon rank sum test	two.sided	0.988061
Surgery/Biopsy	UBOX5	1.02587	0.868204	2.22295	3.46985	2.17013	0.648682	1.53469	0.820902	1.61607	1.13484	2.10892	0.594846	0.3078	0.663057	1.04847	0.908968	5.06241	2.24716	0.828094	0.347967	0.325347	0.0934158	1.43751	1.95825	0.919006	0.0689208	1.53469	0.828094	1.85328	0.0608597	Wilcoxon rank sum test	two.sided	0.988061
Surgery/Biopsy	CD274	0.677474	0.883911	2.37179	4.51257	0.372422	0.559196	1.31655	2.69104	0.703782	8.57307	74.2848	0.25765	0.0939286	0.843686	2.82304	2.10609	0.377931	0.749052	0.242824	1.1968	0.00569278	0.0465114	2.28355	0.586746	0.847395	1.37456	1.31655	0.749052	1.75762	0.0608597	Wilcoxon rank sum test	two.sided	0.988061
Surgery/Biopsy	ERRFI1	1.93099	0.557204	1.00251	1.16785	1.26152	1.30035	2.43447	3.1438	0.794235	1.38712	3.82981	0.741259	0.393746	0.545553	1.16229	2.28554	0.747338	3.82281	0.756086	1.51187	1.34585	1.81415	0.341734	0.315655	0.669241	0.575158	1.30035	0.747338	1.73998	0.0608597	Wilcoxon rank sum test	two.sided	0.988061
Surgery/Biopsy	TMEM60	3.00248	0.811217	1.47989	0.865047	0.990948	1.70467	2.0593	1.40363	0.747448	0.704488	2.34317	0.963152	1.21874	0.535099	1.37959	1.06522	0.394013	0.795148	2.15304	0.165523	0.0976531	0.268249	2.07732	0.492249	0.898918	0.81467	1.40363	0.81467	1.72295	0.0608597	Wilcoxon rank sum test	two.sided	0.988061
Surgery/Biopsy	DENND1B	1.27351	0.914299	1.09019	1.63278	0.943599	0.780553	0.847249	1.31697	1.39695	0.41488	1.42354	0.570361	0.283245	1.15108	0.590665	0.611813	0.548857	0.658875	0.645618	1.0486	0.407527	0.760305	1.10291	0.0466554	1.80959	1.87729	1.09019	0.645618	1.6886	0.0608597	Wilcoxon rank sum test	two.sided	0.988061
Surgery/Biopsy	PGM1	1.01935	0.990029	1.12552	0.773478	0.609341	0.850399	1.67858	4.82327	1.04964	4.07085	1.58334	0.551258	10.4284	4.42703	0.919022	0.606406	4.25829	0.560969	2.70992	0.532716	0.253898	0.243806	0.723507	0.646319	0.307791	0.640827	1.04964	0.640827	1.63794	0.0608597	Wilcoxon rank sum test	two.sided	0.988061
Surgery/Biopsy	ENKD1	1.69069	1.50624	1.02855	1.12148	1.03992	1.54064	1.89713	3.91136	1.2267	0.408242	2.04693	1.70533	1.76675	0.922026	1.2101	1.02855	1.24991	0.498018	1.70906	0.388802	1.57417	0.262238	0.779094	0.362755	0.502024	0.139468	1.50624	0.922026	1.63362	0.0608597	Wilcoxon rank sum test	two.sided	0.988061
Surgery/Biopsy	EVA1B	1.83431	2.29875	2.28407	0.993194	1.25257	2.67742	2.53053	1.42578	1.86032	4.17922	7.64158	1.09495	1.77623	1.98581	1.83203	5.40176	3.05759	2.90548	0.879412	0.611255	0.0309632	1.44733	0.978466	1.64528	0.644361	0.913852	2.28407	1.44733	1.57813	0.0608597	Wilcoxon rank sum test	two.sided	0.988061
Surgery/Biopsy	HIST1H2BD	0.298838	1.23156	0.911715	0.45605	4.4114	0.693039	1.4251	0.107699	1.8793	0.934112	0.762962	0.074311	0.0860795	0.184895	0.527484	0.903519	0.00348553	0.813835	0.591873	1.09463	0.625272	1.01233	0.584196	0.148557	1.2833	0.0768058	0.911715	0.584196	1.56063	0.0608597	Wilcoxon rank sum test	two.sided	0.988061
Surgery/Biopsy	STK35	0.718628	1.02603	0.626346	1.26977	1.1011	0.671156	1.97374	1.17904	1.30849	1.89319	1.03583	1.22011	0.369296	0.601868	1.26371	0.746947	0.7137	0.57784	1.05785	0.542468	1.42317	0.712737	1.07412	0.951478	0.719131	0.545784	1.1011	0.719131	1.53116	0.0608597	Wilcoxon rank sum test	two.sided	0.988061
Surgery/Biopsy	PSTPIP2	1.51068	0.351551	1.35633	0.964225	0.503968	1.40199	3.64575	3.49818	1.69002	1.34421	1.72727	3.17659	0.351254	0.74761	0.464653	1.19914	1.23707	0.560795	0.213495	1.00218	0.260016	1.86744	0.94457	0.922727	0.486315	3.39073	1.40199	0.922727	1.5194	0.0608597	Wilcoxon rank sum test	two.sided	0.988061
Surgery/Biopsy	MCCC2	1.24021	0.85089	0.940176	1.03517	0.386431	1.14072	0.905531	3.61073	1.20057	2.24338	1.00929	1.64965	0.33929	0.51988	0.983273	0.912063	0.904523	0.538292	1.19088	0.68303	0.0903705	1.06227	0.547651	0.202786	0.640627	2.67279	1.03517	0.68303	1.51556	0.0608597	Wilcoxon rank sum test	two.sided	0.988061
Surgery/Biopsy	PDCD6	0.84894	1.12203	0.678104	1.18728	1.12076	0.8298	1.08809	1.15328	0.889722	0.251259	1.05262	0.750288	0.319885	0.654307	1.73142	0.881925	0.323114	0.787404	0.918265	0.727725	0.399596	0.702916	0.518256	0.615608	0.656433	2.16506	1.05262	0.702916	1.4975	0.0608597	Wilcoxon rank sum test	two.sided	0.988061
Surgery/Biopsy	TSPAN15	0.920662	0.6657	4.54984	0.952789	1.02748	0.643409	1.1978	2.54697	1.83506	2.56215	0.916679	1.56679	0.432863	0.77774	0.708329	1.17794	0.0946607	1.34829	0.569346	0.388802	0.253898	2.10048	0.740663	0.27668	3.49222	0.716929	1.02748	0.716929	1.43317	0.0608597	Wilcoxon rank sum test	two.sided	0.988061
Surgery/Biopsy	M6PR	1.33671	0.884312	1.17727	0.989529	1.10406	1.13247	0.282271	3.83205	0.967526	2.35753	1.0404	1.0118	0.395391	0.744296	0.778598	1.1955	0.779153	1.01876	1.04963	1.13423	0.686962	1.89687	0.571231	0.638207	0.504057	0.594443	1.10406	0.778598	1.41801	0.0608597	Wilcoxon rank sum test	two.sided	0.988061
Surgery/Biopsy	H2AFV	1.33621	0.69197	0.667296	0.865314	1.10132	1.1368	1.22866	1.70934	0.860904	0.915063	1.41078	0.772896	0.514075	0.926103	0.738114	1.30631	0.543821	0.787597	1.15056	0.811649	0.4187	1.01046	0.368376	0.892309	1.34842	0.443846	1.10132	0.787597	1.39833	0.0608597	Wilcoxon rank sum test	two.sided	0.988061
Surgery/Biopsy	SEPN1	1.36845	0.68675	3.4429	1.3513	1.83165	1.53366	1.10815	2.98447	1.05741	5.06711	2.40174	1.55335	1.11045	1.627	0.875193	1.42809	1.00525	1.63497	0.830951	0.464137	0.956748	1.44492	1.97139	1.32828	0.431453	0.707917	1.53366	1.11045	1.38111	0.0608597	Wilcoxon rank sum test	two.sided	0.988061
Surgery/Biopsy	TYK2	1.16315	0.69962	1.31543	1.00945	1.1768	0.937941	1.31121	3.34069	0.820379	2.04527	1.43878	2.34113	0.43886	0.819084	1.09505	1.44435	0.859059	1.33195	0.856465	0.455038	0.790954	0.780183	0.66915	1.0158	0.55299	1.11818	1.1768	0.856465	1.37402	0.0608597	Wilcoxon rank sum test	two.sided	0.988061
Surgery/Biopsy	SKP1	1.10651	0.636483	1.063	1.37478	0.861888	0.871383	1.4194	1.08384	0.806816	2.33249	1.07854	1.467	0.828864	1.06484	0.59788	0.763603	0.924127	0.73552	1.15829	0.458007	0.821295	1.22196	0.78388	0.843911	0.73896	0.781134	1.07854	0.821295	1.31321	0.0608597	Wilcoxon rank sum test	two.sided	0.988061
Surgery/Biopsy	GBF1	0.645374	0.843955	0.796776	0.804305	0.97121	1.04211	1.01868	1.11656	0.929489	1.43075	1.38703	1.22774	0.390718	1.0403	0.640552	1.23166	1.18544	0.721519	0.750005	0.549288	0.643849	0.590851	0.752022	1.0645	0.564257	0.754553	0.97121	0.750005	1.29494	0.0608597	Wilcoxon rank sum test	two.sided	0.988061
Surgery/Biopsy	EYA3	1.18341	0.895741	0.589057	1.83767	0.753315	1.05981	1.91975	1.29829	0.785624	0.755681	1.01828	1.04411	0.590471	1.00604	0.952072	1.1438	0.30695	0.948799	0.789399	0.507345	0.0437755	0.593675	0.779635	1.00477	0.882319	0.477739	1.01828	0.789399	1.28995	0.0608597	Wilcoxon rank sum test	two.sided	0.988061
Surgery/Biopsy	C14orf119	0.864283	0.403523	0.98028	1.29339	1.07103	0.939845	1.32071	0.997347	0.998572	4.28796	1.1036	2.00934	0.507737	0.72724	0.880816	0.781145	0.589581	1.36135	0.862685	0.424451	0.310051	1.11159	1.05484	0.502358	0.498985	0.93737	0.998572	0.781145	1.27834	0.0608597	Wilcoxon rank sum test	two.sided	0.988061
Surgery/Biopsy	FTSJ1	1.2969	0.936553	0.871271	1.14757	0.749339	0.774283	2.07044	3.30563	1.38817	4.44768	1.2674	2.53665	0.491493	0.599237	1.00098	1.53006	1.05992	1.16852	1.18637	0.317906	0.0253175	0.603821	1.27933	1.16965	0.6594	0.551178	1.2674	1.00098	1.26616	0.0608597	Wilcoxon rank sum test	two.sided	0.988061
Surgery/Biopsy	ZNF3	1.14472	0.9374	1.28431	1.31178	1.39266	1.22276	1.16553	0.633267	0.60408	1.27435	0.825173	0.94625	0.782242	0.923598	0.935645	0.932787	1.0646	0.504985	0.990597	1.70309	0.232691	0.812595	0.729294	0.800855	1.01743	0.750903	1.16553	0.923598	1.26194	0.0608597	Wilcoxon rank sum test	two.sided	0.988061
Surgery/Biopsy	GNB2L1	1.0418	1.2674	1.13816	0.727564	0.880772	1.01635	1.27898	1.00584	0.819117	0.899037	0.859952	0.750124	1.10027	1.64696	0.626881	0.636569	0.884688	0.641421	0.814645	0.666559	0.94741	0.808709	0.624309	0.935582	0.808672	1.2304	1.00584	0.808709	1.24377	0.0608597	Wilcoxon rank sum test	two.sided	0.988061
Surgery/Biopsy	MARK2	0.705837	1.1038	0.502904	1.05644	1.14484	0.769803	0.900797	0.941039	0.833424	0.780055	0.557718	0.673963	0.475934	0.446171	0.623018	0.686824	0.663427	0.61079	0.884696	1.06769	0.626573	0.676872	0.810609	0.820065	0.827592	0.590539	0.833424	0.673963	1.2366	0.0608597	Wilcoxon rank sum test	two.sided	0.988061
Surgery/Biopsy	OSTC	0.882398	0.914292	0.704077	1.20938	0.881738	0.972445	1.58527	1.48526	1.03661	1.34889	1.16473	1.19889	1.20662	1.06711	0.753733	1.51191	0.502614	0.617273	1.14972	0.792853	0.491946	0.67411	0.845993	0.655004	0.934146	0.902136	1.03661	0.845993	1.22532	0.0608597	Wilcoxon rank sum test	two.sided	0.988061
Surgery/Biopsy	CST3	1.93402	0.693353	1.22961	1.63013	0.674416	1.19282	1.52092	2.50521	1.91558	2.80662	2.40611	1.40506	0.709321	1.69277	0.467467	0.708434	1.65842	0.548218	1.7784	0.400002	1.8361	1.33738	1.40347	1.40862	0.628224	1.13594	1.63013	1.33738	1.2189	0.0608597	Wilcoxon rank sum test	two.sided	0.988061
Surgery/Biopsy	SNX17	1.80194	1.08325	0.842336	1.30192	1.11411	0.886236	1.58882	1.65856	0.721872	1.08348	2.1769	0.448501	1.57901	1.21037	0.926229	1.0172	1.50541	0.639554	1.32608	0.52432	0.811288	1.25226	0.601093	1.18866	0.691519	0.577082	1.11411	0.926229	1.20285	0.0608597	Wilcoxon rank sum test	two.sided	0.988061
Surgery/Biopsy	SLC30A7	1.00514	0.885709	1.52556	0.806332	1.0963	1.04266	1.20203	4.2182	1.08371	1.46897	1.47123	1.32566	0.917008	1.16105	0.576625	1.18942	0.629666	1.29789	1.22744	0.905301	1.11929	0.850691	0.953834	0.499826	0.706184	0.763105	1.0963	0.917008	1.19552	0.0608597	Wilcoxon rank sum test	two.sided	0.988061
Surgery/Biopsy	RBM19	0.513598	0.637513	1.1219	0.47792	1.38486	1.36041	1.2391	1.11523	1.24515	0.193691	0.686472	0.635095	0.920139	0.987788	0.802977	1.30387	1.88333	1.00875	0.792656	1.41182	3.04038	2.33274	1.63814	1.03162	1.41608	1.81251	1.11523	1.30387	0.85532	0.0608597	Wilcoxon rank sum test	two.sided	0.988061
Surgery/Biopsy	STIM2	1.33556	1.83352	1.23549	0.999797	1.10151	0.742579	0.879743	0.549745	0.830598	0.0326275	0.770356	0.801216	1.88727	1.51652	0.88125	1.52391	1.04391	0.89385	1.00095	7.61214	2.32538	0.723258	1.43855	1.01943	2.12383	0.889642	0.879743	1.04391	0.842741	0.0608597	Wilcoxon rank sum test	two.sided	0.988061
Surgery/Biopsy	EFR3A	0.884133	1.03737	0.927454	0.746878	1.41809	0.70405	1.30669	0.576894	0.921753	0.926011	0.846784	0.616143	0.970329	1.06835	1.4316	1.29709	0.588438	0.747528	1.47948	1.4044	1.84638	1.51095	1.24299	1.13396	0.935618	0.931811	0.921753	1.13396	0.812859	0.0608597	Wilcoxon rank sum test	two.sided	0.988061
Surgery/Biopsy	SLC25A45	1.85494	0.375159	1.79236	1.11054	0.711497	1.16682	0.131424	1.54257	1.19073	0.00574988	0.771122	1.58882	0.923132	3.53709	1.37652	0.751224	5.04528	1.14772	1.05149	1.93891	19.5147	1.12427	1.5325	1.24189	2.30558	0.876042	1.11054	1.37652	0.80677	0.0608597	Wilcoxon rank sum test	two.sided	0.988061
Surgery/Biopsy	SIN3A	1.02513	1.13304	1.24785	1.25696	1.18454	1.1227	1.57408	0.662647	1.09425	0.946582	0.964933	1.4773	1.22504	1.21407	1.54949	1.44376	0.542206	1.17033	1.37316	1.56348	3.88346	2.31343	2.13121	0.923137	0.881764	2.21831	1.1227	1.44376	0.777626	0.0608597	Wilcoxon rank sum test	two.sided	0.988061
Surgery/Biopsy	TM7SF3	0.94736	1.14037	0.34028	1.06005	0.812199	1.01101	1.19838	0.730051	0.662718	0.0642089	0.914587	2.83005	1.08514	1.12471	1.18648	0.824281	3.02504	0.69024	1.24002	11.4826	5.41432	0.641858	1.46793	0.65275	3.66789	0.66039	0.914587	1.18648	0.770842	0.0608597	Wilcoxon rank sum test	two.sided	0.988061
Surgery/Biopsy	ZNF518B	1.04334	0.576579	7.01756	1.03357	1.06657	1.19871	1.31959	0.866193	0.725105	0.00530184	0.662267	1.02839	1.70105	3.07692	1.21379	1.52667	1.028	1.27795	1.55781	5.09886	2.81623	0.688117	1.34571	1.06622	1.36123	0.423934	1.03357	1.34571	0.768049	0.0608597	Wilcoxon rank sum test	two.sided	0.988061
Surgery/Biopsy	ZNF234	1.22092	1.14149	1.34975	1.86826	0.583817	0.911924	1.04344	1.20841	1.12284	0.00733368	1.15681	1.78748	1.491	2.21858	1.06906	2.61918	5.68136	1.33539	1.098	3.60163	1.03867	0.00672807	1.31645	2.29692	94.6576	1.11499	1.14149	1.491	0.765585	0.0608597	Wilcoxon rank sum test	two.sided	0.988061
Surgery/Biopsy	DYNC1H1	0.711373	2.48477	0.792565	0.821254	1.30571	0.904116	1.08603	0.201438	1.13164	0.580741	0.972662	0.799456	2.17971	1.19681	1.29957	0.757417	2.10942	0.863207	1.06247	2.87087	1.02008	0.952061	2.32364	2.88872	1.65135	1.01497	0.904116	1.19681	0.755437	0.0608597	Wilcoxon rank sum test	two.sided	0.988061
Surgery/Biopsy	CWC22	0.822422	2.39666	1.15656	1.26478	0.940585	0.946651	0.74702	0.452647	0.87146	0.482716	0.991443	0.323501	2.20097	1.27975	0.788276	1.2288	3.54695	0.914978	0.959002	17.9267	1.03082	1.52671	1.57074	1.63151	4.27963	0.828985	0.940585	1.27975	0.734974	0.0608597	Wilcoxon rank sum test	two.sided	0.988061
Surgery/Biopsy	TMEM43	1.14193	0.930705	0.913791	1.18216	0.930138	0.920656	1.22941	0.804067	1.01692	0.881872	1.13863	1.02465	1.21463	0.950084	1.36735	1.11774	1.68934	1.64233	1.29039	0.857345	0.713299	2.44575	0.582995	1.38317	1.45035	1.73958	0.930705	1.29039	0.721259	0.0608597	Wilcoxon rank sum test	two.sided	0.988061
Surgery/Biopsy	APEX1	0.935966	1.12464	0.881487	1.12156	1.19007	1.10193	1.80905	0.243052	1.03435	0.368087	1.44893	0.77938	1.68576	0.672686	1.7228	1.74437	0.834173	1.52227	1.45936	1.57393	3.67611	1.57286	1.53923	0.713455	1.80271	1.53144	1.10193	1.53923	0.715895	0.0608597	Wilcoxon rank sum test	two.sided	0.988061
Surgery/Biopsy	MRE11A	0.76498	1.29795	0.87752	1.21225	1.4736	0.927909	1.04159	0.314059	0.88316	0.0675897	0.984746	0.373432	4.81025	0.777344	1.15169	1.30182	2.10466	1.00348	1.02172	240.046	0.591378	2.12307	0.81825	1.479	4.94385	1.65299	0.927909	1.30182	0.712777	0.0608597	Wilcoxon rank sum test	two.sided	0.988061
Surgery/Biopsy	TRMT13	0.754497	0.841916	0.885885	0.826261	0.954961	1.10646	0.842658	0.400124	0.579826	0.00381534	0.880847	1.09851	1.89501	1.85488	0.960723	1.86378	0.46934	1.60659	0.418851	0.800242	0.0746759	0.511033	1.18613	2.03196	2.04282	3.0799	0.841916	1.18613	0.709802	0.0608597	Wilcoxon rank sum test	two.sided	0.988061
Surgery/Biopsy	SYNE2	1.02307	1.39374	1.70223	0.816534	1.14617	1.03946	0.910549	0.438453	0.749481	0.534448	0.514292	0.720357	0.983276	0.563966	1.28463	0.951024	1.64499	1.18623	1.13873	5.94591	0.961297	1.31867	1.68524	1.36077	2.63814	1.36947	0.910549	1.28463	0.708803	0.0608597	Wilcoxon rank sum test	two.sided	0.988061
Surgery/Biopsy	KIF13B	0.749113	1.08282	1.33927	1.90623	0.801622	0.553368	0.241331	0.841086	1.2714	0.0845578	0.470716	0.981854	3.55395	1.87982	1.73088	0.59868	2.24413	0.917623	0.370851	1.16385	1.04523	1.29459	2.01519	0.737943	0.879337	3.80885	0.801622	1.16385	0.688769	0.0608597	Wilcoxon rank sum test	two.sided	0.988061
Surgery/Biopsy	KAZN	0.667135	1.64146	0.69369	1.07442	0.848101	0.567187	0.751158	0.329707	0.646706	0.363936	0.313876	0.872112	0.763206	0.573822	1.10965	0.157982	1.36209	0.720023	0.863272	3.26415	7.55871	0.146747	1.15696	1.30602	0.975836	1.77322	0.667135	0.975836	0.683654	0.0608597	Wilcoxon rank sum test	two.sided	0.988061
Surgery/Biopsy	RABGGTB	1.23523	0.642509	1.17982	0.782062	0.540397	0.531458	1.32787	1.20525	0.5393	1.32539	0.708174	0.734988	1.14694	2.29132	0.711278	1.35321	0.832258	1.48179	1.18024	0.78008	1.47199	3.25251	0.713864	2.11819	2.60169	0.613798	0.782062	1.18024	0.66263	0.0608597	Wilcoxon rank sum test	two.sided	0.988061
Surgery/Biopsy	ZEB1	1.38541	2.5965	2.0803	1.08192	1.30975	1.81026	1.36448	0.724707	1.66979	0.422392	1.76262	1.86307	4.24049	5.12415	1.39601	2.6582	3.88273	1.4432	1.4127	5.35334	1.04656	0.501791	2.81982	2.12864	4.70006	1.04727	1.38541	2.12864	0.650844	0.0608597	Wilcoxon rank sum test	two.sided	0.988061
Surgery/Biopsy	MAML3	0.620438	1.44588	1.4591	1.50032	0.826049	1.77996	0.731625	0.272022	1.04858	0.011236	0.416929	1.77185	83.3138	1.02839	0.751395	0.482112	207.232	0.716396	0.872172	67.8848	1.26949	0.82098	2.0549	2.46292	1.26198	2.7503	0.826049	1.26949	0.650693	0.0608597	Wilcoxon rank sum test	two.sided	0.988061
Surgery/Biopsy	RPL34	0.916704	2.05071	1.5558	0.797959	0.73641	1.19489	0.787162	1.0839	1.26732	0.506394	0.90016	0.945446	2.22716	2.31848	0.99628	0.611311	1.59964	0.471925	1.03672	2.55949	1.70348	1.40836	1.41469	1.57431	1.67603	1.33058	0.916704	1.41469	0.64799	0.0608597	Wilcoxon rank sum test	two.sided	0.988061
Surgery/Biopsy	DDX27	0.772942	1.64826	0.855044	0.761006	0.871935	0.82275	0.621468	0.178192	1.31373	0.472479	0.650601	0.621277	0.906852	0.648366	1.21315	0.708503	1.87587	1.35346	0.773164	3.61982	1.46216	0.759228	1.74698	1.984	1.65208	0.828016	0.772942	1.21315	0.637139	0.0608597	Wilcoxon rank sum test	two.sided	0.988061
Surgery/Biopsy	DUSP4	1.20185	0.154389	1.75205	1.10469	0.539674	0.926529	0.988645	0.939658	2.88633	0.012371	1.10443	0.88192	1.06735	2.16577	1.55459	1.1024	2.1281	1.32106	1.00211	1.74121	6.20574	1.22079	1.92072	0.533259	2.31144	1.59662	0.988645	1.55459	0.635952	0.0608597	Wilcoxon rank sum test	two.sided	0.988061
Surgery/Biopsy	ABCC4	1.31402	0.649448	0.834724	0.867304	0.934322	1.13896	1.83708	1.03238	0.821159	0.0232837	1.43686	0.680672	3.23839	0.388606	1.0934	3.10752	231.924	0.933434	1.1599	7.08972	176.459	0.323798	1.21014	1.47683	9.27361	177.152	0.934322	1.47683	0.632654	0.0608597	Wilcoxon rank sum test	two.sided	0.988061
Surgery/Biopsy	NRXN1	0.0599164	21.6882	1.8618	0.748531	0.889449	1.16406	0.184529	1.44635	1.35846	0.0349921	0.9215	1.3746	1.47174	63.8297	3.37164	0.366384	0.764261	1.42534	2.7682	3.49921	1.26949	1.06976	47.8843	1.98745	2.75702	0.142749	0.9215	1.47174	0.626131	0.0608597	Wilcoxon rank sum test	two.sided	0.988061
Surgery/Biopsy	WBSCR22	0.690497	1.51474	1.29767	0.656023	1.76438	1.00298	0.582333	0.214547	1.4293	1.60654	0.698669	2.34011	1.56979	0.794322	1.63152	0.47328	2.29607	0.946907	0.800962	1.92519	2.68262	1.82093	1.23862	1.86536	0.553948	2.26212	1.00298	1.63152	0.614755	0.0608597	Wilcoxon rank sum test	two.sided	0.988061
Surgery/Biopsy	DDT	1.00945	1.6452	0.641865	0.669567	0.592534	0.90991	0.00165575	0.752265	0.839515	0.464437	1.66863	1.23474	2.53023	0.603395	0.851202	0.795262	1.95194	0.696702	2.15304	1.68857	0.163582	2.66084	0.847608	0.791735	1.5161	4.69472	0.752265	1.23474	0.609249	0.0608597	Wilcoxon rank sum test	two.sided	0.988061
Surgery/Biopsy	KCTD21	0.963272	0.305659	0.394927	0.722793	0.343314	0.567897	0.764868	0.239234	0.862563	0.0214864	0.528205	2.46175	0.704854	0.550196	2.22733	1.83509	0.425785	3.29235	0.676671	3.13408	0.00657767	0.892392	0.569846	0.00394399	30.3272	3.30919	0.528205	0.892392	0.591897	0.0608597	Wilcoxon rank sum test	two.sided	0.988061
Surgery/Biopsy	KIAA0586	0.822054	0.930518	1.28662	0.683208	1.28169	0.951367	1.07792	0.699061	0.660703	0.00326593	0.744216	0.125526	2.36558	1.60413	1.40589	1.10451	1.5389	1.53189	1.02687	4.93889	0.060452	0.680758	1.77203	0.141711	3.99986	1.24832	0.822054	1.40589	0.584722	0.0608597	Wilcoxon rank sum test	two.sided	0.988061
Surgery/Biopsy	RASGRP1	0.678409	0.395666	1.32076	0.508937	0.178239	0.863918	1.18738	0.77891	4.07913	0.00544322	0.736766	9.49126	1.18793	0.700733	1.81281	1.26867	1.02191	0.681194	0.354897	3.99001	1.53077	4.11972	1.03408	0.00909532	2.24541	1.71076	0.736766	1.26867	0.58074	0.0608597	Wilcoxon rank sum test	two.sided	0.988061
Surgery/Biopsy	STARD8	1.80315	1.14738	3.00753	0.842114	0.47617	1.92145	1.95212	1.36248	1.61806	0.00995711	1.12364	1.65513	6.72815	19.2191	0.914501	0.792279	2.35692	3.33525	0.804937	83.2813	2.19276	6.52773	3.53589	5.11752	1.33162	0.914751	1.36248	2.35692	0.578079	0.0608597	Wilcoxon rank sum test	two.sided	0.988061
Surgery/Biopsy	ZNF253	1.3633	0.464105	0.747325	0.688732	0.53429	1.28669	0.602508	8.79537	0.80019	0.0349921	0.624242	1.21288	0.524411	1.91723	6.06896	1.16331	32.6281	1.52227	0.992373	14.6967	0.423163	0.648596	0.802046	1.33701	1.61618	0.808912	0.688732	1.21288	0.567849	0.0608597	Wilcoxon rank sum test	two.sided	0.988061
Surgery/Biopsy	HDAC4	0.668203	0.733135	1.05392	1.26214	0.345449	1.15047	0.929151	0.658101	0.696834	4.61627	0.707014	1.71074	1.33106	0.730892	0.757506	0.516114	1.84563	0.961126	1.52178	0.706064	46.1984	1.22925	1.64369	4.42669	0.742171	4.24892	0.733135	1.33106	0.55079	0.0608597	Wilcoxon rank sum test	two.sided	0.988061
Surgery/Biopsy	SLC38A11	1.49791	0.251863	1.14922	1.07442	1.27408	1.15174	1.95212	1.05545	0.610151	1.22472	1.68065	8.83668	1.92123	4.39763	7.41762	1.67014	0.438215	5.66283	3.19408	2.09953	0.0201506	0.0120198	7.13171	41.4474	1.65421	0.808912	1.15174	2.09953	0.548571	0.0608597	Wilcoxon rank sum test	two.sided	0.988061
Surgery/Biopsy	SP140	0.885901	0.443804	2.49077	0.189604	0.4184	0.65945	0.744335	0.56263	5.41305	0.00396351	0.885829	2.39755	0.477164	3.51941	3.7133	0.74252	1.23551	0.950437	0.262315	3.62017	0.789484	1.06976	1.35542	0.632742	5.78585	2.25278	0.65945	1.23551	0.533749	0.0608597	Wilcoxon rank sum test	two.sided	0.988061
Surgery/Biopsy	ARID5B	1.34294	0.843537	2.38054	0.622636	1.1764	0.896363	0.801174	1.43149	2.33158	0.390153	0.827513	1.34697	2.58754	1.71136	1.23193	1.88206	3.23966	1.14121	0.8708	2.68193	1.83212	1.13821	2.02592	1.12364	2.66066	0.586432	0.896363	1.71136	0.523773	0.0608597	Wilcoxon rank sum test	two.sided	0.988061
Surgery/Biopsy	SCG5	0.017813	10.4943	3.4434	0.665118	0.72574	0.377568	3.13523	0.0319832	2.10332	0.408242	0.221505	0.47509	21.5685	16.6939	1.31188	3.44604	0.982621	7.28079	1.18371	4.8989	74.9	0.737409	0.175658	0.745053	3.36969	0.420634	0.665118	1.31188	0.506997	0.0608597	Wilcoxon rank sum test	two.sided	0.988061
Surgery/Biopsy	TTC8	1.67959	0.729392	0.76094	1.00769	1.15967	2.96661	1.41154	0.0597422	0.477989	0.013761	0.76044	1.25714	2.74211	1.12483	1.66448	1.18821	0.0512036	2.31499	1.07837	0.595388	3.14792	2.95066	0.96299	2.48302	2.44193	1.67323	0.76094	1.66448	0.457163	0.0608597	Wilcoxon rank sum test	two.sided	0.988061
Surgery/Biopsy	ASPHD1	5.93173	0.0777356	3.00752	0.258405	3.82223	0.570054	0.316058	0.211089	2.35812	0.244945	2.01145	1.3746	0.286489	0.981995	6.06896	1.42271	4.21323	55.28	0.676671	10.4976	1.26949	6.06199	0.463098	5.4966	0.481384	8.66692	0.570054	1.42271	0.400681	0.0608597	Wilcoxon rank sum test	two.sided	0.988061
Surgery/Biopsy	TLR10	1.80149	0.458372	1.42462	0.282743	0.386942	0.801105	0.422625	0.062085	4.19969	0.0134585	0.490107	2.29099	0.282384	3.81014	1.32541	0.460099	1.54143	0.13048	0.872855	20.2954	140.913	1.06976	3.46397	1.33701	0.953685	1.12695	0.458372	1.32541	0.345835	0.0608597	Wilcoxon rank sum test	two.sided	0.988061
Surgery/Biopsy	ZNF853	3.2954	25.886	2.30401	1.16177	0.339251	3.66463	1.57122	0.117272	0.63766	0.0151201	5.03065	19.7462	10.3473	11.2696	0.82418	7.39398	321.871	1.06444	4.61366	27.2939	4.03416	0.00492978	1.94826	1.83951	4.42794	10.5159	1.57122	4.61366	0.340558	0.0608597	Wilcoxon rank sum test	two.sided	0.988061
Surgery/Biopsy	PRRG2	0.39098	0.893362	1.63567	2.31164	0.375807	0.785591	0.294156	0.344408	0.366963	0.174961	0.117611	0.739753	0.0798506	0.525715	0.890115	0.0618571	14.4034	1.54991	0.379949	2.04769	11.2761	41.7207	0.866469	4.01103	1.16407	2.47893	0.375807	1.16407	0.322837	0.0608597	Wilcoxon rank sum test	two.sided	0.988061
Surgery/Biopsy	POLN	0.537404	7.69583	1.38026	1.39514	0.753286	0.732926	0.729107	0.178614	2.01214	0.023108	1.36053	1.02779	7.43118	4.75286	1.42358	2.56896	304.235	3.10694	1.15566	25.8942	1.26949	0.00999778	4.04773	1.25473	21.7498	0.641551	0.753286	2.56896	0.293226	0.0608597	Wilcoxon rank sum test	two.sided	0.988061
Surgery/Biopsy	ROM1	0.960375	2.31413	0.873152	1.50419	0.996554	1.96733	2.25245	0.0390906	1.10901	0.0240142	0.267532	0.119738	13.9561	1.2921	6.45429	1.03036	111.994	0.0825486	0.76455	17.4961	1.26949	3.82058	10.9159	81.5577	0.919006	4.04456	0.996554	3.82058	0.260839	0.0608597	Wilcoxon rank sum test	two.sided	0.988061
Surgery/Biopsy	STOX1	12.0831	0.699621	15.0376	4.36932	1.27408	0.874783	1.69184	0.351815	0.275145	0.048989	0.0215256	0.981854	0.0325317	8.83796	16.8582	3.40214	20.2823	1.24842	0.922733	3.49921	1.26949	3.20929	82.524	57.4915	0.919006	41.2545	0.874783	3.40214	0.257127	0.0608597	Wilcoxon rank sum test	two.sided	0.988061
Surgery/Biopsy	HAND2	0.979715	0.725061	0.334169	3.11307	3.23419	5.46876	0.776652	0.0959496	4.19969	0.0272161	0.297715	3.3026	1.05278	22.5859	4.7203	0.743358	71.429	0.110238	1.31125	0.303705	1.26949	7.77746	16.4142	3.20072	34.0032	0.808912	0.776652	3.20072	0.242649	0.0608597	Wilcoxon rank sum test	two.sided	0.988061
Surgery/Biopsy	SYBU	0.45095	0.595973	3.00752	2.50698	1.40364	0.333148	0.698909	0.783072	0.27745	0.0182795	1.50552	3.97909	0.473866	0.87997	2.3441	3.07553	32.6281	0.14981	1.46552	0.0442939	0.0230817	97.3484	3.32813	225.955	8.41244	36.4011	0.698909	3.07553	0.227248	0.0608597	Wilcoxon rank sum test	two.sided	0.988061
Surgery/Biopsy	PYHIN1	0.470772	3.4981	1.97268	3.80931	0.155375	1.28478	0.44789	0.784818	65.2861	0.0816483	1.50552	6.87298	3.70471	40.9165	5.82375	0.645976	23.3455	0.808976	0.164322	0.599146	519.222	20.3255	14.9687	1.68526	1.32399	105.968	1.28478	5.82375	0.22061	0.0608597	Wilcoxon rank sum test	two.sided	0.988061
Surgery/Biopsy	FCRL3	0.836147	0.212928	1.57537	0.596901	0.674511	2.827	1.32552	4.94393	26.3435	0.0583202	0.835253	10.8004	0.11534	10.802	3.8212	6.39602	237.215	2.2112	2.7682	17.4961	1.26949	1.06976	3.98264	6.09083	30.3272	0.0188119	0.836147	3.98264	0.209948	0.0608597	Wilcoxon rank sum test	two.sided	0.988061
Surgery/Biopsy	GRAMD1B	0.972929	0.699621	0.745455	1.72842	0.686041	0.280503	0.706088	2.2396	1.35362	0.228339	1.27562	0.226582	2.70296	24.5499	0.729376	1.22477	0.617676	28.3142	0.809745	17.4961	112.985	6.71033	6.22609	0.0226612	21.1371	3.58825	0.745455	3.58825	0.207749	0.0608597	Wilcoxon rank sum test	two.sided	0.988061
Surgery/Biopsy	ENO3	12.751	6.69637	2.49195	0.0882032	1.376	2.0923	4.07071	0.010247	0.0358462	2.2715	4.62284	0.823854	14.2556	48.1682	1.67969	2.66221	46.3273	1.24842	46.578	11.8973	1.26949	0.356587	12.7586	1300.91	30.3272	5.66239	2.2715	11.8973	0.190925	0.0608597	Wilcoxon rank sum test	two.sided	0.988061
Surgery/Biopsy	LRRC24	4.61357	0.233207	0.556949	2.11418	1.27408	10.9939	0.0723009	0.0811881	0.402427	1.22472	0.0547581	0.671795	3.80621	16.6939	0.0963327	1.299	4.4092	5.51575	3.03184	4.8989	1.26949	3.87328	1.57453	0.414935	0.465798	10.5159	0.556949	3.03184	0.1837	0.0608597	Wilcoxon rank sum test	two.sided	0.988061
Surgery/Biopsy	LGALS7	0.182299	2.09886	0.144747	0.768658	0.481982	0.0252733	0.216903	0.0811881	0.762186	0.0532489	0.0215256	0.0577561	107.843	0.168508	0.087956	18.3716	0.881839	1.74117	1.77579	7.69827	1.26949	1.06976	0.00815052	1.33701	3.98236	0.062224	0.182299	1.26949	0.1436	0.0608597	Wilcoxon rank sum test	two.sided	0.988061
Surgery/Biopsy	SH3BGR	0.625282	7.69582	3.00752	0.442409	11.4667	2.57706	0.477186	0.150778	0.139157	0.0147557	1.0005	12.1095	6.77311	35.0245	4.7203	2.90077	46.7375	0.726004	1.74294	0.699843	59.6661	0.103525	21.3951	4.74031	2.75702	0.0539275	0.625282	4.7203	0.132466	0.0608597	Wilcoxon rank sum test	two.sided	0.988061
Surgery/Biopsy	ATP6V0D2	0.0599164	0.123462	1.63567	0.0632013	2.12346	1.799	0.0144602	0.211089	21.1075	0.048989	2.97433	12.1095	29.181	0.981995	3.75698	1.22477	14.9913	14.2919	3.2076	11.8973	1.26949	0.0822894	5.77329	0.0173638	22.9752	0.115559	0.211089	3.75698	0.0561859	0.0608597	Wilcoxon rank sum test	two.sided	0.988061
Surgery/Biopsy	TNNC2	196.761	14.692	15.706	0.0609934	7.46244	3.72658	177.383	0.0587664	0.0574788	1.87339	2.80475	0.140265	87.7635	544.777	287.938	2.95063	15718.7	0.57784	522.399	24.4945	1.26949	1.06976	2444.14	104.78	664.441	20.2228	3.72658	87.7635	0.0424616	0.0608597	Wilcoxon rank sum test	two.sided	0.988061
Surgery/Biopsy	LCE3D	21.7497	0.56421	0.00173555	0.249266	0.0420025	0.437776	0.170185	0.155051	1.09743	2.77083	0.23435	0.00287934	0.153253	0.0918676	0.375309	0.126322	0.038805	0.0643666	0.147102	0.213883	0.0307326	0.0209757	0.109851	6.19887	0.00915953	16.9042	0.249266	0.109851	2.26912	0.0687369	Wilcoxon rank sum test	two.sided	0.988061
Surgery/Biopsy	MOB3B	1.32444	0.545978	0.900731	2.20764	1.02198	0.818316	1.11184	1.53229	1.65217	0.762564	1.18309	1.29957	0.492569	1.19394	0.508108	1.39469	0.300665	0.426384	0.570228	2.82244	0.199458	0.00346201	0.506497	0.404923	2.48935	0.773005	1.11184	0.508108	2.1882	0.0687369	Wilcoxon rank sum test	two.sided	0.988061
Surgery/Biopsy	SLC35F3	1.09847	1.63245	4.15325	1.30062	1.93881	0.732926	2.58039	11.6099	0.316143	3.24192	0.229984	0.859524	0.269126	0.788816	0.251221	2.04128	0.421749	0.347498	1.2391	0.48857	1.26949	0.0822894	1.34484	0.0110497	0.919006	9.19218	1.63245	0.788816	2.06949	0.0687369	Wilcoxon rank sum test	two.sided	0.988061
Surgery/Biopsy	HEY1	5.07339	1.20788	5.33768	1.41672	1.79927	2.21389	0.710202	0.0855767	0.832072	3.23415	1.87273	0.399215	0.94342	1.79902	0.934596	1.10736	0.972284	0.81166	1.85583	0.139969	0.0104917	0.382657	1.47821	1.29156	0.29287	4.69169	1.79927	0.94342	1.90717	0.0687369	Wilcoxon rank sum test	two.sided	0.988061
Surgery/Biopsy	KIAA1522	1.13204	1.51826	0.662788	1.57538	0.933818	1.01189	1.14148	3.25522	0.678867	1.85297	0.651481	1.43355	0.238291	0.567422	1.164	0.551417	0.20151	1.63903	0.950236	0.537648	0.069314	2.98974	1.34448	0.597907	0.532455	0.896802	1.13204	0.597907	1.89334	0.0687369	Wilcoxon rank sum test	two.sided	0.988061
Surgery/Biopsy	SPINT1	0.405994	1.82997	0.907031	1.17798	1.14876	0.569741	0.455759	1.49897	0.950954	3.12915	0.480028	0.611489	0.25834	0.427861	0.674329	0.34658	0.251521	0.557805	0.456143	0.308182	0.469507	4.61396	0.933487	1.3563	0.609387	0.508791	0.950954	0.508791	1.86905	0.0687369	Wilcoxon rank sum test	two.sided	0.988061
Surgery/Biopsy	DCAKD	1.43567	0.669989	1.8281	1.63643	1.05863	1.4819	0.918489	2.9426	0.470596	1.38367	1.81844	2.14105	0.726967	1.55127	0.934687	0.665007	1.7761	0.797639	0.789933	0.280673	1.33727	0.914823	1.06786	0.408402	0.426343	0.71842	1.43567	0.797639	1.7999	0.0687369	Wilcoxon rank sum test	two.sided	0.988061
Surgery/Biopsy	KRT19	0.747383	0.872883	103.736	0.0920933	0.91363	0.914047	2.28181	0.158478	0.668257	1.61655	0.598517	2.55282	0.710813	0.701274	4.7203	0.266122	0.0897681	0.148865	0.496856	0.0308573	0.000793928	0.782575	0.812842	0.0730748	0.472328	0.485347	0.872883	0.485347	1.79847	0.0687369	Wilcoxon rank sum test	two.sided	0.988061
Surgery/Biopsy	MCC	0.265273	0.757159	0.988744	1.30498	1.2076	1.45213	1.27397	1.20972	1.1085	2.66704	0.621522	1.47556	0.450486	0.830642	1.12388	0.733405	0.318469	0.550063	0.637352	0.638511	0.318723	1.10805	0.677537	0.695246	0.589377	1.93018	1.2076	0.677537	1.78234	0.0687369	Wilcoxon rank sum test	two.sided	0.988061
Surgery/Biopsy	FLVCR1	1.09847	0.623444	2.35975	1.00199	1.03765	1.37257	0.807505	4.18539	0.749847	0.011664	1.57547	0.593961	0.237244	0.927941	1.26318	0.634297	1.46168	0.236723	1.44675	0.457378	0.00651021	0.266083	0.965544	0.252122	0.573796	1.19162	1.03765	0.593961	1.747	0.0687369	Wilcoxon rank sum test	two.sided	0.988061
Surgery/Biopsy	DBN1	1.94659	2.13429	1.70213	1.61352	1.1156	1.73375	1.51287	1.86126	1.08751	2.41258	1.27918	1.35851	7.58097	2.32788	0.963606	1.31149	1.87908	0.963067	0.975175	0.251325	0.833933	0.594539	0.47778	2.37388	1.14733	0.822584	1.70213	0.975175	1.74546	0.0687369	Wilcoxon rank sum test	two.sided	0.988061
Surgery/Biopsy	ALDH3B2	0.152096	2.03932	0.506128	13.9675	0.514034	0.540271	0.373357	0.319933	0.76654	0.587434	0.193526	0.84103	0.100088	0.373646	0.401231	0.15019	0.190112	0.357776	0.187083	0.339473	1.61145	0.266384	0.131791	0.0137836	0.30041	0.987665	0.514034	0.30041	1.71111	0.0687369	Wilcoxon rank sum test	two.sided	0.988061
Surgery/Biopsy	LY6E	1.04666	0.572067	1.93073	0.977558	1.23577	1.27022	1.25612	5.72357	0.767749	4.73281	1.68852	1.99818	0.235892	0.557372	0.858048	1.56895	0.130802	0.651423	0.758862	0.445838	0.825653	2.34532	2.48211	1.46471	0.333621	0.486112	1.25612	0.758862	1.65527	0.0687369	Wilcoxon rank sum test	two.sided	0.988061
Surgery/Biopsy	CSTF2	0.64294	2.49352	0.962207	0.699751	1.66151	1.25741	0.578138	2.13823	1.41687	1.53465	0.828075	0.434591	0.472361	0.63771	1.10078	0.961984	3.80696	0.896433	0.727985	1.19531	0.010668	0.321677	0.769145	1.40428	1.00362	0.543299	1.25741	0.769145	1.63481	0.0687369	Wilcoxon rank sum test	two.sided	0.988061
Surgery/Biopsy	CLIP2	0.898747	1.25932	0.892342	1.3291	2.13995	1.34764	0.982985	2.24156	0.81014	0.74255	1.05383	0.64996	1.134	0.568524	1.51543	1.43124	0.432464	1.05412	0.686135	56.6873	0.611236	0.527994	1.12606	0.44567	0.611321	0.319053	1.05383	0.64996	1.62137	0.0687369	Wilcoxon rank sum test	two.sided	0.988061
Surgery/Biopsy	BLVRA	1.3648	0.711059	1.20224	1.27835	0.998067	1.58735	1.81726	4.64191	1.4508	0.553753	1.17337	1.44224	0.786343	3.64951	0.486144	0.856599	1.36322	0.717337	1.2316	0.732563	0.790026	0.555591	0.625342	0.494848	1.2656	0.81347	1.27835	0.790026	1.61812	0.0687369	Wilcoxon rank sum test	two.sided	0.988061
Surgery/Biopsy	OSMR	0.965823	1.08871	1.23275	1.12848	0.819915	0.902389	2.01862	0.505664	1.10766	2.77905	1.39504	0.909697	0.654401	0.53023	1.70078	0.962262	0.292723	1.88761	0.435135	0.689358	0.171123	2.24762	0.740165	0.338352	1.72898	0.44151	1.10766	0.689358	1.6068	0.0687369	Wilcoxon rank sum test	two.sided	0.988061
Surgery/Biopsy	TAF9	1.07445	0.739599	1.53861	1.23057	0.91852	1.21857	1.56889	1.75678	0.930471	0.0964935	1.44143	1.08214	0.568119	1.29048	0.715266	0.684156	0.697536	1.04728	0.975895	0.771141	0.110054	1.34864	1.23427	0.625168	0.694858	1.03645	1.21857	0.771141	1.58022	0.0687369	Wilcoxon rank sum test	two.sided	0.988061
Surgery/Biopsy	HOXD8	1.50184	1.31332	2.20552	1.07442	1.77535	1.1373	0.791402	0.0215397	0.812528	2.15099	1.21563	0.445013	0.776979	0.500262	0.547097	1.04217	0.565282	1.25368	0.961585	0.960249	0.0426004	0.00708452	0.947319	0.312918	13.7851	148.031	1.21563	0.776979	1.56456	0.0687369	Wilcoxon rank sum test	two.sided	0.988061
Surgery/Biopsy	SUFU	1.13163	1.76963	1.23622	1.25986	0.98669	0.801181	1.16968	0.803148	1.28743	0.51645	0.952482	1.29075	0.975727	1.59843	0.612376	0.942972	1.05066	0.310277	0.724296	0.459493	0.987382	0.116609	1.14293	0.554123	0.360078	0.654494	1.13163	0.724296	1.56239	0.0687369	Wilcoxon rank sum test	two.sided	0.988061
Surgery/Biopsy	ZNF529	1.34319	1.001	1.06825	2.74575	1.52471	0.732926	1.05114	1.05545	1.17675	1.65072	2.11437	0.446297	0.410288	0.788021	1.66808	1.26365	13.0316	0.875209	1.46954	30.0932	0.0551953	0.129312	0.562629	0.218094	0.763681	0.678618	1.17675	0.763681	1.54089	0.0687369	Wilcoxon rank sum test	two.sided	0.988061
Surgery/Biopsy	GDAP2	0.930702	0.728323	0.99233	1.1306	1.11646	0.789578	1.1623	0.897411	0.668522	1.03734	0.988763	0.322344	0.786502	0.458265	0.804403	0.618882	0.54444	0.581064	0.746974	3.86435	0.645881	1.02726	1.28761	0.0962648	0.333975	1.47212	0.988763	0.645881	1.53087	0.0687369	Wilcoxon rank sum test	two.sided	0.988061
Surgery/Biopsy	SERGEF	0.360629	1.35903	2.35975	1.07442	2.31061	2.39687	1.79342	5.60835	1.30734	8.77385	1.37333	0.617454	5.68174	2.55319	1.10838	0.723402	1.18527	0.321022	1.29936	0.699843	1.26949	1.66511	1.57273	0.267402	1.07361	1.81042	1.79342	1.18527	1.51309	0.0687369	Wilcoxon rank sum test	two.sided	0.988061
Surgery/Biopsy	ITGA5	1.21605	0.467067	0.867256	1.41577	1.41457	0.995547	2.41307	5.4233	1.82898	2.2897	3.93794	1.34513	0.566101	1.81815	1.12576	2.23569	0.800224	6.97261	0.832502	0.821796	0.845087	1.28948	0.558235	0.968211	0.49485	1.19916	1.41577	0.968211	1.46225	0.0687369	Wilcoxon rank sum test	two.sided	0.988061
Surgery/Biopsy	ARRDC1	0.894334	0.983011	0.795348	2.32877	0.986874	0.554588	0.691633	2.31528	0.804005	1.40495	1.52963	1.20317	0.318397	0.568858	0.570586	0.767755	0.548837	1.6599	1.08345	0.67645	0.21283	1.3159	0.619692	0.774905	0.297061	2.04607	0.983011	0.67645	1.45319	0.0687369	Wilcoxon rank sum test	two.sided	0.988061
Surgery/Biopsy	MRPL52	0.998277	1.31195	0.792501	0.759165	1.1428	1.13704	1.36094	1.59654	0.734494	1.92357	1.605	0.766165	0.676578	0.793263	1.18066	0.768587	0.477003	0.794992	0.858743	0.658637	1.05058	1.23523	1.07956	1.23174	1.1605	0.779435	1.1428	0.794992	1.4375	0.0687369	Wilcoxon rank sum test	two.sided	0.988061
Surgery/Biopsy	COASY	1.00168	1.46625	0.971615	1.18525	0.994764	0.774992	0.898147	1.21231	0.84751	0.92194	0.816316	0.656365	0.544468	0.682651	0.649752	0.54582	1.53505	0.960998	1.26474	0.474087	0.366009	0.807226	0.797032	1.00556	0.653233	2.08992	0.971615	0.682651	1.4233	0.0687369	Wilcoxon rank sum test	two.sided	0.988061
Surgery/Biopsy	VASP	1.4043	1.12886	0.66024	1.25832	1.12918	0.807291	2.25333	2.72175	1.39706	2.12272	2.18967	0.837762	1.01124	0.65175	1.50083	0.728677	1.02636	2.03574	1.23311	0.974031	0.205509	1.95569	0.480936	1.20471	2.10147	1.05637	1.39706	1.02636	1.36118	0.0687369	Wilcoxon rank sum test	two.sided	0.988061
Surgery/Biopsy	AP1B1	1.03365	1.00457	0.73344	0.971013	0.77323	0.823186	1.62465	0.567245	1.20042	0.970804	0.986802	1.84006	0.472366	0.585866	0.952376	0.575205	1.21875	0.569863	0.945228	0.913919	0.876203	0.714034	0.474116	0.906924	0.671166	0.661351	0.971013	0.714034	1.3599	0.0687369	Wilcoxon rank sum test	two.sided	0.988061
Surgery/Biopsy	NAB1	0.87621	0.9457	0.719447	1.01219	1.57673	0.925349	1.14585	0.624364	0.635286	1.01508	0.680499	0.57992	0.781482	0.569645	0.38665	0.658969	0.717266	1.22126	0.898099	0.696259	1.0994	0.8398	0.839451	0.641133	0.63055	0.470414	0.925349	0.696259	1.32903	0.0687369	Wilcoxon rank sum test	two.sided	0.988061
Surgery/Biopsy	ADD1	1.20575	1.53143	0.949041	1.56821	1.02149	1.10504	1.12633	1.71646	1.18985	1.51054	1.01506	1.12972	1.58757	1.63316	0.994262	1.20366	0.805257	0.900953	1.58893	1.16157	0.573672	0.398495	0.653999	0.603893	0.666374	0.426332	1.18985	0.900953	1.32066	0.0687369	Wilcoxon rank sum test	two.sided	0.988061
Surgery/Biopsy	CLTA	1.17226	0.795249	0.693259	0.987017	1.04061	1.0076	1.29584	1.15263	1.12785	0.44507	1.13379	0.761568	0.531691	0.972562	0.750039	0.776817	1.1298	0.530105	0.895963	0.839709	0.798818	0.567646	0.851175	1.59504	0.767859	0.862928	1.04061	0.798818	1.30269	0.0687369	Wilcoxon rank sum test	two.sided	0.988061
Surgery/Biopsy	TIMM22	1.33506	0.608465	1.31097	0.823048	0.805501	1.01252	0.910991	1.80209	1.0875	3.59222	1.5213	0.943462	0.379186	0.777703	1.19059	0.738054	1.27643	0.837829	1.21767	0.420893	0.207433	0.986404	1.87676	0.968816	0.664044	0.772248	1.0875	0.837829	1.298	0.0687369	Wilcoxon rank sum test	two.sided	0.988061
Surgery/Biopsy	THOC3	2.09287	1.60236	0.370791	1.53091	1.22645	1.16141	1.85782	1.86733	0.396617	1.34618	0.826699	1.42438	0.300835	0.545553	1.14186	1.0399	0.0631847	1.29927	0.650451	0.083881	1.04112	4.52954	1.30733	0.812693	1.06737	0.691057	1.34618	1.0399	1.29453	0.0687369	Wilcoxon rank sum test	two.sided	0.988061
Surgery/Biopsy	CARM1	1.25903	0.886256	1.56789	1.19943	1.35438	1.06957	1.04971	0.816447	0.656222	1.8033	0.957974	0.903162	0.759047	0.746036	1.06205	0.829406	1.43122	1.18452	0.716203	0.903748	0.453462	0.641651	0.738322	2.52919	0.582017	0.959408	1.06957	0.829406	1.28956	0.0687369	Wilcoxon rank sum test	two.sided	0.988061
Surgery/Biopsy	MAD2L2	2.05648	1.21513	0.957087	0.927149	0.912565	1.37089	1.70448	0.939553	0.991471	2.15309	1.36768	0.398262	0.784881	1.17933	0.942274	1.08832	0.730667	1.61965	1.69735	1.08103	1.1689	0.470695	0.706632	1.15738	0.944184	0.593367	1.21513	0.944184	1.28696	0.0687369	Wilcoxon rank sum test	two.sided	0.988061
Surgery/Biopsy	RBM12	1.17144	0.724671	0.766227	1.39176	1.37792	1.06393	1.73198	1.26735	0.839554	0.546239	1.05405	0.748872	0.646338	0.851063	0.910747	1.15939	0.577295	1.00986	1.24548	1.16383	0.5638	1.16469	0.838835	0.416684	0.699876	0.597317	1.06393	0.838835	1.26834	0.0687369	Wilcoxon rank sum test	two.sided	0.988061
Surgery/Biopsy	PSME2	0.848007	0.894512	1.30376	1.13866	0.94461	1.093	1.08236	2.43451	1.49084	3.80033	1.17201	1.70879	0.365688	0.813935	1.69368	0.992301	0.967368	0.739492	0.554949	1.06932	0.910368	0.908585	1.69727	1.22971	0.830134	0.546531	1.13866	0.910368	1.25077	0.0687369	Wilcoxon rank sum test	two.sided	0.988061
Surgery/Biopsy	PPP1CC	1.13048	0.964961	1.06861	1.08694	0.89559	1.19614	1.52877	1.51185	0.815891	0.0629626	1.31238	1.08329	0.870456	0.829551	0.971523	1.08138	0.892058	0.802501	1.20642	0.59545	1.83266	0.599014	0.884181	0.433904	0.815351	0.450426	1.08694	0.870456	1.2487	0.0687369	Wilcoxon rank sum test	two.sided	0.988061
Surgery/Biopsy	SUPT6H	0.97797	0.970858	1.16942	0.878262	1.15336	0.962764	0.869002	1.01818	0.708678	2.16797	0.852681	0.693027	0.762025	0.633422	1.19287	1.09087	1.29233	0.934544	0.693628	0.80131	0.716735	0.779438	0.682337	1.57976	0.826177	0.634471	0.970858	0.779438	1.24559	0.0687369	Wilcoxon rank sum test	two.sided	0.988061
Surgery/Biopsy	EXOSC4	0.916039	1.00589	0.518669	0.829838	0.841414	1.11027	1.97077	1.90203	0.627826	0.950577	1.01207	0.668414	0.337811	0.324276	0.817233	0.832384	0.717678	1.02117	1.02425	0.880562	1.37558	0.86975	0.763799	0.351529	0.62364	0.680797	0.950577	0.763799	1.24454	0.0687369	Wilcoxon rank sum test	two.sided	0.988061
Surgery/Biopsy	CNN2	1.20615	0.924943	0.883301	1.03797	1.35555	1.07663	0.0708786	1.62255	1.11007	1.52324	1.58508	1.09314	0.715592	0.796833	0.53102	0.99791	1.52908	1.10718	0.596782	0.894319	1.09691	1.0492	0.562195	1.24845	0.71447	0.83536	1.11007	0.894319	1.24125	0.0687369	Wilcoxon rank sum test	two.sided	0.988061
Surgery/Biopsy	PSMD3	1.32594	1.0318	0.909449	0.839487	1.08026	0.973036	1.28792	1.4825	0.649472	1.73145	1.0356	0.915165	0.384185	0.566752	1.04435	1.27954	0.836332	0.842108	1.17899	0.603986	0.868675	1.2331	0.681726	1.37669	0.710361	0.769795	1.0356	0.842108	1.22977	0.0687369	Wilcoxon rank sum test	two.sided	0.988061
Surgery/Biopsy	RAB11A	0.635068	1.10155	0.65381	1.03542	0.6868	0.716542	1.08086	1.71926	1.35134	0.608184	0.624242	0.997242	0.484085	0.420098	0.924131	0.532007	0.360931	0.525125	0.949388	0.567864	0.396738	1.68545	0.741576	0.667278	0.595291	1.28516	0.716542	0.595291	1.20368	0.0687369	Wilcoxon rank sum test	two.sided	0.988061
Surgery/Biopsy	NUP43	1.15698	0.665493	0.96135	0.932428	0.92743	1.59653	2.05867	2.64181	0.715437	2.65467	0.911629	2.06805	1.04256	0.555041	0.468427	1.74504	0.833867	1.09045	0.897861	0.43787	0.636466	0.628401	1.17179	1.19879	0.250384	0.619721	0.96135	0.833867	1.15288	0.0687369	Wilcoxon rank sum test	two.sided	0.988061
Surgery/Biopsy	HELZ2	0.738819	0.351648	0.811054	0.788315	0.786669	1.04153	0.80426	4.41624	1.8429	0.758581	1.02915	2.4076	0.222275	0.394165	0.923804	1.72529	0.220526	0.70759	0.726528	0.529227	0.865508	0.79407	0.781031	0.513033	0.180953	0.562909	0.80426	0.70759	1.13662	0.0687369	Wilcoxon rank sum test	two.sided	0.988061
Surgery/Biopsy	IGBP1	1.01284	2.08889	1.22057	0.80604	1.05446	1.00569	0.725765	0.426317	0.958957	0.342371	0.56172	0.766632	2.40588	1.02841	1.23772	0.597862	1.15123	0.75244	1.06147	1.21048	2.14204	1.00969	1.07809	1.25289	1.16418	0.830129	0.958957	1.07809	0.889495	0.0687369	Wilcoxon rank sum test	two.sided	0.988061
Surgery/Biopsy	SH3BGRL	1.24035	1.33914	1.31884	1.02442	0.788409	1.04386	1.42606	0.644755	1.47262	0.351698	1.49247	2.49428	2.93958	4.12156	0.971671	1.74429	1.63743	1.27785	1.78113	2.37775	1.22001	1.35078	0.497936	1.26935	1.48405	0.728891	1.24035	1.48405	0.835788	0.0687369	Wilcoxon rank sum test	two.sided	0.988061
Surgery/Biopsy	ZFYVE20	0.860423	1.18133	1.54765	1.16254	0.789185	1.06588	0.849702	0.370832	0.981328	1.4474	1.04792	1.20004	1.5453	1.27555	1.26845	0.573394	1.67245	1.14086	1.20476	1.17153	1.52255	0.148775	0.791459	2.01453	1.74249	1.63969	1.04792	1.26845	0.826137	0.0687369	Wilcoxon rank sum test	two.sided	0.988061
Surgery/Biopsy	INPP4A	1.12864	0.575794	3.10613	0.755561	0.838332	1.60298	0.995982	0.347276	0.943905	0.356855	1.33381	1.44806	0.657079	1.55849	0.953102	1.07655	1.15462	1.31067	1.12778	2.66772	0.86841	1.65448	1.13415	2.08059	1.04086	10.3688	0.943905	1.15462	0.817501	0.0687369	Wilcoxon rank sum test	two.sided	0.988061
Surgery/Biopsy	HSF2	1.01034	1.3501	1.18396	1.05994	0.923133	0.991878	2.04693	0.0245452	1.00603	0.0031811	1.15738	2.46583	3.16487	1.25393	1.13508	0.702592	6.17288	0.654638	1.76779	101.477	224.7	1.16889	1.15659	1.133	1.24181	0.144378	1.01034	1.24181	0.813601	0.0687369	Wilcoxon rank sum test	two.sided	0.988061
Surgery/Biopsy	PNRC2	1.15221	1.32785	1.90567	1.26758	0.770204	0.874783	0.448625	0.875027	1.83573	1.22472	0.732025	1.31433	1.46111	1.72887	1.13838	1.42505	1.4503	0.504145	1.39192	0.943825	6.27789	2.71825	2.6595	1.33701	0.578633	123.764	1.15221	1.42505	0.808539	0.0687369	Wilcoxon rank sum test	two.sided	0.988061
Surgery/Biopsy	KMT2E	0.969702	1.43924	1.5126	1.16609	0.935618	0.820584	0.908	0.742621	1.38597	0.199839	0.947265	1.08734	2.60084	1.19558	1.1161	1.18914	1.29509	1.05976	1.01265	3.40665	1.45626	0.902215	0.955661	0.889529	2.3627	1.94125	0.947265	1.18914	0.796596	0.0687369	Wilcoxon rank sum test	two.sided	0.988061
Surgery/Biopsy	GPALPP1	1.13465	1.60877	2.29806	1.19751	1.03822	1.1567	0.71223	0.105088	1.11236	0.118217	0.933272	1.40329	4.0998	3.18405	0.769587	1.24701	1.33407	0.980214	1.81953	2.12106	0.0976531	1.02676	1.80568	1.11293	2.86265	2.952	1.11236	1.40329	0.792683	0.0687369	Wilcoxon rank sum test	two.sided	0.988061
Surgery/Biopsy	MINA	0.489724	1.23219	1.73546	0.832979	0.913546	0.793808	0.319944	0.210303	0.70605	0.832813	1.07824	1.06026	1.05598	1.45525	0.686238	0.650736	1.96164	1.18787	0.749333	6.4499	0.998027	1.84633	0.521691	0.928615	1.81895	1.2385	0.832813	1.06026	0.78548	0.0687369	Wilcoxon rank sum test	two.sided	0.988061
Surgery/Biopsy	VAPA	0.822297	0.727252	0.687929	0.919295	0.806541	0.793761	1.132	1.21394	0.640483	0.274898	0.804389	0.857442	1.26373	0.776321	0.993655	1.02741	0.779761	0.713626	1.11033	1.05529	1.16407	1.20326	1.90511	0.805334	0.746789	1.37694	0.804389	1.02741	0.782932	0.0687369	Wilcoxon rank sum test	two.sided	0.988061
Surgery/Biopsy	TAF4B	0.521992	1.11642	1.00251	0.960324	1.07422	0.732926	1.11319	1.52453	1.17297	0.0177496	0.714339	0.395407	1.26874	0.708858	1.71366	2.39629	3.87242	0.787403	1.28459	35.692	1.25498	0.0187678	0.906394	2.10102	7.30829	1.39367	1.00251	1.28459	0.780412	0.0687369	Wilcoxon rank sum test	two.sided	0.988061
Surgery/Biopsy	DDN	15.3053	0.69962	1.00251	0.105929	0.674511	1.6832	0.361504	2.67921	0.0594662	1.80677	1.21209	0.981854	376.815	24.1571	0.674329	68.7232	256.615	4.04488	7.27934	0.699843	1.26949	1.06976	1.28794	774.129	0.919006	0.808912	1.00251	1.28794	0.778383	0.0687369	Wilcoxon rank sum test	two.sided	0.988061
Surgery/Biopsy	FKBP9	1.01695	1.0817	0.931932	1.29954	1.29532	0.810183	0.850495	0.4845	0.857413	1.07129	1.37743	1.56467	1.78688	1.11066	0.745669	1.18156	1.34435	1.60776	1.31219	1.9539	1.43063	0.481785	0.413524	2.07199	1.31216	0.932286	1.01695	1.31219	0.775004	0.0687369	Wilcoxon rank sum test	two.sided	0.988061
Surgery/Biopsy	DDOST	1.04389	1.00596	0.670643	0.867304	0.910054	0.525431	2.17964	0.658661	0.73993	0.0153731	3.01496	2.45914	0.487976	0.696629	0.998007	1.13405	1.10322	0.266775	1.92935	4.59462	491.293	5.03571	1.01882	1.96619	0.97798	25.0763	0.867304	1.13405	0.764787	0.0687369	Wilcoxon rank sum test	two.sided	0.988061
Surgery/Biopsy	TOPORS	0.800646	1.27484	1.00388	1.29726	1.19315	1.05607	0.601205	0.249802	1.2222	0.0861686	0.73272	0.635709	4.26564	1.32051	0.929062	0.735934	2.57742	1.04093	0.586583	5.1199	1.95428	0.202275	1.24451	1.41523	2.00019	1.85168	1.00388	1.32051	0.760221	0.0687369	Wilcoxon rank sum test	two.sided	0.988061
Surgery/Biopsy	AIMP2	0.592533	0.953491	0.502658	0.95555	0.88996	1.26472	0.0164044	0.207263	0.786702	0.152647	0.856644	1.34259	1.77855	0.725125	0.796934	1.48093	5.74095	1.04325	1.35929	1.02486	0.239179	1.56415	0.475253	0.0689859	2.85376	0.359675	0.786702	1.04325	0.754088	0.0687369	Wilcoxon rank sum test	two.sided	0.988061
Surgery/Biopsy	YBX1	1.00907	4.26107	0.796952	0.542511	1.02663	0.76432	1.23441	0.0552331	0.993588	0.12828	1.17257	0.128242	4.01025	1.25938	0.990449	3.00018	2.11003	0.812899	1.33301	25.7847	1.10901	0.900758	1.33828	3.31175	5.34698	0.245253	0.993588	1.33301	0.745371	0.0687369	Wilcoxon rank sum test	two.sided	0.988061
Surgery/Biopsy	RNMTL1	1.03756	0.650524	1.1036	1.04416	0.806299	0.720812	0.901743	0.447509	0.81014	0.183226	0.826017	1.05157	3.32615	0.751978	1.49123	0.680428	0.770214	1.80869	0.560877	0.370884	1.12973	0.850324	5.79556	1.80206	2.086	1.09274	0.81014	1.09274	0.741384	0.0687369	Wilcoxon rank sum test	two.sided	0.988061
Surgery/Biopsy	CLCN3	0.538823	1.92111	0.631769	0.890235	0.865738	0.837336	0.526892	0.343038	1.04032	0.0110557	0.601046	1.0311	2.64539	1.16574	0.876023	0.762112	0.659575	0.775306	0.850362	3.25874	0.0173903	1.49767	0.976961	0.735948	1.09753	0.87555	0.631769	0.876023	0.721179	0.0687369	Wilcoxon rank sum test	two.sided	0.988061
Surgery/Biopsy	MMAA	1.14315	1.30704	1.02652	1.20082	0.757784	0.758419	0.559912	0.958763	0.985113	0.313874	1.09096	2.89936	1.38957	3.4484	1.23948	1.97391	4.56391	1.50021	1.36862	1.07309	1.69434	0.178957	2.25146	0.252641	0.653335	0.31112	0.985113	1.38957	0.708934	0.0687369	Wilcoxon rank sum test	two.sided	0.988061
Surgery/Biopsy	AZI2	0.757166	0.873297	1.53917	1.17924	0.724383	1.14677	0.351844	1.85471	1.09947	0.845727	1.16784	1.11767	1.90483	2.19204	1.10148	1.2054	2.29753	0.878505	0.883215	1.77893	0.444421	0.552237	2.22333	1.5705	2.37296	1.64593	1.09947	1.5705	0.700077	0.0687369	Wilcoxon rank sum test	two.sided	0.988061
Surgery/Biopsy	DHRS12	1.72286	0.747595	1.49021	1.4413	1.35497	1.70328	1.23252	0.345902	0.847388	0.00790145	1.24147	2.94556	2.51854	4.53841	1.36092	0.994471	3.95802	0.327101	1.78276	0.369209	222.161	0.0834052	1.00704	6.11611	1.78789	44.4902	1.24147	1.78789	0.694379	0.0687369	Wilcoxon rank sum test	two.sided	0.988061
Surgery/Biopsy	WDR48	1.06123	0.732544	2.03859	0.854732	1.09977	0.971973	0.870754	0.189892	0.75807	0.604864	1.16614	1.37282	2.26968	1.2807	1.65826	1.37226	2.25635	1.01277	1.09396	1.72536	0.608333	0.897295	1.07526	0.689148	0.719825	3.51174	0.870754	1.2807	0.679904	0.0687369	Wilcoxon rank sum test	two.sided	0.988061
Surgery/Biopsy	PLEKHA1	0.879423	0.993979	1.21627	1.24099	1.0107	0.952865	1.33251	1.30407	0.75697	0.668468	0.526587	0.673889	1.7171	0.679465	1.29622	0.84381	0.959012	1.55886	1.46633	1.48797	1.59434	0.596366	1.22472	1.7852	1.79323	1.9921	0.993979	1.46633	0.677867	0.0687369	Wilcoxon rank sum test	two.sided	0.988061
Surgery/Biopsy	ARHGEF3	0.842902	0.869087	1.68589	0.755772	0.91292	0.82391	0.585869	0.908516	1.52051	0.00249435	0.837609	2.02949	1.26443	1.60254	1.24388	0.846932	1.8063	0.582437	1.03875	1.46754	3.91127	0.270468	0.929494	1.00989	0.786537	1.53223	0.842902	1.24388	0.677639	0.0687369	Wilcoxon rank sum test	two.sided	0.988061
Surgery/Biopsy	KIAA1731	0.897253	0.96756	0.93074	0.788256	1.32956	0.711631	0.539882	1.26573	0.720668	0.215698	0.681928	0.445699	2.05728	1.16003	1.19658	1.44442	1.54412	1.20035	0.738658	1.80045	0.10644	3.94812	0.783602	3.96571	1.76684	0.694862	0.788256	1.20035	0.656688	0.0687369	Wilcoxon rank sum test	two.sided	0.988061
Surgery/Biopsy	TRANK1	0.659081	1.54379	1.75937	0.657021	0.823438	0.98925	0.932833	0.787211	1.11503	0.455839	1.83664	3.19625	1.48469	2.97445	2.39818	1.45806	1.3726	0.711832	1.16035	1.25724	0.00940364	3.46706	1.57604	0.725806	2.64729	1.4028	0.932833	1.45806	0.639777	0.0687369	Wilcoxon rank sum test	two.sided	0.988061
Surgery/Biopsy	MMP15	1.97724	1.61341	0.512595	1.7145	0.711807	0.665272	0.865725	0.519346	0.518755	0.971879	0.308968	0.904845	0.704854	0.656472	1.71346	2.41669	0.115551	2.83417	1.3601	44.0901	2.18299	0.87125	0.882973	1.12479	0.989159	2.09553	0.711807	1.12479	0.632838	0.0687369	Wilcoxon rank sum test	two.sided	0.988061
Surgery/Biopsy	GNRH1	1.23219	5.02455	0.757994	0.310389	2.66398	2.19878	0.806878	0.211089	0.423065	0.028482	0.441537	2.94556	0.522421	3.7877	0.510855	1.19885	3.62534	1.07172	0.475347	7.69827	1.26949	0.0289125	4.5119	8.87289	0.955045	81.7001	0.757994	1.26949	0.597085	0.0687369	Wilcoxon rank sum test	two.sided	0.988061
Surgery/Biopsy	PITPNC1	1.60928	0.902619	0.669386	0.96638	0.548623	0.655521	1.21348	3.59671	0.786039	0.0338322	1.56428	2.16501	1.56947	0.659926	1.18333	1.99831	1.37962	1.07751	0.66372	1.28189	4.5339	33.3664	0.596927	1.51281	1.71456	8.12148	0.902619	1.51281	0.59665	0.0687369	Wilcoxon rank sum test	two.sided	0.988061
Surgery/Biopsy	DOCK10	1.15954	0.850576	2.01233	1.83478	0.586934	1.6103	1.24097	1.23768	2.53425	0.0046216	2.07434	2.85205	0.726243	8.3783	1.87406	1.77313	2.09935	1.55104	0.444973	304.432	2.145	2.56339	2.64101	2.57754	0.829033	1.29802	1.24097	2.09935	0.591121	0.0687369	Wilcoxon rank sum test	two.sided	0.988061
Surgery/Biopsy	TNRC6C	0.82149	1.571	1.5529	1.09663	0.449896	0.715782	0.551817	0.690975	0.989047	0.487785	1.37456	0.358884	1.74083	1.40364	0.614054	2.02112	1.3998	0.472245	1.34932	2.06317	10.4673	1.02888	2.06402	1.79109	0.783929	1.55822	0.82149	1.40364	0.585256	0.0687369	Wilcoxon rank sum test	two.sided	0.988061
Surgery/Biopsy	TMEM209	0.882154	1.42453	1.25711	0.404652	1.43501	0.892574	0.595092	0.427412	0.702715	0.011236	0.873939	0.385903	1.32775	0.567575	0.631852	5.62899	2.05763	1.50093	1.755	3.34369	0.979321	5.37459	1.55173	0.00633655	3.63607	0.808912	0.873939	1.50093	0.582264	0.0687369	Wilcoxon rank sum test	two.sided	0.988061
Surgery/Biopsy	CWF19L2	0.982059	1.88737	1.48559	0.917904	1.18995	1.12116	0.510441	0.309613	1.18494	0.586336	0.730277	0.729433	1.96379	1.33026	1.84928	0.557051	2.06385	0.97707	0.660491	5.52839	1.39954	0.341376	2.51685	3.01508	3.49562	1.69857	0.982059	1.69857	0.578167	0.0687369	Wilcoxon rank sum test	two.sided	0.988061
Surgery/Biopsy	SLC35B3	0.637293	1.02424	0.810411	1.38563	1.11391	1.10521	0.800296	0.568317	0.903491	0.0097978	1.26177	1.56972	2.91645	0.606112	0.732336	1.74083	1.1663	0.812548	0.835546	0.532716	1.98638	2.21084	1.61702	0.839145	6.97363	1.59173	0.903491	1.56972	0.575576	0.0687369	Wilcoxon rank sum test	two.sided	0.988061
Surgery/Biopsy	RNFT1	2.37842	0.383663	1.61944	1.39277	0.400424	6.88951	0.650708	2.69725	0.291957	0.0942096	2.28889	1.88818	3.80621	0.296882	2.29272	3.20773	2.14161	2.42693	3.38335	4.8989	52.0491	4.24663	1.15466	4.90238	0.731453	0.457211	1.39277	2.42693	0.573881	0.0687369	Wilcoxon rank sum test	two.sided	0.988061
Surgery/Biopsy	ZNF248	0.534949	1.69426	0.740415	0.815154	0.760495	1.01664	0.621788	0.0144582	0.968023	2.34502	0.76169	1.87069	5.27721	0.941361	1.36049	1.27068	1.58193	0.947263	0.71142	11.6174	0.00999599	4.28819	1.72962	3.32343	1.07814	0.421546	0.76169	1.36049	0.559865	0.0687369	Wilcoxon rank sum test	two.sided	0.988061
Surgery/Biopsy	PADI2	8.56805	0.25941	2.9757	0.0395979	0.396843	2.02588	1.55963	2.58688	0.185898	6.69444	1.93878	18.0007	24.3803	103.328	1.53257	2.38854	3108.48	1.73352	1.25355	0.852284	3.49391	16.7596	17.7628	31.3455	0.849647	1.53217	1.93878	3.49391	0.554904	0.0687369	Wilcoxon rank sum test	two.sided	0.988061
Surgery/Biopsy	MGAT3	0.581542	0.699621	5.01254	0.767444	0.347475	0.301793	0.370403	0.0811881	4.19969	0.0371129	0.624242	0.981854	1.60707	3.71968	6.06896	0.360226	48.5011	0.996565	0.159092	0.633191	1.26949	1.06976	2.60364	0.0786478	4.22743	0.808912	0.581542	1.06976	0.543618	0.0687369	Wilcoxon rank sum test	two.sided	0.988061
Surgery/Biopsy	CLHC1	0.760478	0.5238	0.931408	0.842114	0.883255	1.44957	1.0134	1.29768	0.776392	3.25965	0.637666	5.26173	1.65581	2.41035	0.51348	1.55975	1.57515	0.394399	1.14643	55.2876	0.0189476	0.925525	2.89473	5.87781	63.4114	3.00196	0.883255	1.65581	0.533428	0.0687369	Wilcoxon rank sum test	two.sided	0.988061
Surgery/Biopsy	RAPGEF3	0.262353	2.78054	0.462411	0.456938	1.97844	0.996892	0.316399	0.656088	0.437323	0.711367	0.532889	0.638722	1.17432	0.766297	2.07248	0.341479	0.980143	1.09477	0.771642	3.0081	0.285697	1.03223	0.567033	4.92411	1.02403	2.81293	0.532889	1.02403	0.520382	0.0687369	Wilcoxon rank sum test	two.sided	0.988061
Surgery/Biopsy	ALDH1L2	0.62585	6.85628	2.85589	1.08072	1.09963	1.08213	0.498317	0.323096	0.71369	1.00205	1.77081	2.29099	9.36449	1.06407	3.43437	7.33758	43.798	2.11875	1.35893	2.03069	2.13016	0.172844	0.896251	1.09183	138.77	0.739906	1.08072	2.11875	0.510077	0.0687369	Wilcoxon rank sum test	two.sided	0.988061
Surgery/Biopsy	POMZP3	0.581542	6.89626	0.38558	0.619557	1.65905	0.544996	0.171239	0.0185166	0.415835	0.0108383	0.29855	0.624816	7.23927	0.555041	0.441802	1.26945	0.881839	0.153603	0.655919	1.49966	1.26949	1.06976	0.473534	0.121546	43.1933	6.35574	0.415835	0.881839	0.471554	0.0687369	Wilcoxon rank sum test	two.sided	0.988061
Surgery/Biopsy	ZNF701	0.889058	2.48935	0.729982	0.726285	1.33439	1.27209	0.205178	0.326229	1.43781	0.0422319	1.41676	1.59902	1.97923	1.90387	3.14044	1.51604	2.60633	7.69321	0.679672	13.297	0.115408	0.0181316	0.257503	2.80277	1.16613	6.63308	0.889058	1.90387	0.466975	0.0687369	Wilcoxon rank sum test	two.sided	0.988061
Surgery/Biopsy	PAX6	0.875994	1.29515	0.303512	2.41238	0.934322	0.349549	17.5691	0.211089	0.547786	0.00881097	0.0567493	0.165567	8.88116	0.77526	2.02299	3.40214	0.881839	0.879322	0.307578	3.49921	1.26949	1.06976	12.6245	46.7954	15.6231	0.808912	0.547786	1.26949	0.4315	0.0687369	Wilcoxon rank sum test	two.sided	0.988061
Surgery/Biopsy	PER1	1.83912	0.387128	1.3931	1.98892	1.4137	1.58618	0.801013	1.43035	0.938687	5.62	1.72585	14.0828	1.25877	3.36002	2.49089	0.956473	5.88499	10.6613	4.47594	0.725683	6.33099	4.04794	0.583925	4.45124	1.47478	3.03314	1.43035	3.36002	0.425698	0.0687369	Wilcoxon rank sum test	two.sided	0.988061
Surgery/Biopsy	NCAM1	4.55625	1.66833	11.1078	0.671963	1.59839	1.78059	2.43159	0.272756	0.601805	0.0164761	2.88394	4.19519	14.7514	6.98684	2.87214	8.04998	501.767	2.28624	11.2046	38.4914	0.488266	0.0132069	13.6974	3.62903	2.10831	0.0165084	1.66833	4.19519	0.397676	0.0687369	Wilcoxon rank sum test	two.sided	0.988061
Surgery/Biopsy	PRR9	0.659081	0.699621	0.000228518	0.0565485	0.0110789	0.406409	0.532398	0.01045	0.746981	16.9012	0.0215256	0.0181648	0.160826	0.0286828	0.791923	0.374618	0.140353	1.03105	7.02697	18.8958	67.283	1.06976	0.0427048	1.33701	2.75702	5.87139	0.406409	1.03105	0.394171	0.0687369	Wilcoxon rank sum test	two.sided	0.988061
Surgery/Biopsy	KCNRG	0.84739	20.289	0.200502	0.517314	1.60644	0.523519	0.997753	0.150778	0.818122	0.244945	0.257041	0.0892595	29.181	10.802	1.53257	11.5673	0.881839	0.612861	1.45001	24.4945	1.26949	1.06976	1.34055	0.102847	22.9751	0.808912	0.523519	1.34055	0.390526	0.0687369	Wilcoxon rank sum test	two.sided	0.988061
Surgery/Biopsy	KCTD6	1.17601	0.306575	0.685927	0.11938	3.25597	3.10084	0.361505	0.633267	0.778852	0.0583202	0.802597	1.88818	0.0845825	0.25842	0.674329	10.2064	32.6281	1.76315	1.0905	16.0964	1.26949	5.34881	1.94501	3.35883	1.06605	0.317421	0.685927	1.76315	0.389034	0.0687369	Wilcoxon rank sum test	two.sided	0.988061
Surgery/Biopsy	BEND5	8.56805	1.07503	7.87685	0.849412	1.27408	2.80237	0.847893	0.351815	0.937121	0.023108	1.73401	18.6552	204.267	2.47837	0.674329	0.652655	20.2823	2.8464	0.975461	7.69827	1.26949	10.975	2.84566	62.8395	85.4676	0.808912	1.07503	2.8464	0.37768	0.0687369	Wilcoxon rank sum test	two.sided	0.988061
Surgery/Biopsy	CCDC121	0.840896	34.2814	3.11305	0.358141	0.259325	0.389854	0.966203	0.117272	0.645572	0.0194401	2.01145	1.71123	85.0054	2.80051	6.51851	0.680428	0.881839	0.731931	1.77065	17.4961	1.26949	0.0563033	1.43679	4.35982	4.76212	0.808912	0.645572	1.71123	0.377256	0.0687369	Wilcoxon rank sum test	two.sided	0.988061
Surgery/Biopsy	AARSD1	0.402296	0.271145	0.838163	0.046714	2.25145	0.621242	0.303002	0.0090209	1.04577	10.206	0.229152	1.32636	0.247157	1.02767	1.18326	0.256555	6.72855	0.474752	0.497878	38.4914	3.71444	0.319539	1.15243	3.38777	1.1954	2.27574	0.402296	1.18326	0.339991	0.0687369	Wilcoxon rank sum test	two.sided	0.988061
Surgery/Biopsy	SLC10A6	0.131816	30.0837	0.256456	0.358141	0.990948	0.578147	0.873808	0.161176	0.296948	0.0422319	0.153116	0.0246343	1.26874	0.279093	1.3099	1.84688	0.881839	0.765248	0.307578	32.8926	1.26949	1.06976	0.135112	1.33701	0.919006	0.808912	0.296948	0.919006	0.323119	0.0687369	Wilcoxon rank sum test	two.sided	0.988061
Surgery/Biopsy	TMEM108	0.872837	2.37871	0.757994	0.490785	0.400424	0.35289	3.51382	1.42796	8.01759	0.0453602	1.2901	0.981854	4.46104	4.2168	12.8122	1.06147	57.3196	2.81916	2.36371	4.8989	1.26949	43.1471	1.69803	3.80534	0.399873	0.00998657	0.872837	2.81916	0.309609	0.0687369	Wilcoxon rank sum test	two.sided	0.988061
Surgery/Biopsy	GRIA3	0.0506985	0.397082	0.509471	0.881989	1.07022	1.22154	0.150163	1.05545	4.65784	1.22473	0.208081	4.10068	17.3394	1.59151	6.81822	3.04713	0.225587	3.21516	0.251654	38.4914	1.26949	0.0345085	0.427245	0.267402	10.1091	59.0506	0.881989	3.04713	0.289449	0.0687369	Wilcoxon rank sum test	two.sided	0.988061
Surgery/Biopsy	GEM	1.00597	0.323705	2.36075	2.04487	0.490029	0.776683	2.16203	0.764288	1.57875	3.49273	1.37333	1.20004	8.88116	3.03951	10.6544	3.29746	7.80089	15.7301	1.13165	6.29859	92.6728	19.6672	0.232361	0.267402	0.257322	13.7515	1.37333	6.29859	0.218038	0.0687369	Wilcoxon rank sum test	two.sided	0.988061
Surgery/Biopsy	CDH6	0.271386	0.290853	2.03211	1.7356	1.32215	0.539323	4.03439	0.070363	1.34899	0.0453602	0.34397	5.62334	5.15953	0.799299	1.37798	0.974667	0.599651	4.6311	0.680705	2.60851	0.0222718	0.0132069	2.52489	8.65972	21.1371	29.75	0.539323	2.52489	0.213603	0.0687369	Wilcoxon rank sum test	two.sided	0.988061
Surgery/Biopsy	HIGD1B	1.09847	1.31529	1.11708	0.255815	1.93881	2.19878	1.95212	0.351815	3.22786	0.0331007	3.12121	6.21841	26.6435	14.0753	1.15985	17.0107	0.273674	2.24716	0.222729	7.69827	1.26949	1.06976	1.15466	7.5764	11.9471	23.4585	1.31529	6.21841	0.211515	0.0687369	Wilcoxon rank sum test	two.sided	0.988061
Surgery/Biopsy	ALG10B	0.778914	0.334601	19.0477	3.22327	1.20127	16.8573	6.29018	0.062085	17.9441	34.5372	0.485521	0.0755272	31.7184	0.981995	0.224776	1.26365	0.116469	2.11875	0.184547	0.233281	1.26949	0.0629272	1.49826	0.121547	2.55279	0.346677	3.22327	0.346677	9.29762	0.0773991	Wilcoxon rank sum test	two.sided	0.988061
Surgery/Biopsy	ISLR2	20.4315	34.2814	0.442969	0.578535	0.977779	6.59634	7.93864	20.0535	0.792949	18.3709	3.31328	0.0755272	105.305	2.66542	0.224776	3.59655	4.4092	0.549305	9.0645	3.49922	1.26949	0.0972511	0.355401	0.0262159	0.919006	0.808912	6.59634	0.919006	7.17769	0.0773991	Wilcoxon rank sum test	two.sided	0.988061
Surgery/Biopsy	RAB38	0.373619	1.03035	0.088775	0.596901	0.686041	0.732926	0.899916	0.883518	0.491946	2.75932	0.236514	0.838605	0.0809832	0.198334	1.21523	0.633903	0.063427	0.512143	0.198217	0.334058	0.171123	0.0305646	0.0851778	0.591792	0.28883	2.88526	0.686041	0.28883	2.37524	0.0773991	Wilcoxon rank sum test	two.sided	0.988061
Surgery/Biopsy	MAD1L1	1.30015	0.465265	0.591586	1.63991	1.68044	1.60993	0.636167	1.64962	1.58671	0.743034	1.23326	1.28034	0.198954	0.355642	0.505441	1.58766	1.05634	1.68075	0.937556	0.448617	5.79078	0.566345	0.253024	1.13746	0.273334	0.262786	1.30015	0.566345	2.29569	0.0773991	Wilcoxon rank sum test	two.sided	0.988061
Surgery/Biopsy	SMPD2	0.78927	0.940869	0.775525	0.944189	0.934322	1.16406	1.02854	0.680176	0.633846	1.91633	0.624242	0.109095	0.122781	0.143438	2.28614	0.640983	2.64552	1.96466	0.414807	0.438568	0.0470182	0.0972511	0.720625	0.0891341	0.250638	1.22835	0.934322	0.414807	2.25243	0.0773991	Wilcoxon rank sum test	two.sided	0.988061
Surgery/Biopsy	TBC1D10A	0.969237	0.27776	0.604349	1.6838	0.940672	1.3638	1.50643	5.38147	1.56187	3.29244	0.710344	4.20621	0.149963	0.361121	0.651275	0.753988	1.11919	1.04867	1.97482	0.267804	0.473975	1.08837	0.573619	0.389438	0.260614	1.21789	1.3638	0.651275	2.09405	0.0773991	Wilcoxon rank sum test	two.sided	0.988061
Surgery/Biopsy	CYGB	3.1023	0.771788	2.70891	0.773761	1.22627	1.40181	1.84997	4.1736	1.58337	0.603037	3.02739	7.72531	0.482794	2.40836	0.79913	1.09593	0.518934	1.33631	1.318	0.484297	1.20975	0.782578	0.716411	0.68767	0.607141	1.91251	1.58337	0.79913	1.98137	0.0773991	Wilcoxon rank sum test	two.sided	0.988061
Surgery/Biopsy	CNKSR1	0.634442	0.960349	0.519625	0.801553	1.26059	0.415481	1.09564	1.30825	0.672077	2.81256	0.275828	0.888344	0.176143	0.728577	0.404597	0.357855	0.169057	0.654886	1.37512	0.268798	0.00229564	0.518994	1.46665	0.364156	0.215366	1.1336	0.801553	0.404597	1.98111	0.0773991	Wilcoxon rank sum test	two.sided	0.988061
Surgery/Biopsy	FOXF2	0.116308	18.8898	0.436991	1.07442	1.05721	2.19878	1.85202	0.802138	0.839938	164.521	2.15017	1.71408	0.552274	0.144026	0.452907	5.51903	0.0818201	0.546606	0.848914	0.0761487	0.0309632	1.31365	1.37013	0.0135052	4.59503	0.256949	1.07442	0.546606	1.96563	0.0773991	Wilcoxon rank sum test	two.sided	0.988061
Surgery/Biopsy	ARHGAP8	0.659081	4.89734	23.0577	1.9009	0.974293	0.348674	0.519558	1.83726	0.847872	3.97411	0.219803	3.65048	0.124012	0.371824	0.404597	0.586576	1.27377	1.85105	0.179038	0.290179	0.881764	1.36719	1.74101	0.515751	0.102112	0.0871136	0.974293	0.515751	1.88908	0.0773991	Wilcoxon rank sum test	two.sided	0.988061
Surgery/Biopsy	CHST12	0.932313	0.584128	4.16832	1.53616	1.18764	1.16246	1.05203	1.26537	1.51302	0.751622	0.997405	2.41385	0.539257	1.89852	0.608182	1.30056	0.616565	1.04728	0.95511	0.502929	0.366742	1.31746	0.51398	0.635946	0.313543	0.794559	1.16246	0.635946	1.82791	0.0773991	Wilcoxon rank sum test	two.sided	0.988061
Surgery/Biopsy	CCDC61	0.971865	0.913622	0.378725	0.982982	1.03368	1.31038	0.921133	5.53053	0.978771	0.244945	0.67912	0.773932	0.109891	0.21985	0.508056	1.24469	0.704104	0.704332	0.922734	0.239187	0.0343105	0.0509411	0.559889	0.0258776	1.34704	6.95664	0.971865	0.559889	1.73582	0.0773991	Wilcoxon rank sum test	two.sided	0.988061
Surgery/Biopsy	CREG1	1.4187	0.648473	1.42801	1.45363	0.800161	0.983194	0.937713	2.76313	0.854196	1.86862	2.519	2.36475	0.531245	0.817523	1.19524	0.785757	0.778979	0.444213	0.727263	0.943513	0.907171	3.79166	0.923223	0.300668	1.55564	0.604046	1.4187	0.817523	1.73536	0.0773991	Wilcoxon rank sum test	two.sided	0.988061
Surgery/Biopsy	FSCN1	1.524	0.616237	0.344856	1.06772	1.0586	0.590173	1.81722	2.00597	0.80638	1.14367	1.12252	1.40169	0.235789	0.427936	0.570549	1.72916	0.126317	1.04797	1.6664	0.463861	0.306393	1.09567	0.215703	0.636542	0.626235	0.627618	1.06772	0.626235	1.70499	0.0773991	Wilcoxon rank sum test	two.sided	0.988061
Surgery/Biopsy	SMTN	1.39601	1.44552	0.443019	1.0349	1.23033	0.946055	1.43805	1.75487	1.3369	3.35105	1.22744	0.65979	1.79168	0.707332	1.41562	0.924921	0.345129	5.96146	0.982148	0.489948	0.28526	0.824821	0.847494	1.83588	0.798441	0.757802	1.3369	0.824821	1.62084	0.0773991	Wilcoxon rank sum test	two.sided	0.988061
Surgery/Biopsy	RNF141	0.463358	1.60784	0.998934	1.3424	1.34688	0.6491	0.539493	0.881971	0.903115	0.927921	0.398054	1.21701	0.581421	1.20125	0.895305	0.384264	0.284041	0.294206	0.400237	0.665842	0.211168	0.406269	0.586377	0.590262	0.68144	1.30104	0.903115	0.586377	1.54016	0.0773991	Wilcoxon rank sum test	two.sided	0.988061
Surgery/Biopsy	SLC8B1	1.2906	0.486468	1.22168	0.828058	0.642007	0.957918	1.09075	2.96164	2.38761	1.65401	1.52752	0.799183	0.532182	0.59783	0.850598	1.05092	1.34932	1.53245	0.75547	0.77397	0.325773	0.261087	0.810345	0.653694	1.77582	1.1332	1.22168	0.799183	1.52866	0.0773991	Wilcoxon rank sum test	two.sided	0.988061
Surgery/Biopsy	FAM101B	1.99514	0.69962	1.43638	1.38472	1.37651	1.10653	1.31022	2.44526	1.19374	1.08915	1.96337	0.560112	0.842441	1.11322	1.85129	1.65303	0.661177	5.15412	0.907675	0.501396	2.40635	0.886181	0.678558	1.1917	0.970599	0.728993	1.37651	0.907675	1.51653	0.0773991	Wilcoxon rank sum test	two.sided	0.988061
Surgery/Biopsy	FGFR1OP2	1.43101	1.25635	1.17513	0.80535	0.997921	1.16864	1.24827	1.49489	1.13006	1.02543	0.797109	0.268252	2.51064	1.12416	1.09797	1.66621	0.649563	0.777429	0.972857	1.14546	0.199768	0.760618	0.609207	0.557913	3.51822	0.478069	1.16864	0.777429	1.50321	0.0773991	Wilcoxon rank sum test	two.sided	0.988061
Surgery/Biopsy	HIC2	1.12457	0.880511	0.667008	0.545685	1.26278	1.32254	1.59151	1.49694	1.02699	3.24358	0.887635	1.17747	0.706213	0.403456	0.553643	0.860697	33.5687	0.879904	1.22435	22.7838	0.00778829	0.0114326	0.749376	0.400077	0.679057	0.88142	1.12457	0.749376	1.50068	0.0773991	Wilcoxon rank sum test	two.sided	0.988061
Surgery/Biopsy	ETV6	1.26542	0.68825	2.45732	1.68719	1.37841	1.31136	0.792681	1.62902	1.37912	1.26813	1.75548	2.6355	0.745391	2.19886	1.25363	0.886618	1.21711	0.918681	0.684238	1.27114	1.74477	0.882565	1.18528	0.426421	0.705903	0.614201	1.37841	0.918681	1.50043	0.0773991	Wilcoxon rank sum test	two.sided	0.988061
Surgery/Biopsy	PPIF	0.880059	1.17348	0.172964	0.683723	0.500301	0.660545	1.90171	1.31072	1.39469	1.12447	0.886453	0.767369	0.277081	0.300542	1.30509	0.579624	0.207001	0.594183	0.287275	0.836561	0.816174	0.781536	1.12655	0.266029	0.544088	1.08776	0.886453	0.594183	1.49189	0.0773991	Wilcoxon rank sum test	two.sided	0.988061
Surgery/Biopsy	ARAP3	0.821594	1.13575	1.51756	1.28237	1.11692	0.798956	1.16274	2.51226	1.68059	3.69547	1.53	1.25908	7.52784	0.860093	4.39919	0.648218	0.600791	1.40506	0.414401	1.08745	0.0723544	0.328891	1.38513	0.145161	1.27475	0.469847	1.28237	0.860093	1.49097	0.0773991	Wilcoxon rank sum test	two.sided	0.988061
Surgery/Biopsy	SNRPE	1.39725	0.872608	0.758617	0.99882	0.778842	1.21781	2.28136	2.40894	0.931032	1.27946	2.13103	1.16472	0.303574	0.817454	1.17637	1.14039	1.8274	0.597132	1.5829	0.269999	0.821435	0.542633	1.02804	0.675986	0.614278	1.8077	1.21781	0.821435	1.48254	0.0773991	Wilcoxon rank sum test	two.sided	0.988061
Surgery/Biopsy	PI4K2A	1.16775	1.18631	0.641073	0.829307	0.753211	0.761184	3.44442	1.85517	1.12726	0.899487	2.58614	0.915897	0.673918	1.30126	0.412156	1.19743	1.03619	0.763492	1.13534	0.757168	0.0477688	0.984181	0.541332	1.0433	0.635594	0.57052	1.12726	0.763492	1.47646	0.0773991	Wilcoxon rank sum test	two.sided	0.988061
Surgery/Biopsy	TMEM41B	1.07389	1.10959	0.611285	1.3355	0.855046	0.664973	1.24769	1.46733	1.06053	1.79436	0.993359	0.733807	0.570012	2.77764	0.709268	0.950147	0.436466	0.640992	0.971945	1.37555	0.0239527	1.64133	0.94381	0.0744316	0.590023	1.01791	1.07389	0.733807	1.46345	0.0773991	Wilcoxon rank sum test	two.sided	0.988061
Surgery/Biopsy	TOMM34	1.17836	0.669734	0.870373	0.669124	0.709128	1.31332	2.50478	1.27764	0.998311	0.607158	2.0822	1.44545	0.422912	0.690262	1.08635	1.06924	0.598137	0.684916	1.23215	0.564261	0.0201506	0.51994	1.71373	0.510819	0.871877	0.560406	0.998311	0.684916	1.45757	0.0773991	Wilcoxon rank sum test	two.sided	0.988061
Surgery/Biopsy	TNFRSF18	2.65758	0.244633	1.30836	2.05117	1.25769	1.9159	1.16274	6.62052	0.512013	7.08734	1.51868	0.153784	0.20431	0.34771	1.09925	1.60637	2.29278	1.37216	1.18496	0.865732	0.0039548	2.80046	1.90413	0.750728	0.796472	1.05356	1.51868	1.05356	1.44147	0.0773991	Wilcoxon rank sum test	two.sided	0.988061
Surgery/Biopsy	TRIM11	0.972504	1.80603	0.474054	1.24474	0.716701	0.773828	1.76273	1.34745	0.846423	0.683088	1.09963	1.11362	0.517604	0.522731	0.456155	1.01308	0.702007	0.693796	1.18016	1.69477	0.507419	1.08616	0.798962	0.559878	0.486077	0.456099	0.972504	0.693796	1.40171	0.0773991	Wilcoxon rank sum test	two.sided	0.988061
Surgery/Biopsy	DOT1L	0.64294	0.777264	1.04296	1.21364	1.37787	0.773136	1.01758	3.703	0.805197	1.9448	0.714222	1.26285	0.503794	0.411805	1.00229	0.941712	1.85168	1.22237	0.733454	0.24582	0.528182	0.728266	0.636228	1.69989	0.23996	0.488161	1.01758	0.728266	1.39726	0.0773991	Wilcoxon rank sum test	two.sided	0.988061
Surgery/Biopsy	CENPM	3.23264	0.947	0.756278	0.736021	0.803398	2.10571	1.45896	0.638479	0.850761	1.32732	0.9256	2.66787	0.166248	0.370976	0.779079	1.34697	0.45017	0.795148	1.51114	0.640909	0.00999599	0.097759	0.62972	0.832767	0.662458	1.92894	0.9256	0.662458	1.39722	0.0773991	Wilcoxon rank sum test	two.sided	0.988061
Surgery/Biopsy	POLR2E	1.51516	0.962099	0.573419	1.26461	0.80535	1.07548	2.52973	2.23603	0.885564	0.744606	1.10698	0.927673	0.739849	0.897099	0.350737	1.03867	1.16565	0.784092	0.910884	0.800726	0.617131	0.72251	0.517156	1.19007	0.794475	1.44991	1.07548	0.800726	1.34313	0.0773991	Wilcoxon rank sum test	two.sided	0.988061
Surgery/Biopsy	PDE12	1.03263	0.627168	1.69389	0.950109	0.823168	0.933295	0.915598	4.2143	1.03338	1	0.965707	1.33431	0.64875	0.933201	0.65909	0.680428	1.66683	0.422838	1.03888	0.818126	92.6728	0.793148	0.719448	0.628368	0.51402	0.346677	0.965707	0.719448	1.34229	0.0773991	Wilcoxon rank sum test	two.sided	0.988061
Surgery/Biopsy	AP2M1	1.37145	0.932226	0.431833	1.18126	1.69939	0.987128	1.69234	0.763924	0.743275	1.24704	1.09728	0.820995	0.336109	0.81715	1.02537	0.9552	0.62636	1.13096	1.2526	0.549784	0.319672	1.55755	0.616877	0.921929	0.483301	0.841149	1.09728	0.820995	1.33653	0.0773991	Wilcoxon rank sum test	two.sided	0.988061
Surgery/Biopsy	TAX1BP3	0.371812	0.905685	0.869427	1.34542	1.67675	0.809792	0.998428	1.8718	0.865543	3.53146	0.636853	0.578166	0.381306	0.51988	1.4322	0.712134	0.496009	0.913977	0.81487	0.270548	0.687469	0.685848	2.10139	1.61127	0.371968	0.805492	0.905685	0.687469	1.31742	0.0773991	Wilcoxon rank sum test	two.sided	0.988061
Surgery/Biopsy	PRDX5	0.594195	1.23651	0.368376	1.00451	0.78906	0.980488	1.57181	0.980283	0.885118	1.00899	1.05637	0.842634	0.886808	0.856995	0.59356	0.367529	0.460949	0.537017	1.13952	0.539604	0.749223	1.37832	0.404977	1.05464	0.573364	0.849269	0.980488	0.749223	1.30867	0.0773991	Wilcoxon rank sum test	two.sided	0.988061
Surgery/Biopsy	GTF2A2	0.933154	0.644118	0.541005	0.822755	1.0132	0.885705	0.878751	1.96082	1.55515	1.33839	1.42746	1.58095	0.617152	0.617998	0.600195	0.774781	0.726815	0.835046	0.881723	0.50495	0.307015	1.71367	0.908563	0.31873	0.50842	1.4932	0.933154	0.726815	1.28389	0.0773991	Wilcoxon rank sum test	two.sided	0.988061
Surgery/Biopsy	PTBP1	1.08343	1.00537	0.774877	0.886321	1.27367	0.875632	1.14884	0.900903	0.895646	0.541157	0.876843	0.652084	0.665476	0.589668	0.580579	0.966989	0.939179	0.792402	0.859337	0.519776	1.32434	0.671003	0.891982	0.939313	0.617913	0.699803	0.895646	0.699803	1.27986	0.0773991	Wilcoxon rank sum test	two.sided	0.988061
Surgery/Biopsy	CPSF3	0.861313	0.762198	0.86436	1.30116	1.15096	1.06588	0.933467	0.998394	0.719781	2.35063	2.07187	1.6617	0.381174	0.821013	0.989696	1.14662	0.787203	0.675994	1.28271	0.682477	0.542502	0.891765	0.430858	2.56562	0.498233	0.389258	0.998394	0.787203	1.26828	0.0773991	Wilcoxon rank sum test	two.sided	0.988061
Surgery/Biopsy	UBAP2	0.924297	1.19083	0.729347	0.945777	1.15883	0.943345	1.1773	0.586359	0.790165	2.21205	0.894714	0.754308	0.753163	0.846548	0.732036	0.598449	1.28418	0.830721	0.505108	0.611378	1.41106	0.660066	0.825664	1.1522	0.840225	0.571584	0.943345	0.754308	1.25061	0.0773991	Wilcoxon rank sum test	two.sided	0.988061
Surgery/Biopsy	NDUFA11	1.30042	1.48215	0.896548	0.826111	1.12502	1.06353	1.28187	0.929818	0.785478	1.88786	1.07062	0.904583	0.709349	1.21531	0.809237	0.546722	1.52848	0.508653	1.05116	0.935802	1.10641	0.859894	0.721719	3.18957	0.584938	0.671609	1.07062	0.859894	1.24506	0.0773991	Wilcoxon rank sum test	two.sided	0.988061
Surgery/Biopsy	CD47	0.745606	0.807407	0.757927	0.978205	0.987218	0.976668	0.630417	1.13719	1.27084	1.71629	1.05358	0.979783	0.459976	1.28929	1.01037	1.14952	0.319162	0.830369	0.610067	0.804285	0.678805	0.34559	0.311674	0.386718	0.923295	0.880526	0.978205	0.804285	1.21624	0.0773991	Wilcoxon rank sum test	two.sided	0.988061
Surgery/Biopsy	DEGS1	2.12531	0.605704	0.983637	1.04114	1.01464	0.977894	1.3311	2.38291	0.852936	0.77499	0.880664	1.46118	0.548308	0.820939	0.826018	0.873661	0.478015	0.573412	0.985903	0.780933	0.600163	0.747978	2.2059	0.800823	0.813805	1.83512	0.983637	0.813805	1.20869	0.0773991	Wilcoxon rank sum test	two.sided	0.988061
Surgery/Biopsy	HM13	0.784459	1.38365	0.73449	0.963459	0.889449	0.917273	0.761664	1.05819	1.50531	0.892106	0.721526	1.09411	1.16269	0.82342	0.801187	0.552765	0.741408	0.640992	0.556749	0.72889	1.02191	0.48986	0.633845	0.930061	0.888927	0.468241	0.892106	0.741408	1.20326	0.0773991	Wilcoxon rank sum test	two.sided	0.988061
Surgery/Biopsy	MAP2K2	1.03418	0.9003	0.765095	0.897973	0.955711	0.888463	1.26026	1.39328	0.701846	1.18359	1.19858	0.783244	0.549284	0.808162	0.915134	0.710633	0.959664	0.715495	0.927543	0.545327	1.06264	0.990315	0.498926	2.44227	0.442869	0.834917	0.955711	0.808162	1.18257	0.0773991	Wilcoxon rank sum test	two.sided	0.988061
Surgery/Biopsy	BCL7C	1.09564	0.873967	0.796042	1.29106	1.61919	0.955186	0.887641	1.01311	0.721915	3.80033	1.29085	0.938066	0.859785	0.515304	0.822877	0.86048	1.35045	0.843355	0.960015	0.389622	0.994709	1.16504	0.633228	1.76452	0.409803	0.513924	1.01311	0.859785	1.17833	0.0773991	Wilcoxon rank sum test	two.sided	0.988061
Surgery/Biopsy	DCTN5	0.567269	1.00422	0.556949	1.10266	1.12184	0.947515	1.27813	0.585905	1.12606	0.133749	0.710979	0.61095	2.19279	0.608303	1.10161	0.772092	1.81331	0.961767	1.23676	1.25452	0.803398	1.36285	0.60068	2.52974	1.679	1.06599	0.947515	1.10161	0.860117	0.0773991	Wilcoxon rank sum test	two.sided	0.988061
Surgery/Biopsy	VPS36	0.72909	1.61191	0.971293	1.0312	1.07285	1.09062	0.963707	0.71698	1.03629	1.14677	0.822614	1.16797	2.3895	1.43234	0.981779	1.05883	0.593838	0.827054	1.26438	0.617398	1.40981	1.75288	1.75247	1.04198	2.08662	1.97261	1.0312	1.26438	0.815578	0.0773991	Wilcoxon rank sum test	two.sided	0.988061
Surgery/Biopsy	CBFA2T3	1.9373	0.319244	0.340658	0.227908	0.612723	0.974717	1.19092	2.58402	0.873588	0.011236	0.940314	9.9588	1.22131	1.04885	2.51986	0.732106	4.88587	1.0181	2.21731	3.25579	2.96214	0.566345	1.09246	0.625574	0.316138	0.493938	0.873588	1.09246	0.799649	0.0773991	Wilcoxon rank sum test	two.sided	0.988061
Surgery/Biopsy	ZNF512	0.793416	0.792286	1.1396	1.00963	0.919109	0.909269	0.685259	0.699061	0.950195	5.70542	0.975757	1.19272	1.54798	1.06532	1.49724	1.04402	1.30413	1.15429	1.11748	0.52116	2.91097	0.28723	1.19967	1.15448	0.947067	0.888106	0.919109	1.15429	0.796252	0.0773991	Wilcoxon rank sum test	two.sided	0.988061
Surgery/Biopsy	ADAM17	0.819763	1.00247	0.734637	1.07716	1.04648	0.854705	0.141531	0.828249	0.947786	0.79827	0.740282	0.834765	1.18256	0.753823	1.13473	1.04242	1.386	1.06881	1.01018	0.783977	0.160711	2.19934	0.515438	1.85985	1.13799	1.03476	0.828249	1.04242	0.794545	0.0773991	Wilcoxon rank sum test	two.sided	0.988061
Surgery/Biopsy	MATR3	1.0188	1.30727	1.93184	0.976193	1.43933	1.11559	0.90668	0.572956	0.96046	0.282629	0.871109	0.512873	2.97862	1.33516	0.96195	1.17316	1.51971	0.999633	0.930476	4.45784	1.14468	1.23027	1.32045	1.92535	2.30127	0.988298	0.976193	1.23027	0.793476	0.0773991	Wilcoxon rank sum test	two.sided	0.988061
Surgery/Biopsy	CNTLN	1.22111	1.37655	1.47904	0.943512	1.66851	1.23935	0.625508	0.398546	1.31244	0.00257837	1.16788	0.938135	1.47997	2.20456	1.49288	1.70016	6.90074	1.54868	0.448083	2.0656	0.00788504	0.54365	2.44558	2.35513	2.50083	0.404884	1.22111	1.54868	0.788484	0.0773991	Wilcoxon rank sum test	two.sided	0.988061
Surgery/Biopsy	ATXN7L1	1.4568	1.22055	1.69881	0.958762	0.710277	1.33445	0.836183	0.248616	1.04438	0.167594	1.11035	1.55489	1.47174	1.21466	1.33393	0.615356	6.54548	1.16566	1.13896	5.42982	4.4693	1.27227	0.842142	1.46619	1.9622	0.0395468	1.04438	1.33393	0.782929	0.0773991	Wilcoxon rank sum test	two.sided	0.988061
Surgery/Biopsy	C1orf53	0.969237	0.906916	0.334169	0.247943	1.27408	0.942334	0.990208	0.117272	0.806001	0.380087	0.862048	3.70083	1.26874	0.0950318	0.306513	1.13405	0.56117	0.396557	0.922733	0.699843	4.40588	4.24216	1.01882	1.33701	4.59503	50.9615	0.862048	1.13405	0.760153	0.0773991	Wilcoxon rank sum test	two.sided	0.988061
Surgery/Biopsy	ICMT	1.01454	0.830459	0.52953	0.504075	0.601789	0.819461	1.15982	0.580383	0.768413	0.37353	1.76483	1.19041	1.44904	1.4458	0.790408	0.816156	1.01102	1.51395	1.51717	0.438884	0.582041	1.25254	0.846783	0.812308	1.00953	1.24325	0.768413	1.01102	0.760039	0.0773991	Wilcoxon rank sum test	two.sided	0.988061
Surgery/Biopsy	C1orf21	1.02438	1.83795	0.845081	0.724186	0.757664	0.662112	1.46605	0.369287	0.796376	0.0707809	0.790706	0.913582	2.60392	3.38243	0.789046	0.647125	1.06946	0.300352	1.82751	1.06125	0.895325	1.35181	0.993022	0.865125	1.23848	1.44403	0.790706	1.06125	0.745071	0.0773991	Wilcoxon rank sum test	two.sided	0.988061
Surgery/Biopsy	FAIM	0.618208	1.06267	1.58824	0.440001	1.32062	1.0712	0.840803	0.309492	0.867415	0.0567753	0.701582	1.71595	0.553253	1.05277	0.717834	0.710669	1.13379	1.34829	1.4309	74.8832	0.0123252	3.8421	1.46358	1.01193	2.07986	0.937057	0.840803	1.13379	0.741584	0.0773991	Wilcoxon rank sum test	two.sided	0.988061
Surgery/Biopsy	ADAT2	0.80936	0.577947	0.948734	0.544311	1.03534	0.770728	0.806476	0.916148	0.91553	3.2175	1.01924	1.24534	0.425983	1.07754	0.910418	0.88705	1.32693	1.53753	1.11164	1.71295	1.445	1.79933	1.55667	1.69158	0.621202	0.904983	0.91553	1.24534	0.735166	0.0773991	Wilcoxon rank sum test	two.sided	0.988061
Surgery/Biopsy	FBXL17	1.06347	0.603898	2.26009	0.667884	0.899587	1.0308	0.641511	0.614364	1.79696	0.140898	1.26449	3.12162	0.825212	3.09381	1.07833	0.901107	1.31724	0.780117	1.25305	2.75272	1.22518	1.03198	0.84227	1.36166	0.746838	1.56341	0.899587	1.22518	0.734249	0.0773991	Wilcoxon rank sum test	two.sided	0.988061
Surgery/Biopsy	SYF2	0.91724	1.76067	1.383	0.962708	0.895103	1.06431	0.834615	0.441094	1.24089	0.375188	0.75853	0.749049	1.72074	1.50037	1.11694	0.712034	1.29903	0.698287	1.25122	3.24102	1.12946	1.09887	1.79443	1.36874	1.68467	1.20554	0.91724	1.25122	0.733078	0.0773991	Wilcoxon rank sum test	two.sided	0.988061
Surgery/Biopsy	SLC22A14	0.0482254	6.29659	0.779729	2.87945	1.21482	0.263853	0.35684	0.0390906	0.853822	0.0816483	0.964737	1.36689	82.4679	0.928915	1.02014	0.284543	0.881839	0.834658	0.090464	6.29859	112.985	1.06976	5.09408	6.68506	34.0032	0.00376238	0.779729	1.06976	0.72888	0.0773991	Wilcoxon rank sum test	two.sided	0.988061
Surgery/Biopsy	GTPBP4	0.87177	1.28316	1.49402	0.882447	1.21021	1.02727	0.874786	0.398788	1.3423	0.189792	0.949517	0.616289	2.20613	0.721249	1.9198	0.903358	1.13999	1.1261	0.991084	3.97774	1.30503	2.7333	1.57162	4.58512	3.31713	0.810716	0.949517	1.30503	0.727583	0.0773991	Wilcoxon rank sum test	two.sided	0.988061
Surgery/Biopsy	RPGR	0.893147	0.46602	1.51172	0.596	2.30759	0.930518	0.672279	1.47914	0.723583	0.158298	0.961424	1.0065	1.32854	1.5285	1.27274	0.605953	2.00749	1.2606	0.814176	0.977008	0.852643	0.327393	2.61845	2.27406	3.97046	2.51762	0.893147	1.27274	0.701751	0.0773991	Wilcoxon rank sum test	two.sided	0.988061
Surgery/Biopsy	SNTB2	1.35	0.692524	1.00251	1.16099	1.27014	0.832531	0.946578	1.20009	0.820417	0.134398	0.810583	1.46103	2.62086	0.984697	0.970578	0.683053	1.35446	1.00853	0.805898	1.81831	1.60298	0.799688	1.57334	1.60857	0.885889	1.90143	0.946578	1.35446	0.698861	0.0773991	Wilcoxon rank sum test	two.sided	0.988061
Surgery/Biopsy	ST8SIA1	1.16238	0.609347	0.938857	2.03454	1.27408	1.49682	1.39742	0.0319832	1.46255	0.0207581	1.30139	1.80251	0.196196	1.82371	0.96593	2.70332	2.3444	0.156118	1.9629	80.4819	16.5034	0.0132069	1.53337	0.715375	2.14435	36.401	1.27408	1.82371	0.698619	0.0773991	Wilcoxon rank sum test	two.sided	0.988061
Surgery/Biopsy	TNFAIP8L3	0.864129	1.71725	0.716077	0.512417	0.922607	0.60963	0.906724	0.361454	0.825732	2.33093	0.58119	0.635317	0.930408	8.08258	14.3989	0.349089	1.14021	1.0181	2.66274	55.2876	0.253898	3.51493	1.18403	22.2573	0.322249	80.0823	0.825732	1.18403	0.697392	0.0773991	Wilcoxon rank sum test	two.sided	0.988061
Surgery/Biopsy	DENND5B	0.863416	2.36287	2.86805	1.71167	0.49698	1.81814	0.830647	0.586359	1.54376	0.00574988	1.30523	1.94648	17.2093	9.24802	0.534468	1.3507	1.09157	0.861593	0.803189	9.93776	359.266	1.42289	1.74955	1.89702	2.73251	71.9932	1.30523	1.89702	0.688046	0.0773991	Wilcoxon rank sum test	two.sided	0.988061
Surgery/Biopsy	SMARCB1	0.903821	1.03215	0.783114	0.51235	1.00707	0.956346	0.909954	2.22168	1.15871	0.297004	1.11454	2.15029	0.914503	0.721987	1.44499	1.55792	1.41307	0.962082	1.35016	4.07555	2.79288	1.38535	0.658601	0.0914953	1.77737	2.17609	0.956346	1.41307	0.676787	0.0773991	Wilcoxon rank sum test	two.sided	0.988061
Surgery/Biopsy	DOPEY1	0.649412	0.507846	0.886695	1.81162	0.676961	0.775787	0.532398	0.308798	0.919857	0.00420868	0.684774	0.786012	1.00163	2.10165	1.952	1.93132	0.980186	0.677312	0.646603	2.43885	0.199183	0.4561	1.01882	1.98181	1.46884	0.121836	0.676961	1.00163	0.675856	0.0773991	Wilcoxon rank sum test	two.sided	0.988061
Surgery/Biopsy	RGCC	2.57983	0.711379	0.930038	2.57687	1.0935	1.71016	0.683042	7.38812	1.84129	0.0096435	1.35864	7.40853	1.87773	3.89993	2.02299	2.00639	1.06228	3.32579	1.33744	1.02743	173.92	8.14107	3.16369	0.291529	1.98624	2.19396	1.35864	2.02299	0.671603	0.0773991	Wilcoxon rank sum test	two.sided	0.988061
Surgery/Biopsy	MCOLN2	1.26746	0.268313	1.19769	0.549149	0.810776	0.503398	0.636714	0.787008	3.35712	0.028482	0.800581	26.5101	0.303059	6.51688	2.97742	1.16936	2.02877	0.864291	0.399392	2.32933	275.48	0.0509411	1.18242	0.806068	1.61447	0.945952	0.787008	1.18242	0.665591	0.0773991	Wilcoxon rank sum test	two.sided	0.988061
Surgery/Biopsy	ELF1	1.02368	1.77904	1.77848	1.21314	1.22736	1.3928	0.859811	0.524394	1.38627	0.411598	0.798957	0.519366	2.14111	1.82471	1.13051	0.978087	1.94454	1.11849	1.11174	5.13337	1.99209	1.27262	2.48503	2.31651	2.22992	0.75517	1.21314	1.82471	0.66484	0.0773991	Wilcoxon rank sum test	two.sided	0.988061
Surgery/Biopsy	MTUS1	0.799532	1.02696	2.98733	1.16271	1.28821	1.22672	0.409324	0.446362	0.951165	0.28389	0.93029	2.62423	2.01537	1.63825	0.994219	0.65217	3.57273	1.14383	1.17639	1.65013	0.454408	1.44526	0.724458	3.48531	2.52525	0.944027	0.951165	1.44526	0.658126	0.0773991	Wilcoxon rank sum test	two.sided	0.988061
Surgery/Biopsy	GPRIN3	1.50215	0.413588	6.85388	0.436853	0.530517	0.825702	1.15237	1.5489	2.42022	0.642811	2.36085	1.18223	1.66214	6.26966	2.49787	1.70388	2.52794	2.11875	0.688537	1.57698	1.8507	0.00548596	1.84551	2.88117	40.7426	2.14124	1.15237	1.8507	0.622667	0.0773991	Wilcoxon rank sum test	two.sided	0.988061
Surgery/Biopsy	MACROD1	1.18635	0.699621	1.02504	0.342134	2.10299	1.45633	1.69184	1.64453	0.522366	5.73509	0.530897	0.441505	3.69217	0.881278	1.37427	1.95349	4.52372	1.95365	2.7682	21.6951	1.15581	2.02066	1.29339	11.4461	1.82342	1.59173	1.18635	1.95349	0.607297	0.0773991	Wilcoxon rank sum test	two.sided	0.988061
Surgery/Biopsy	ZCCHC4	1.18635	6.763	0.601505	0.737348	1.3744	0.732926	0.852336	0.0185166	0.949021	0.0194401	1.43407	0.545474	1.16621	2.43364	1.25808	1.40833	22.046	1.10033	2.64914	18.8958	1.26949	4.83237	1.75977	0.0581309	3.18117	0.154511	0.852336	1.40833	0.605212	0.0773991	Wilcoxon rank sum test	two.sided	0.988061
Surgery/Biopsy	RPS6KC1	0.803357	0.513055	0.818139	0.706049	0.737623	1.56715	1.67523	0.795817	0.806001	0.00472867	1.47321	0.794546	2.22231	1.02588	1.02995	1.15939	2.03538	0.303037	1.33173	3.85727	0.00234656	1.4758	1.09547	2.12514	6.43304	1.38099	0.803357	1.33173	0.603244	0.0773991	Wilcoxon rank sum test	two.sided	0.988061
Surgery/Biopsy	NDRG2	0.711666	2.16772	0.83126	0.267663	0.593765	0.682717	0.128579	0.558615	1.1078	0.39084	1.42294	1.35675	1.95725	1.64356	1.0396	0.768436	6.20239	0.517038	1.38582	3.43495	0.693433	0.447355	1.13289	1.16526	0.81071	0.603722	0.682717	1.13289	0.602632	0.0773991	Wilcoxon rank sum test	two.sided	0.988061
Surgery/Biopsy	ZNF407	0.808063	1.19453	1.9271	0.881767	0.909011	0.780926	0.713753	0.0865119	1.01781	0.965281	1.60459	0.141161	1.44327	1.05091	0.728683	3.45657	4.52677	1.17385	0.758809	2.81492	1.56302	2.56339	0.776817	8.38285	1.83054	2.77187	0.909011	1.56302	0.581575	0.0773991	Wilcoxon rank sum test	two.sided	0.988061
Surgery/Biopsy	ZNF366	1.29313	0.699621	1.21843	0.527443	0.992512	0.893697	0.438626	0.0191899	3.48702	0.012626	0.768694	0.915661	13.2795	2.33982	1.51071	0.3518	1.49	0.722998	0.126129	118.273	1.26949	0.0159666	2.67095	4.8396	1.13957	1.33751	0.768694	1.33751	0.574721	0.0773991	Wilcoxon rank sum test	two.sided	0.988061
Surgery/Biopsy	TGFBR3	1.4673	1.77325	7.69851	0.800786	0.925611	2.30225	0.589465	1.86569	0.553865	5.41064	1.42772	2.58601	2.84743	2.5901	1.31549	1.03162	3.26653	0.626984	3.29547	2.09953	194.232	4.2605	11.8271	1.07974	2.2578	41.614	1.4673	2.5901	0.566503	0.0773991	Wilcoxon rank sum test	two.sided	0.988061
Surgery/Biopsy	SYTL3	1.47612	0.309668	1.53718	0.944189	1.13119	0.547013	0.663343	1.91121	2.07405	1.02201	3.31705	0.256793	7.48118	3.06152	1.35576	1.45806	3.6666	3.82385	2.10572	128.071	19.0424	1.6403	1.478	0.410184	0.760329	3.55099	1.13119	2.10572	0.537197	0.0773991	Wilcoxon rank sum test	two.sided	0.988061
Surgery/Biopsy	ZNF778	11.2044	0.288079	1.26122	0.358141	0.802196	1.40947	0.112191	0.229445	0.818122	0.0453602	1.39254	2.60405	11.4186	12.7659	0.390401	0.291612	1.49529	3.30945	0.534214	0.699843	1.26949	31.0231	5.77329	0.0636672	10.1091	0.808912	0.802196	1.49529	0.536481	0.0773991	Wilcoxon rank sum test	two.sided	0.988061
Surgery/Biopsy	ZNF551	1.2485	0.693051	0.669798	2.30093	1.02028	1.79409	0.592544	0.372151	1.44201	0.00790145	0.781708	0.67771	2.15134	1.09562	0.817803	0.652224	4.4092	0.939157	1.04928	70.6842	0.00798422	2.35348	1.46178	1.54572	4.75035	123.764	0.781708	1.46178	0.534765	0.0773991	Wilcoxon rank sum test	two.sided	0.988061
Surgery/Biopsy	ST7L	1.58828	1.43945	0.574898	0.93228	1.23184	1.39642	0.703827	0.302725	0.657062	0.252721	0.718214	0.363834	1.09629	1.93089	0.93945	0.893431	32.2753	2.47912	1.35191	0.947888	0.181356	3.39533	1.44172	2.46292	0.670836	2.42674	0.718214	1.35191	0.531258	0.0773991	Wilcoxon rank sum test	two.sided	0.988061
Surgery/Biopsy	AQP1	0.968109	2.58617	1.62358	0.472204	0.681482	1.16968	0.911539	0.608581	1.29494	0.855591	1.5279	2.83775	3.81578	3.24456	0.572444	0.752221	4.11553	0.457305	1.86915	5.16697	3.60616	0.592681	1.3933	1.61553	1.57196	2.16263	0.968109	1.86915	0.517942	0.0773991	Wilcoxon rank sum test	two.sided	0.988061
Surgery/Biopsy	IQGAP2	2.54686	0.785658	5.01254	0.625552	0.743032	1.12669	0.434094	1.65673	3.30136	0.285462	1.79364	1.63642	1.95565	4.46289	2.34202	1.19354	3.13293	4.26536	0.981235	2.18957	2.84012	0.908289	1.8623	0.700339	261.917	8.07982	1.12669	2.18957	0.514571	0.0773991	Wilcoxon rank sum test	two.sided	0.988061
Surgery/Biopsy	FASTKD2	0.603068	10.0945	0.741231	0.67379	1.14924	0.726894	1.46479	0.993098	0.615606	0.00648002	0.842954	1.44856	1.89935	0.678676	0.919022	1.90422	0.436002	0.774734	0.950554	2.32574	9.0923	8.49206	1.06851	1.78446	1.9693	0.737327	0.741231	1.44856	0.511701	0.0773991	Wilcoxon rank sum test	two.sided	0.988061
Surgery/Biopsy	SSPN	1.38287	2.07074	2.22699	0.950884	1.01305	3.47842	0.412969	0.813872	3.35916	0.224361	2.05475	4.83072	3.98227	32.6342	1.61898	5.62079	7.61935	1.44128	2.71399	27.8537	11.1433	0.324625	1.32867	1.77437	1.79231	0.235667	1.38287	2.71399	0.509535	0.0773991	Wilcoxon rank sum test	two.sided	0.988061
Surgery/Biopsy	BRD1	0.649019	1.21726	0.606456	1.03769	0.742707	1.48852	0.757491	0.936186	0.57912	1.8907	0.465199	1.3072	0.606787	0.647	1.14516	1.58766	0.71761	1.49362	1.49423	2.78565	7.22073	1.50574	0.852855	0.484594	1.65421	2.29066	0.757491	1.49362	0.507152	0.0773991	Wilcoxon rank sum test	two.sided	0.988061
Surgery/Biopsy	HEYL	1.53786	1.07554	1.13898	0.97952	0.842497	1.21547	2.41222	0.48584	1.74913	3.47216	2.68569	2.44947	6.17452	4.68552	1.02266	1.30622	0.206577	8.26563	2.07253	7.95276	1.26949	0.0928733	1.77434	4.08104	24.8132	15.3693	1.21547	2.44947	0.49622	0.0773991	Wilcoxon rank sum test	two.sided	0.988061
Surgery/Biopsy	MOAP1	1.26472	0.476553	0.76094	1.31318	0.668574	2.11954	1.61747	0.934823	0.615282	0.0134585	0.512438	1.76386	67.2431	0.981995	0.429118	1.29047	1.51361	0.972026	2.2961	12.8305	0.00984102	1.66684	1.54466	0.0598662	10.3133	5.66238	0.76094	1.54466	0.492628	0.0773991	Wilcoxon rank sum test	two.sided	0.988061
Surgery/Biopsy	CHST13	0.533542	0.979469	5.01254	0.153489	0.474656	1.61244	1.18659	0.351815	2.63933	0.136081	2.23993	18.6552	49.4808	1.9213	2.47254	3.85576	20.2823	3.14602	1.99116	3.49921	1.89013	0.578724	1.92443	0.507142	0.183801	0.246191	0.979469	1.99116	0.491908	0.0773991	Wilcoxon rank sum test	two.sided	0.988061
Surgery/Biopsy	MAPK10	0.659081	0.617312	0.181176	1.06386	0.733559	0.732926	0.939912	0.0285256	0.82847	1.77138	0.445887	1.61873	0.551336	0.58075	0.422579	1.78382	0.130359	0.542541	2.03001	0.963934	31.7373	3.1086	1.62313	1.33701	34.0032	25.0763	0.732926	1.61873	0.452778	0.0773991	Wilcoxon rank sum test	two.sided	0.988061
Surgery/Biopsy	ATF3	1.16661	0.59722	5.23628	1.47636	2.22398	1.4686	6.65104	4.66741	0.971547	0.684266	0.744868	0.804735	2.40314	1.25496	7.93139	7.18598	2.80871	2.49069	2.0509	347.822	4.89451	9.44542	4.04859	0.409289	3.25044	5.03683	1.4686	3.25044	0.451814	0.0773991	Wilcoxon rank sum test	two.sided	0.988061
Surgery/Biopsy	EPB41L3	1.83915	0.994873	0.53074	1.29066	0.715716	1.05971	1.60275	0.826404	0.917221	0.339243	1.61766	0.605825	2.81112	2.73804	1.53659	0.688182	2.20224	2.88506	0.71914	59.0201	1.12955	0.225466	1.07919	3.11371	5.69784	2.68768	0.994873	2.20224	0.451755	0.0773991	Wilcoxon rank sum test	two.sided	0.988061
Surgery/Biopsy	IGSF10	0.751046	18.2679	3.5422	0.972096	1.58294	2.40819	0.727262	0.0319832	1.06559	0.0102918	0.267532	83.4576	2.52808	12.7659	0.102171	0.422969	73.1927	1.15795	2.15304	16.0964	1.26949	1.06976	2.27608	1.6166	48.7073	0.808912	0.972096	2.15304	0.451498	0.0773991	Wilcoxon rank sum test	two.sided	0.988061
Surgery/Biopsy	DPT	1.71361	1.20562	0.729345	0.389576	0.0886214	8.94635	0.792252	4.52175	4.11887	1.19776	1.27865	127.968	6.0046	30.2847	2.68506	2.05424	32.0056	0.0964598	5.61939	1.83971	557.306	0.466643	2.17232	4.64754	0.929091	0.836333	1.20562	2.68506	0.449011	0.0773991	Wilcoxon rank sum test	two.sided	0.988061
Surgery/Biopsy	ADCYAP1	1.53786	2.09886	2.41781	0.358141	0.396843	1.47172	5.42257	0.211089	4.04698	0.244945	2.54499	3.83815	10.8405	3.8264	0.224776	10.2064	3.55408	1.45616	0.922733	0.324318	349.11	127.302	7.1317	20.0552	2.75702	0.808912	1.53786	3.8264	0.401907	0.0773991	Wilcoxon rank sum test	two.sided	0.988061
Surgery/Biopsy	PTGFR	0.598243	44.0761	0.342472	0.442409	0.309176	3.48873	0.581606	0.120241	13.3627	0.013761	1.05229	5.85476	3.08417	22.943	0.0591517	0.53718	1.24196	1.40756	0.479409	79.0822	1.26949	4.25887	1.51929	4.31053	13.4175	1.2564	0.581606	1.51929	0.382816	0.0773991	Wilcoxon rank sum test	two.sided	0.988061
Surgery/Biopsy	AIFM3	0.483326	13.2928	0.279388	1.7356	0.199554	0.732926	1.79438	1.05545	0.013475	0.0371129	0.124848	54.002	44.4058	0.500262	0.259357	0.471065	0.66806	2.59287	0.219698	0.699843	1.26949	6.26575	0.384886	9.35908	2.75702	16.9872	0.483326	1.26949	0.380724	0.0773991	Wilcoxon rank sum test	two.sided	0.988061
Surgery/Biopsy	LYPD6B	0.512618	0.385505	2.11641	1.59635	1.47793	0.887854	2.97956	0.510699	0.627028	0.310751	0.128812	21.4917	1.16517	0.157336	0.494508	0.325422	60.8469	109.212	1.01061	0.511121	81.6706	1.26747	8.92962	1.66444	16.8484	38.7122	0.627028	1.66444	0.376719	0.0773991	Wilcoxon rank sum test	two.sided	0.988061
Surgery/Biopsy	FKBP5	3.72923	0.448072	0.56702	3.56544	1.37142	2.74959	0.730333	2.29399	1.41361	13.5178	1.04764	10.599	1.36242	7.05415	0.937129	0.882036	16.0667	12.2556	1.12193	4.24977	3.87322	14.8377	0.454029	6.33564	4.83392	5.01206	1.41361	4.83392	0.292435	0.0773991	Wilcoxon rank sum test	two.sided	0.988061
Surgery/Biopsy	FREM2	12.0832	0.69962	1.00251	0.314381	8.91853	0.192875	4.30707	0.117272	0.599391	1.3227	0.435078	0.981854	16.4936	2.38485	8.76627	3.40214	22.046	0.716191	2.45408	0.184169	1.26949	1.47193	11.4334	8.93686	2.75702	0.808912	0.69962	2.45408	0.285085	0.0773991	Wilcoxon rank sum test	two.sided	0.988061
Surgery/Biopsy	KRT24	0.075393	5.78777	0.18565	0.358141	0.0196012	1.18166	0.0342478	1.05545	0.890844	0.0032145	0.00364202	0.109095	1.26874	0.846314	0.674329	0.804142	4.4092	0.0898863	0.0485649	17.6975	4.55523	1.06976	0.0619718	25.4032	0.369571	3.5045	0.18565	0.846314	0.219363	0.0773991	Wilcoxon rank sum test	two.sided	0.988061
Surgery/Biopsy	CCDC141	1.56715	34.2814	45.1129	0.16002	1.46053	0.721737	1.27898	0.0319832	1.02481	0.0188419	1.20047	6.87298	2.03271	6.57182	5.91911	0.428417	37.9191	2.78647	6.03325	45.4898	102.829	1.06976	6.86002	1.33701	0.745609	0.196762	1.20047	5.91911	0.202812	0.0773991	Wilcoxon rank sum test	two.sided	0.988061
Surgery/Biopsy	HSPB3	82.3851	0.699621	0.393389	0.191155	4.69588	2.52452	124.285	0.622442	0.0323551	0.0314032	5.99007	84.1121	23.0539	14.917	0.919539	3.98536	494.712	0.293107	9.15981	6.29859	1.26949	1.06976	0.857419	854.35	6.43304	0.808912	0.699621	6.29859	0.111076	0.0773991	Wilcoxon rank sum test	two.sided	0.988061
Surgery/Biopsy	MYH7	3052.2	0.69962	45.1129	0.037638	1.27408	6.14129	39.6932	0.00639664	0.00236159	7.69276	1.65492	0.981854	2860	73.7027	23.152	4.35683	6634.08	63.3698	2147.2	0.699843	1.26949	1.06976	4245.4	3469.54	76.2775	0.808912	1.65492	63.3698	0.0261153	0.0773991	Wilcoxon rank sum test	two.sided	0.988061
Surgery/Biopsy	SLC13A5	0.0439387	0.69962	3.00752	0.109372	7.21976	0.732926	1.36439	1.05545	0.593024	0.0108383	0.306831	0.140265	1.26874	0.00452533	0.674329	0.708201	0.0284464	0.449431	0.107852	0.016584	0.0343105	0.590987	0.386992	0.148557	0.919006	0.00770392	0.69962	0.148557	4.70944	0.0868905	Wilcoxon rank sum test	two.sided	0.988061
Surgery/Biopsy	ZBED2	1.11445	0.589876	0.101704	0.445202	2.52914	0.662283	2.33072	2.09514	4.73088	0.0144085	1.12364	0.580039	0.339521	0.637939	0.42842	0.41196	0.592712	0.286002	0.441307	0.965143	1.37466	0.00981433	0.228714	0.00199257	13.7851	0.503449	1.11445	0.441307	2.52533	0.0868905	Wilcoxon rank sum test	two.sided	0.988061
Surgery/Biopsy	ADAMTSL3	1.53786	52.4715	127.318	1.27907	0.207408	2.19878	0.708981	3.06582	35.5065	5.67827	35.5818	0.0892595	2.51597	1.78774	0.0749254	0.622519	6.17288	0.518574	2.40811	13.297	1.26949	0.356587	7.4228	0.46741	5.12018	0.808912	3.06582	1.26949	2.415	0.0868905	Wilcoxon rank sum test	two.sided	0.988061
Surgery/Biopsy	RAB3IL1	1.33218	3.89789	2.76692	0.590448	0.453855	8.25764	1.77193	2.71547	3.60142	2.56079	4.01298	3.87574	0.917395	3.71968	1.38683	1.07406	10.0985	0.483351	2.40449	0.357063	0.0362712	1.99256	1.14751	1.85836	0.451148	0.211245	2.71547	1.14751	2.3664	0.0868905	Wilcoxon rank sum test	two.sided	0.988061
Surgery/Biopsy	FABP6	0.56263	0.794048	1.62009	1.07442	1.53447	8.64853	1.20846	1.33424	1.14537	1.22472	0.208081	2.94556	0.368343	0.528767	4.91297	0.0703891	0.125977	0.0586215	0.776267	1.13052	0.0142639	1.06976	0.0623764	1.33701	0.102112	4.17399	1.20846	0.528767	2.28543	0.0868905	Wilcoxon rank sum test	two.sided	0.988061
Surgery/Biopsy	C5orf22	1.70202	2.82105	1.1472	1.78283	0.892761	0.928373	1.53567	1.88325	0.977755	3.40368	2.19052	2.02465	0.251915	0.694277	2.96193	2.13678	0.370477	0.49674	2.32967	5.97558	0.773931	0.590988	0.613672	0.442628	0.991799	0.796748	1.70202	0.773931	2.19919	0.0868905	Wilcoxon rank sum test	two.sided	0.988061
Surgery/Biopsy	E2F4	0.871199	0.556841	0.633769	1.53316	0.531821	1.596	1.60881	4.04975	1.26479	0.308519	1.21418	1.12112	0.190555	0.428872	0.915946	1.01008	0.303712	1.3309	1.06303	0.467322	0.153455	0.514672	0.745831	0.299419	0.636717	5.32216	1.21418	0.636717	1.90694	0.0868905	Wilcoxon rank sum test	two.sided	0.988061
Surgery/Biopsy	SPOCD1	0.336266	0.360857	1.93045	0.881988	3.08036	1.15004	4.22268	1.38134	2.46085	1.22472	4.83209	1.38241	0.571416	0.725823	2.92209	1.02394	0.421242	10.9089	1.28177	0.731574	0.00209833	0.348929	0.947941	0.410315	0.322894	0.714303	1.38134	0.725823	1.90313	0.0868905	Wilcoxon rank sum test	two.sided	0.988061
Surgery/Biopsy	SAMD8	1.0357	0.902409	1.1373	0.551225	0.612218	1.58713	1.23902	1.347	2.04876	3.91198	1.39711	0.62383	0.598301	0.880234	1.47068	1.20278	0.473114	0.460809	1.07338	1.04667	0.586969	2.36288	0.65613	0.429087	2.80185	0.391594	1.23902	0.65613	1.88837	0.0868905	Wilcoxon rank sum test	two.sided	0.988061
Surgery/Biopsy	ACSS2	1.35245	1.44086	1.8002	0.546635	0.836288	0.686758	1.10845	1.5785	1.71316	3.07411	1.02748	0.68764	0.45364	1.14843	0.962721	0.748898	5.19607	0.480294	0.799187	0.220922	1.53501	1.45795	0.667763	1.60046	0.611918	0.413444	1.35245	0.748898	1.80592	0.0868905	Wilcoxon rank sum test	two.sided	0.988061
Surgery/Biopsy	USP6NL	1.12605	6.55099	0.694044	1.07442	0.794424	0.595316	0.94707	1.58943	0.580828	0.742866	0.219215	0.866342	0.232941	0.448643	1.88347	0.277211	0.345068	0.371269	0.401368	4.40712	0.369898	0.445181	0.844388	0.660293	0.615009	0.605959	0.794424	0.448643	1.77072	0.0868905	Wilcoxon rank sum test	two.sided	0.988061
Surgery/Biopsy	PODNL1	3.2954	52.4715	1.36706	1.93073	1.54004	2.89173	1.21237	0.460066	2.65456	6.61351	0.865545	2.00567	2.83441	2.29132	1.69135	1.2746	0.409153	3.04615	0.661638	0.535174	1.10848	0.109343	0.367738	1.10245	0.421661	2.94773	1.93073	1.10848	1.74178	0.0868905	Wilcoxon rank sum test	two.sided	0.988061
Surgery/Biopsy	CBWD1	0.791528	0.545418	1.56205	2.58442	0.792956	1.40374	0.708549	0.784818	1.13114	2.03507	2.52194	1.30733	3.75443	0.842423	0.83115	0.413344	0.297394	0.968493	0.446484	0.518707	0.0104917	0.0146543	0.835332	0.271841	0.668862	4.89252	1.13114	0.668862	1.69114	0.0868905	Wilcoxon rank sum test	two.sided	0.988061
Surgery/Biopsy	TGFB1I1	1.16903	0.885062	2.25628	0.875356	1.64643	1.94145	2.44447	3.10859	1.94969	1.22473	1.89812	0.904931	1.15072	2.10047	1.62798	2.27237	1.13206	3.1963	1.2857	0.521828	0.00378953	1.11308	0.354898	1.74798	0.609032	0.77449	1.89812	1.13206	1.6767	0.0868905	Wilcoxon rank sum test	two.sided	0.988061
Surgery/Biopsy	C6orf1	1.54046	0.72208	0.922308	0.67523	1.58757	1.69755	2.12187	2.27754	0.719658	1.94588	1.87273	1.77975	0.789865	0.692226	1.65587	0.976573	0.434259	0.62029	1.18533	1.17555	7.00828	0.692626	1.20679	0.5421	0.610096	1.53129	1.58757	0.976573	1.62566	0.0868905	Wilcoxon rank sum test	two.sided	0.988061
Surgery/Biopsy	SOCS5	1.48849	0.969199	1.76391	2.20539	0.814949	1.26721	1.54445	1.26831	1.69272	4.13475	1.63205	1.75871	0.644906	0.905872	1.45688	1.35178	0.833848	1.87704	1.76386	8.81802	0.032551	0.954459	1.23616	0.398343	0.475348	0.78569	1.54445	0.954459	1.61814	0.0868905	Wilcoxon rank sum test	two.sided	0.988061
Surgery/Biopsy	ENDOV	1.02138	1.41372	1.47503	1.18894	1.42034	0.951439	0.73449	1.2605	0.422514	0.0237044	0.641038	0.987294	0.625145	0.555448	0.801428	0.937704	1.17293	1.11559	1.21136	0.63791	0.0418514	0.571604	0.410384	0.363	0.351138	0.951985	1.02138	0.63791	1.60114	0.0868905	Wilcoxon rank sum test	two.sided	0.988061
Surgery/Biopsy	PML	0.773762	1.17154	0.762043	1.10853	0.794841	1.09302	1.13455	1.22165	1.09466	1.37359	1.35314	1.10103	0.435077	0.647523	1.25063	0.962723	0.442191	0.70717	0.913922	1.26051	0.286086	2.01452	1.25606	0.726596	0.721212	0.572357	1.10853	0.726596	1.52565	0.0868905	Wilcoxon rank sum test	two.sided	0.988061
Surgery/Biopsy	CRIP2	0.994351	1.97773	1.46907	1.23714	1.52578	1.23547	2.34483	1.33648	1.25671	0.926071	2.13854	0.713833	0.623616	2.90949	2.48357	0.856704	1.35505	4.76397	1.43791	0.583311	1.15244	0.638486	0.857907	0.878046	0.607242	1.02563	1.33648	0.878046	1.5221	0.0868905	Wilcoxon rank sum test	two.sided	0.988061
Surgery/Biopsy	SERPINB6	0.851909	1.28647	4.56108	0.63519	1.04414	1.13123	1.00545	0.565639	1.17035	2.22265	2.15753	0.672198	1.05585	4.17499	0.725042	0.551952	1.00682	1.40502	0.961437	0.760616	0.185431	0.484164	0.665457	1.45327	0.442576	0.973716	1.13123	0.760616	1.48725	0.0868905	Wilcoxon rank sum test	two.sided	0.988061
Surgery/Biopsy	EEFSEC	0.795442	1.19313	0.706466	1.03919	1.60976	1.14082	0.934128	0.00647513	0.867304	4.52616	1.37675	0.467986	0.853804	1.18995	0.98134	1.10919	0.335567	0.701113	0.899808	0.285273	3.33829	0.00842333	0.570656	1.07684	0.518647	0.180631	1.03919	0.701113	1.48221	0.0868905	Wilcoxon rank sum test	two.sided	0.988061
Surgery/Biopsy	EPN1	1.06415	1.30963	0.512946	1.24858	1.20594	0.612468	0.93833	0.957072	0.916636	1.68679	1.13343	0.452699	0.854498	0.718123	0.687068	0.479518	0.607932	1.28609	0.720838	0.622226	0.350468	1.50908	1.07025	1.60643	0.790843	0.524303	1.06415	0.718123	1.48185	0.0868905	Wilcoxon rank sum test	two.sided	0.988061
Surgery/Biopsy	FKBP8	1.40299	0.809509	1.36902	1.32636	1.17097	1.60907	0.447008	1.86332	0.574753	1.44597	1.18126	1.23485	0.576699	1.02423	1.04736	1.1818	0.667001	0.625497	1.16049	0.315983	0.463371	2.91587	0.90491	1.34968	0.773552	0.48079	1.32636	0.90491	1.46573	0.0868905	Wilcoxon rank sum test	two.sided	0.988061
Surgery/Biopsy	TBC1D10B	1.16717	1.056	0.635601	1.21845	2.35805	1.29622	1.44851	2.28045	0.788041	4.22103	0.929841	1.09115	0.497859	0.775802	1.20759	0.834793	0.831231	1.51608	0.59649	0.385675	1.31827	1.61915	0.921575	3.09146	0.585106	0.356565	1.21845	0.834793	1.45958	0.0868905	Wilcoxon rank sum test	two.sided	0.988061
Surgery/Biopsy	PPAP2C	1.35064	0.595023	1.70211	0.932807	0.779006	0.773907	0.613367	1.95753	0.548464	0.833382	0.675939	0.730876	0.478228	0.393348	0.533912	0.88136	0.261123	0.455812	1.03675	4.12666	0.674245	0.775356	0.517884	0.181144	0.524162	2.50565	0.779006	0.533912	1.45905	0.0868905	Wilcoxon rank sum test	two.sided	0.988061
Surgery/Biopsy	RPIA	0.949752	1.04766	2.23394	0.598331	1.14603	1.5926	1.71703	1.41861	1.23264	1.3785	0.808029	0.740167	0.729891	1.18643	1.61925	0.845117	0.956295	0.53552	1.50551	0.344147	5.79778	0.592656	0.949743	1.2974	0.73832	0.59217	1.23264	0.845117	1.45854	0.0868905	Wilcoxon rank sum test	two.sided	0.988061
Surgery/Biopsy	UBTD2	1.76843	1.14382	1.16242	1.7753	0.991928	1.59953	1.42373	1.04525	2.13353	0.141097	2.02703	1.76519	1.36612	1.93013	0.726874	2.37784	0.456265	0.942925	0.957067	0.526089	1.20303	1.10595	0.984741	0.933179	0.99004	0.199935	1.42373	0.984741	1.44579	0.0868905	Wilcoxon rank sum test	two.sided	0.988061
Surgery/Biopsy	CNNM4	1.5027	0.503033	0.328801	0.999024	1.20043	2.29335	3.48713	2.38693	0.330313	3.47822	1.01014	0.962789	0.764395	0.273947	1.62502	1.01682	0.0481003	0.0979208	1.59197	38.4914	0.0507796	0.00842333	1.11773	0.938753	0.850931	0.340946	1.20043	0.850931	1.41072	0.0868905	Wilcoxon rank sum test	two.sided	0.988061
Surgery/Biopsy	RHNO1	1.42161	0.702217	1.46879	1.40352	1.23984	1.13192	0.889982	1.28224	0.659319	1.2671	1.49474	0.277317	1.08141	0.600301	0.843874	0.849478	0.977543	0.474301	1.34536	1.11559	0.906779	1.86945	0.993737	0.538607	0.681392	7.18216	1.2671	0.906779	1.39737	0.0868905	Wilcoxon rank sum test	two.sided	0.988061
Surgery/Biopsy	WDR75	0.992969	2.19405	1.10511	1.05218	2.67376	1.28086	1.08451	0.577094	0.825732	1.94294	1.08494	0.486259	0.571043	0.804872	0.59386	1.16044	1.09939	0.958868	0.688636	0.344755	2.3535	0.642786	1.44738	1.74471	1.05536	0.154037	1.08494	0.804872	1.34796	0.0868905	Wilcoxon rank sum test	two.sided	0.988061
Surgery/Biopsy	CDC42EP3	0.975298	1.09335	1.47989	3.25737	0.763464	1.38101	2.06804	2.50153	3.5722	1.77154	1.2761	1.28266	0.98879	2.24301	1.09812	1.74828	0.449865	2.27284	1.29829	1.87471	0.452601	0.652538	0.47595	0.460283	2.01838	0.749226	1.47989	1.09812	1.34766	0.0868905	Wilcoxon rank sum test	two.sided	0.988061
Surgery/Biopsy	CENPH	1.5282	0.623693	1.59659	0.530048	0.917691	1.00251	1.86679	2.093	1.00916	0.802406	1.07451	0.970234	0.170965	0.327332	1.87145	1.20852	0.928871	0.352631	0.608611	0.136958	1.62632	0.746224	0.75029	0.807136	0.526023	1.08917	1.00916	0.75029	1.34503	0.0868905	Wilcoxon rank sum test	two.sided	0.988061
Surgery/Biopsy	LGALS3BP	1.04556	0.608221	1.27761	1.16827	1.04422	0.86162	0.799862	1.60833	0.820105	1.24491	1.95516	0.782168	0.52515	0.752604	1.04682	1.48619	0.46629	1.17697	1.42578	0.405595	0.275976	1.3708	1.02214	0.856615	0.345929	0.487683	1.04556	0.782168	1.33674	0.0868905	Wilcoxon rank sum test	two.sided	0.988061
Surgery/Biopsy	CHKB	1.23907	0.797242	2.37436	1.21768	1.78371	0.620168	0.88037	9.94341	2.37885	4.55347	0.624242	1.10854	0.24247	1.3986	1.87314	0.535656	0.535697	1.77407	0.717681	0.0679847	0.938319	0.585636	1.28459	1.46852	1.32745	0.771721	1.23907	0.938319	1.32052	0.0868905	Wilcoxon rank sum test	two.sided	0.988061
Surgery/Biopsy	C9orf142	1.77542	0.575753	0.82137	1.11703	1.12195	1.09095	1.18408	3.6098	1.15709	2.38588	1.66022	1.74431	0.455978	0.658168	0.493581	0.941945	1.25149	1.11381	0.79799	0.898266	2.26454	0.968585	0.871678	2.41134	0.658938	0.788605	1.15709	0.898266	1.28814	0.0868905	Wilcoxon rank sum test	two.sided	0.988061
Surgery/Biopsy	MAPK8IP3	0.72889	0.332143	1.16028	1.0812	1.15431	1.68805	0.279978	2.3539	1.1945	1.99057	1.70151	2.34647	0.223895	1.04321	0.686406	0.932438	1.0307	0.794968	1.48036	0.906171	0.37686	1.05721	0.418507	0.900709	0.521883	1.05525	1.16028	0.906171	1.28042	0.0868905	Wilcoxon rank sum test	two.sided	0.988061
Surgery/Biopsy	SCAMP3	0.895773	0.903147	0.637777	1.24766	1.18926	0.927672	0.968978	1.79611	0.955165	1.21834	1.39138	1.12166	0.713416	0.757826	1.01197	0.592959	1.08657	0.686284	1.44233	0.42053	0.612675	1.18813	0.769517	1.4387	0.439525	0.662155	0.968978	0.757826	1.27863	0.0868905	Wilcoxon rank sum test	two.sided	0.988061
Surgery/Biopsy	PRR13	1.4472	0.806138	0.673869	1.45423	1.09174	0.81725	1.66526	0.900477	1.2636	1.12437	1.84086	0.998734	0.525957	0.831998	0.990946	0.877178	1.25834	0.785291	0.968908	1.33328	0.879688	1.17182	0.457537	1.13263	0.717465	0.704399	1.12437	0.879688	1.27815	0.0868905	Wilcoxon rank sum test	two.sided	0.988061
Surgery/Biopsy	SOX17	2.04001	0.410122	1.06327	1.16785	3.82223	1.16872	1.00564	12.4791	0.975686	19.5014	1.27562	0.327285	1.80699	2.78887	0.424577	1.37925	0.109722	3.68534	0.922733	0.396297	1.26949	0.793695	1.95926	0.611501	0.919006	0.808912	1.16872	0.919006	1.27172	0.0868905	Wilcoxon rank sum test	two.sided	0.988061
Surgery/Biopsy	DPP3	1.87386	0.784559	0.444568	0.992091	0.931978	0.513831	1.27795	1.494	1.53628	2.31139	0.649362	1.72976	0.199829	0.444926	0.914871	1.17725	0.365243	0.781115	1.5787	0.903628	0.183203	0.959842	0.91841	0.537445	0.316967	0.54596	0.992091	0.781115	1.2701	0.0868905	Wilcoxon rank sum test	two.sided	0.988061
Surgery/Biopsy	P4HB	0.76072	0.946027	0.75343	0.867633	1.09286	0.751377	0.0934702	0.882632	0.855451	1.08862	0.894742	1.34995	0.847248	0.720858	0.689269	0.591204	0.596268	1.02865	1.15267	0.663083	0.636188	0.824227	0.709218	0.675869	0.599083	0.632041	0.867633	0.689269	1.25877	0.0868905	Wilcoxon rank sum test	two.sided	0.988061
Surgery/Biopsy	LAMB3	0.922381	1.48271	0.685707	1.24984	1.63205	0.818749	1.03948	2.63989	0.831235	1.6554	0.949161	0.904514	0.112436	0.383048	0.657778	1.08545	0.0921228	1.56694	0.861476	1.5974	0.143111	1.88087	0.625261	1.44688	0.745944	0.841491	1.03948	0.841491	1.23528	0.0868905	Wilcoxon rank sum test	two.sided	0.988061
Surgery/Biopsy	WSB1	1.38869	0.568155	1.77118	0.96456	1.12993	1.23834	0.863426	1.74924	1.32451	2.72457	0.847461	1.64299	1.11474	1.60591	0.68449	1.08633	0.517781	1.38608	0.813261	0.544418	0.77931	0.545895	1.12245	1.29649	1.00558	0.819797	1.23834	1.00558	1.23146	0.0868905	Wilcoxon rank sum test	two.sided	0.988061
Surgery/Biopsy	SENP3	0.854364	0.931494	1.00251	1.48373	1.32148	1.45048	0.908698	1.98567	0.923686	6.61902	1.15457	1.20827	0.259062	0.770308	0.974031	0.950521	0.686369	1.10499	0.781678	0.156988	0.243189	1.5233	1.90672	1.22234	0.591689	1.2103	1.15457	0.950521	1.21467	0.0868905	Wilcoxon rank sum test	two.sided	0.988061
Surgery/Biopsy	ARF3	0.875072	0.841943	0.636077	1.17592	1.04224	0.822991	1.49705	1.64301	1.09344	1.46171	1.31315	1.12706	0.496286	1.09781	0.990298	0.86126	0.710943	0.686955	1.26646	0.900943	0.967093	1.35116	0.399145	0.56939	0.735717	1.03827	1.09344	0.900943	1.21366	0.0868905	Wilcoxon rank sum test	two.sided	0.988061
Surgery/Biopsy	PRKAR1B	1.05878	1.26743	0.863633	1.49303	1.39614	1.371	1.19082	2.7504	0.608628	4.47133	1.05949	0.529644	0.642607	1.05277	0.317406	1.14125	0.704538	1.02631	1.215	1.18072	1.04466	1.83212	1.61547	3.24703	0.551404	0.208085	1.26743	1.04466	1.21325	0.0868905	Wilcoxon rank sum test	two.sided	0.988061
Surgery/Biopsy	UXT	1.29234	1.09657	1.59503	0.744148	1.00485	1.04153	1.0199	3.6654	1.24594	2.7353	1.27939	0.687755	1.03758	1.41668	1.12323	1.11083	1.06524	0.693324	1.15289	0.505386	0.774679	0.912538	2.79482	1.27731	0.708182	0.968391	1.24594	1.03758	1.20081	0.0868905	Wilcoxon rank sum test	two.sided	0.988061
Surgery/Biopsy	DSN1	0.835876	0.817389	0.90841	1.26356	1.0009	1.06628	0.947651	1.37161	1.02254	1.41003	0.752413	1.39985	0.846508	0.594201	0.84399	0.767207	0.709366	1.54015	1.18637	0.433876	0.868012	1.01902	0.669307	0.811498	0.86216	0.25163	1.0009	0.84399	1.18592	0.0868905	Wilcoxon rank sum test	two.sided	0.988061
Surgery/Biopsy	LYPLA2	0.994444	0.609911	0.797852	0.926544	1.08465	0.723961	1.55181	1.74705	0.989808	1.96648	1.06089	1.52749	0.332043	0.655927	0.983913	0.389026	1.07226	0.617351	1.04094	0.754619	0.855041	0.748322	0.921332	1.68639	0.605631	0.905326	0.994444	0.855041	1.16304	0.0868905	Wilcoxon rank sum test	two.sided	0.988061
Surgery/Biopsy	AUP1	0.696809	1.3275	0.667027	0.967434	1.13369	0.905738	0.958691	0.753684	0.90152	0.815533	1.06974	0.786069	0.678251	0.702287	0.825787	0.816086	0.754568	0.787981	0.993471	0.704848	0.836676	0.896685	0.609472	0.846686	0.781322	0.883144	0.905738	0.787981	1.14944	0.0868905	Wilcoxon rank sum test	two.sided	0.988061
Surgery/Biopsy	SNRPC	1.19236	0.992806	0.733967	1.04069	1.24592	0.955439	1.83955	1.01821	1.01222	1.8563	0.880296	0.708263	0.701562	0.806334	1.09885	0.900328	0.886044	0.967209	0.984313	1.37657	0.405112	0.31991	0.966262	2.51685	1.04336	0.802611	1.01821	0.900328	1.13093	0.0868905	Wilcoxon rank sum test	two.sided	0.988061
Surgery/Biopsy	CAPN2	0.657498	1.05929	1.08388	0.792368	0.988079	0.951531	1.22741	2.79717	1.09002	1.62664	1.00303	1.02646	0.843462	1.04427	0.895549	0.936771	0.874417	1.05483	0.979716	0.504378	0.57885	1.14662	1.01379	0.630466	0.689009	1.30755	1.05929	0.936771	1.13079	0.0868905	Wilcoxon rank sum test	two.sided	0.988061
Surgery/Biopsy	PTGES2	0.754741	0.54336	0.516285	1.49072	0.916172	1.16452	1.21704	1.03398	0.912131	0.924565	0.676383	0.810207	1.08531	0.52407	0.964339	0.966738	2.90919	1.02956	0.950023	1.42421	3.91003	1.50687	0.935025	1.40749	0.950197	1.14503	0.916172	1.02956	0.889867	0.0868905	Wilcoxon rank sum test	two.sided	0.988061
Surgery/Biopsy	GOSR1	0.964848	0.978323	0.945612	1.41784	1.17771	0.755565	0.775023	0.410264	0.592891	1.03379	0.915746	1.37202	1.71992	0.889025	0.853743	0.797417	1.27168	1.45041	1.06705	1.63575	2.16913	1.13331	0.743301	3.29264	1.07436	0.317559	0.945612	1.13331	0.834379	0.0868905	Wilcoxon rank sum test	two.sided	0.988061
Surgery/Biopsy	BRWD1	0.977888	1.06583	0.802556	1.14311	1.23356	0.847801	0.971903	0.677009	1.04971	0.23306	0.754973	0.594825	1.80381	1.19871	0.654218	1.05892	1.17543	1.08247	1.53101	9.71749	0.596121	1.01572	1.40543	1.27008	1.60616	0.765048	0.971903	1.17543	0.82685	0.0868905	Wilcoxon rank sum test	two.sided	0.988061
Surgery/Biopsy	POLDIP3	0.848487	0.875672	0.593574	1.16861	0.727354	0.990876	1.71935	0.202883	0.813275	0.0498757	1.27306	1.87388	1.54634	0.510778	0.817011	1.19761	1.76142	0.715208	1.8246	0.949884	1.03688	0.859362	0.962855	1.81431	0.728044	5.64081	0.848487	1.03688	0.818311	0.0868905	Wilcoxon rank sum test	two.sided	0.988061
Surgery/Biopsy	RPP38	0.748665	0.926218	1.47792	1.43052	1.11897	0.797715	0.241342	0.11057	1.14537	0.0449899	2.04201	1.16193	0.570012	0.767911	2.54087	1.1403	1.26601	1.18889	1.23853	6.009	6.79387	5.34881	1.10741	0.715146	3.07561	0.973996	0.926218	1.18889	0.779062	0.0868905	Wilcoxon rank sum test	two.sided	0.988061
Surgery/Biopsy	LYRM7	1.06741	0.924007	1.16471	1.09651	1.16112	1.72031	0.656706	0.582402	0.870058	0.613462	0.774163	1.72345	1.0647	1.72274	0.553274	0.814546	1.6351	0.440299	1.19628	2.0001	1.32476	1.26575	0.932448	3.08818	1.10808	1.13248	0.924007	1.19628	0.772402	0.0868905	Wilcoxon rank sum test	two.sided	0.988061
Surgery/Biopsy	RWDD2B	0.555815	0.737148	0.532655	0.613639	0.919732	1.10761	0.744854	1.1179	0.875149	1.12364	1.40014	1.09839	1.81585	1.36951	0.731608	1.14079	1.29059	0.604408	1.4844	2.24686	0.400112	1.56423	0.9425	2.5779	1.03236	0.784766	0.875149	1.14079	0.767142	0.0868905	Wilcoxon rank sum test	two.sided	0.988061
Surgery/Biopsy	BAG5	0.608822	0.969063	0.72961	0.637739	1.24298	0.866186	1.36835	1.04125	0.977147	0.656228	0.792922	0.643359	1.90771	0.664059	1.05024	1.15919	1.15072	1.41628	1.3875	2.25285	0.847394	2.62578	1.24912	0.828805	0.96902	0.660997	0.866186	1.15072	0.752733	0.0868905	Wilcoxon rank sum test	two.sided	0.988061
Surgery/Biopsy	WWP1	0.856048	0.963905	0.734898	0.883629	1.00425	0.874429	1.56862	0.476423	0.738333	0.867343	1.0194	0.488958	2.16858	1.03687	1.05741	1.32057	0.801765	0.697925	0.900313	1.80861	1.36411	1.56106	1.60792	0.578113	1.35875	1.16372	0.874429	1.16372	0.751408	0.0868905	Wilcoxon rank sum test	two.sided	0.988061
Surgery/Biopsy	RPS25	1.28688	1.20916	1.06539	0.758673	0.7727	1.04571	0.257036	0.762979	0.747029	0.985128	0.908013	0.91845	1.92889	1.22701	1.15245	0.670418	2.88083	0.769189	0.842155	0.864967	3.16216	1.21814	1.2708	0.694449	1.69872	1.48307	0.908013	1.21814	0.745407	0.0868905	Wilcoxon rank sum test	two.sided	0.988061
Surgery/Biopsy	AMMECR1L	0.529426	0.707373	0.713497	0.839102	1.26766	0.644622	1.66241	0.654135	0.4996	0.338576	0.710048	0.717084	1.60483	0.520849	0.797708	1.12796	0.374928	0.949829	1.65034	1.8309	1.23735	2.61641	1.09067	0.714892	0.75623	0.637395	0.707373	0.949829	0.744737	0.0868905	Wilcoxon rank sum test	two.sided	0.988061
Surgery/Biopsy	ZRANB1	0.957339	0.975605	1.85698	0.962028	1.35913	0.859427	0.908264	0.234686	1.02817	0.782424	0.765277	0.48924	1.37711	1.36813	1.29692	1.31966	1.75131	0.943593	0.741687	2.1362	9.95548	0.853102	1.03581	1.16891	1.29101	1.18896	0.957339	1.29101	0.741543	0.0868905	Wilcoxon rank sum test	two.sided	0.988061
Surgery/Biopsy	ATG14	0.707662	2.08305	1.18552	0.595736	1.45636	1.12234	0.656379	0.412505	0.94782	0.994252	0.773953	0.362836	2.2362	0.920958	0.922705	2.14175	3.25096	0.883114	1.21019	2.8791	0.0142639	1.1592	1.84829	4.03903	1.74234	1.29105	0.94782	1.29105	0.734149	0.0868905	Wilcoxon rank sum test	two.sided	0.988061
Surgery/Biopsy	ANKRD39	1.26806	4.97099	0.445138	1.1811	1.23819	2.50251	1.37771	0.462189	1.0089	0.859913	0.938188	1.53085	11.3708	1.62116	1.31317	1.34341	2.82641	0.454946	1.3359	53.8879	0.0215168	0.66061	1.9516	1.72833	6.25799	4.22432	1.1811	1.62116	0.728552	0.0868905	Wilcoxon rank sum test	two.sided	0.988061
Surgery/Biopsy	DDX50	0.829901	1.3224	0.972961	0.960695	0.888862	0.957556	1.04612	0.422769	0.936783	0.0121742	1.18391	0.777872	1.3993	0.739913	1.37978	1.17308	0.627211	1.40259	1.3645	0.841096	1.70452	1.79811	1.31453	1.14736	1.76482	0.792693	0.957556	1.31453	0.728442	0.0868905	Wilcoxon rank sum test	two.sided	0.988061
Surgery/Biopsy	OLFML3	3.42195	1.2864	2.88387	1.42737	0.798833	3.48744	6.4895	0.617336	2.19718	0.0877789	4.48646	16.1242	2.70857	9.63238	2.44175	4.47416	8.61927	1.66742	1.79351	1.85994	5.62203	1.43906	3.85378	1.9459	177.368	3.0236	2.19718	3.0236	0.726674	0.0868905	Wilcoxon rank sum test	two.sided	0.988061
Surgery/Biopsy	PIGV	0.387079	0.541216	1.11187	0.762995	0.879523	1.29672	0.679311	0.558765	0.667303	0.0163297	0.805839	0.93756	0.880653	1.03301	1.25016	0.666103	0.0949673	0.883365	2.43266	4.69894	1.91371	0.473501	0.465551	0.754551	1.5819	3.721	0.679311	0.93756	0.724552	0.0868905	Wilcoxon rank sum test	two.sided	0.988061
Surgery/Biopsy	TRMT44	0.489256	0.699621	0.642633	0.964225	0.432938	1.02035	0.322195	0.207481	0.569623	0.58899	0.758694	0.684322	1.01043	1.21767	0.695736	0.976266	1.11478	0.343683	1.55625	70.6841	0.311671	0.079833	0.813685	15.8531	0.691036	0.74206	0.58899	0.813685	0.723855	0.0868905	Wilcoxon rank sum test	two.sided	0.988061
Surgery/Biopsy	ATM	1.11327	1.03883	1.76862	1.16158	0.982671	1.30562	0.728503	0.42455	0.898351	1.51055	0.908067	1.43907	1.5315	1.95449	1.75213	0.886158	3.04377	0.963067	0.791952	2.86873	1.40344	1.04067	1.65388	1.39184	0.878248	1.7458	1.03883	1.43907	0.721879	0.0868905	Wilcoxon rank sum test	two.sided	0.988061
Surgery/Biopsy	RPL3	0.862063	1.79287	1.38046	1.09235	0.607867	0.925313	1.40849	0.235867	1.03101	0.168805	0.85746	1.11705	2.64359	1.2919	0.938658	0.379097	1.93037	0.766437	1.13836	2.66592	2.41463	0.462188	0.745	1.44346	2.1229	3.49062	0.925313	1.2919	0.71624	0.0868905	Wilcoxon rank sum test	two.sided	0.988061
Surgery/Biopsy	DENND2D	0.706078	0.740927	0.963	1.01861	0.604425	1.0202	0.55978	1.03835	0.818122	0.0905438	0.835779	1.50262	0.592491	0.794618	1.17356	0.559381	1.14617	1.23355	1.53789	0.918142	5.41922	0.198901	1.65629	0.121546	1.77764	1.34819	0.818122	1.17356	0.697131	0.0868905	Wilcoxon rank sum test	two.sided	0.988061
Surgery/Biopsy	FILIP1	2.33056	1.9255	2.80606	0.402478	1.83908	1.73198	1.84801	0.456835	0.588623	0.808523	1.20068	0.812151	79.9868	31.7831	1.78499	2.49193	5.13818	0.856408	1.41138	121.073	1.26949	1.45592	5.24049	27.9468	3.36969	0.115559	1.73198	2.49193	0.695038	0.0868905	Wilcoxon rank sum test	two.sided	0.988061
Surgery/Biopsy	USP40	0.688687	1.3675	0.923849	0.94622	1.09794	0.878903	0.721055	0.226081	0.692345	0.147543	0.675673	0.729124	2.69569	1.00303	0.402123	1.151	1.01136	0.675845	1.12015	0.906112	1.03764	0.529944	1.05085	1.12601	1.07503	1.33289	0.721055	1.03764	0.694898	0.0868905	Wilcoxon rank sum test	two.sided	0.988061
Surgery/Biopsy	NAT10	0.892448	1.24892	1.16563	0.78345	1.15662	1.09222	0.618382	0.34825	0.763785	0.42447	0.676108	0.64344	1.23571	0.710314	1.12809	0.933284	0.871897	0.777077	1.07852	2.88297	2.04811	0.189661	2.12789	1.80738	1.80849	1.3345	0.78345	1.12809	0.69449	0.0868905	Wilcoxon rank sum test	two.sided	0.988061
Surgery/Biopsy	TMF1	0.874566	1.20377	1.09153	0.712538	1.09765	1.09147	0.339627	1.11051	1.88902	0.0667376	1.21551	1.3467	2.6716	1.6228	1.10663	1.09859	1.58066	1.73352	0.648124	4.50276	1.78048	0.00273597	1.6711	1.04232	3.12064	0.846331	1.09153	1.58066	0.690553	0.0868905	Wilcoxon rank sum test	two.sided	0.988061
Surgery/Biopsy	ESD	1.4843	0.767227	1.21894	1.04003	1.22634	0.743981	1.38949	0.664865	0.737815	0.811493	0.969035	1.47165	1.51838	1.40681	1.09255	0.994649	0.668132	1.87604	2.07686	1.45441	1.00328	0.190984	1.46895	1.13092	1.77885	0.942826	0.969035	1.40681	0.688818	0.0868905	Wilcoxon rank sum test	two.sided	0.988061
Surgery/Biopsy	RP11-169K16-7	1.22401	0.925305	3.67586	2.89267	0.327619	1.97326	0.303664	0.150778	0.368848	0.0720426	0.873939	8.27562	1.66939	0.667757	1.14343	1.84688	11.4639	0.473725	3.58841	1.1664	1.26949	1.06976	0.688389	1.33701	85.4676	0.808912	0.873939	1.26949	0.688417	0.0868905	Wilcoxon rank sum test	two.sided	0.988061
Surgery/Biopsy	IDH2	1.11315	0.779109	0.773663	0.799194	0.670829	0.931206	1.38662	0.631528	0.688561	1.03631	1.40377	0.930848	1.62145	1.30978	1.25043	0.731714	5.96514	0.718205	0.877213	0.962553	1.15373	2.04193	1.16204	1.84429	0.49657	8.10918	0.799194	1.16204	0.687754	0.0868905	Wilcoxon rank sum test	two.sided	0.988061
Surgery/Biopsy	MAP3K14	1.17513	0.708024	0.980353	1.7907	0.875668	1.50703	0.0915812	0.0157529	1.07542	0.344204	1.23374	1.6733	2.88349	2.77884	1.51642	0.727969	1.4341	1.18757	2.65428	0.772365	28.0376	1.12838	2.81951	0.459763	0.351917	0.436998	0.980353	1.4341	0.6836	0.0868905	Wilcoxon rank sum test	two.sided	0.988061
Surgery/Biopsy	CPQ	1.04678	0.75833	1.93898	0.91183	0.892648	1.90561	1.48455	2.07081	2.58119	1.08064	2.65449	6.24626	3.64861	3.2127	0.815797	3.05907	1.07468	4.7665	2.18333	2.14131	4.01468	1.14425	1.72246	0.698974	3.70086	1.43115	1.48455	2.18333	0.679948	0.0868905	Wilcoxon rank sum test	two.sided	0.988061
Surgery/Biopsy	SYNE1	1.47894	1.67233	3.68988	0.691721	1.07354	1.33386	0.947493	1.11109	2.55461	0.139754	1.6416	2.89813	3.69832	4.66867	1.8982	1.60685	2.14703	1.22211	1.16512	1.96531	3.75445	0.660066	3.91277	1.16202	4.29582	0.480822	1.33386	1.96531	0.678702	0.0868905	Wilcoxon rank sum test	two.sided	0.988061
Surgery/Biopsy	ZBTB10	1.83529	0.875135	4.665	1.3643	1.41643	1.73808	1.4852	1.14219	0.891673	1.86932	1.77669	0.956184	1.51255	3.44531	3.56431	1.18945	2.88385	1.50462	1.67985	39.891	4.16002	1.87308	4.83615	0.509163	2.19942	71.9932	1.4852	2.19942	0.675271	0.0868905	Wilcoxon rank sum test	two.sided	0.988061
Surgery/Biopsy	GON4L	0.734938	2.16892	1.29313	1.11832	1.25586	0.906362	0.537925	0.441797	1.03378	0.268628	0.543723	0.873724	2.19267	0.983676	0.972815	0.706123	1.09479	1.34297	0.745473	2.15737	1.65398	0.248362	1.60568	2.94655	1.70591	4.40826	0.906362	1.34297	0.674894	0.0868905	Wilcoxon rank sum test	two.sided	0.988061
Surgery/Biopsy	DNAH5	0.709416	0.855092	1.25439	0.411694	5.45808	0.479787	1.08451	0.0811881	1.14537	0.0816483	1.10076	0.0516765	145.905	0.780561	13.0049	1.15377	0.432274	2.75052	4.56168	1.21467	1.26949	0.00884101	0.944912	2.18346	52.3833	7.28021	0.855092	1.26949	0.673571	0.0868905	Wilcoxon rank sum test	two.sided	0.988061
Surgery/Biopsy	IPPK	0.245165	1.56155	0.428969	0.780791	0.500433	0.833124	0.115546	0.702261	0.856773	0.633478	0.420785	0.949706	0.754476	0.352463	1.12259	0.462691	0.356991	1.06218	0.790389	2.00034	2.94983	4.6905	0.417175	0.750402	1.46403	2.09648	0.633478	0.949706	0.667026	0.0868905	Wilcoxon rank sum test	two.sided	0.988061
Surgery/Biopsy	ENOX2	0.682046	2.37023	1.06136	0.885061	1.42677	1.3136	0.779365	0.562247	2.21438	0.00350924	0.664354	0.901553	3.00047	1.16431	0.968328	1.56314	1.32864	0.56467	0.963485	1.54991	0.00590461	4.13535	1.14766	3.21158	4.90964	2.39194	0.885061	1.32864	0.666141	0.0868905	Wilcoxon rank sum test	two.sided	0.988061
Surgery/Biopsy	ITFG1	1.4382	0.404751	0.644926	0.599484	1.33177	0.663124	0.809418	2.17809	0.618161	0.0678419	0.890079	1.50407	1.00496	0.912386	0.969507	1.41674	0.646854	0.657331	1.04163	5.85068	0.228688	0.890287	1.07754	0.947249	1.46387	1.33929	0.663124	1.00496	0.659851	0.0868905	Wilcoxon rank sum test	two.sided	0.988061
Surgery/Biopsy	GATS	1.49601	1.04582	0.405595	0.934141	2.31487	1.07559	2.69004	0.392023	0.350237	0.011236	0.743145	5.32268	0.844179	1.16664	1.42039	1.23266	2.21535	0.575904	0.98374	11.8973	0.0976531	2.70134	2.59172	2.17828	0.634869	7.28021	0.934141	1.42039	0.657663	0.0868905	Wilcoxon rank sum test	two.sided	0.988061
Surgery/Biopsy	PPP2R3C	0.942252	2.57679	1.39993	0.844101	1.07366	0.819153	0.151197	0.377377	1.07388	0.329544	1.20727	0.239975	3.05925	1.27154	1.44241	1.31925	3.8213	1.45949	1.05982	17.1042	2.11582	0.0851368	1.0509	1.62872	2.6489	0.176337	0.942252	1.44241	0.653248	0.0868905	Wilcoxon rank sum test	two.sided	0.988061
Surgery/Biopsy	ZC3H13	0.700533	2.20275	1.55844	0.855003	1.56033	1.07103	0.576085	0.557884	1.47141	0.895158	0.7796	0.546971	2.50981	1.84371	1.37255	1.19316	2.2842	1.07319	1.03387	3.81661	1.02681	0.775782	2.38719	1.93736	3.69445	0.862884	0.895158	1.37255	0.652186	0.0868905	Wilcoxon rank sum test	two.sided	0.988061
Surgery/Biopsy	BRF2	1.30802	1.25932	0.406422	0.592028	1.52067	0.840184	0.177466	0.331711	1.22329	0.0140773	1.46781	2.55282	1.40229	0.662495	1.74395	1.29047	90.8294	0.434196	1.97016	1.0579	0.0222718	2.80619	1.58242	1.23797	0.781727	0.648467	0.840184	1.29047	0.65107	0.0868905	Wilcoxon rank sum test	two.sided	0.988061
Surgery/Biopsy	LYVE1	14.6316	7.05002	2.4607	0.157582	0.546032	0.835793	1.61262	1.44635	1.20411	0.0214864	1.39254	0.396187	1.7424	75.6137	1.12388	0.680428	1.5892	1.84766	2.50456	14.6967	1.26949	200.046	2.64892	44.6562	4.59503	2.14124	1.39254	2.14124	0.650343	0.0868905	Wilcoxon rank sum test	two.sided	0.988061
Surgery/Biopsy	CUX1	0.588982	1.47202	0.504349	0.775803	0.859527	0.891283	1.4219	0.527223	0.648437	0.34405	0.698882	1.48341	0.671417	0.374214	0.689229	1.17588	1.08182	1.04565	1.44529	1.64985	0.817132	1.16058	0.738583	1.51745	0.640573	1.25298	0.698882	1.08182	0.646025	0.0868905	Wilcoxon rank sum test	two.sided	0.988061
Surgery/Biopsy	HMBS	0.711212	0.426813	0.394927	0.636874	0.741233	0.81252	1.51832	1.11663	0.489302	0.526371	0.896258	0.784804	1.17388	1.22921	1.4437	0.905451	1.96586	0.704946	0.55364	0.908168	1.11561	0.146031	1.57327	2.89815	1.32424	0.325844	0.711212	1.11561	0.637507	0.0868905	Wilcoxon rank sum test	two.sided	0.988061
Surgery/Biopsy	XYLT1	1.44998	4.3557	0.912395	1.53358	0.581803	0.454496	1.87179	1.05545	1.65442	0.56627	1.16078	5.52939	19.3356	0.761735	1.55231	1.85648	1.50766	4.04488	1.83575	32.8926	74.9	1.75441	0.754188	0.00450172	0.655086	29.9298	1.16078	1.83575	0.632318	0.0868905	Wilcoxon rank sum test	two.sided	0.988061
Surgery/Biopsy	GPSM2	1.16458	1.96507	0.489597	1.23235	1.04332	0.943794	0.197708	0.0779188	0.608128	0.0316988	0.617369	1.79314	0.980314	1.45681	0.880832	0.917757	1.18505	0.593617	0.716727	1.09632	0.752143	2.89362	0.939197	2.24903	1.69257	0.726015	0.617369	0.980314	0.629767	0.0868905	Wilcoxon rank sum test	two.sided	0.988061
Surgery/Biopsy	WIPF1	1.37098	0.891432	1.33949	0.756958	0.790588	1.48668	1.40998	0.910296	2.2054	0.478348	2.1586	4.18978	2.13628	2.89857	1.33099	1.7888	2.75705	2.28154	0.822878	3.09376	3.80847	0.799831	1.44647	0.593203	10.4657	0.698441	1.33949	2.13628	0.627019	0.0868905	Wilcoxon rank sum test	two.sided	0.988061
Surgery/Biopsy	FBXW7	0.690994	2.34683	1.41804	0.802416	0.793941	0.929011	0.625169	0.228217	1.23046	0.254898	0.825668	0.854102	1.84429	3.16812	0.963468	0.855512	1.86101	0.344874	0.902121	2.58845	1.59074	0.153257	1.29098	0.642887	2.85354	2.3147	0.802416	1.29098	0.621555	0.0868905	Wilcoxon rank sum test	two.sided	0.988061
Surgery/Biopsy	DDI2	0.61203	1.69717	1.05983	1.05153	0.848079	0.916042	0.825988	0.319516	1.50019	0.303536	0.651616	0.481183	1.37558	1.55103	0.838699	0.319414	1.67872	0.413973	0.870945	1.3959	2.20262	1.08934	1.76446	2.0678	1.22786	6.2787	0.848079	1.37558	0.616525	0.0868905	Wilcoxon rank sum test	two.sided	0.988061
Surgery/Biopsy	FAM117A	1.26585	0.241687	0.442969	0.62541	0.424692	1.28757	1.42699	0.0319832	0.603718	0.0097978	1.68065	5.47033	0.685968	2.08989	1.00238	0.912769	0.812675	0.728388	1.86288	31.4929	0.0208113	0.848432	1.10741	0.00627705	3.07667	52.5793	0.603718	1.00238	0.602284	0.0868905	Wilcoxon rank sum test	two.sided	0.988061
Surgery/Biopsy	JAKMIP1	1.88172	11.8935	5.01254	0.358141	0.124909	0.474246	1.75191	0.117272	21.762	0.0644592	3.56185	2.94556	0.326247	0.750938	16.4087	2.35533	23.8097	2.57402	15.6865	51.0885	11.4254	1.06976	1.49826	1.03238	13.7851	156.12	1.75191	2.94556	0.594762	0.0868905	Wilcoxon rank sum test	two.sided	0.988061
Surgery/Biopsy	PRICKLE1	2.02167	2.28194	3.40353	1.2249	1.42714	2.31154	0.26849	0.129377	1.63971	0.117357	1.61135	1.99383	3.64875	19.347	1.84611	4.91826	2.06013	0.613212	3.01327	3.07667	6.01628	0.116989	0.567337	2.87046	4.4352	0.64577	1.61135	2.87046	0.561357	0.0868905	Wilcoxon rank sum test	two.sided	0.988061
Surgery/Biopsy	ARHGAP24	1.48037	0.751087	2.30347	1.61804	1.13445	1.27952	0.710889	1.21476	0.781279	0.00388801	0.560034	3.18602	2.27968	3.93981	5.75163	2.31345	1.26359	1.54716	0.999308	32.8926	217.083	0.0815514	2.03181	0.417148	0.697471	1.08584	1.13445	2.03181	0.558345	0.0868905	Wilcoxon rank sum test	two.sided	0.988061
Surgery/Biopsy	RLF	1.03444	1.1815	0.947344	0.644653	0.694367	0.71249	1.44953	0.522944	1.25795	0.00126652	0.67355	0.471781	1.60602	1.25902	0.795962	1.87862	0.676209	1.32446	1.71698	1.43607	2.05072	0.00211834	0.866184	0.574733	1.88113	1.88212	0.71249	1.32446	0.537949	0.0868905	Wilcoxon rank sum test	two.sided	0.988061
Surgery/Biopsy	SATB1	1.41455	0.311902	4.43452	1.35634	0.818823	1.02049	0.906972	1.84928	0.926819	0.490639	0.86058	9.4634	0.808288	3.18167	1.42358	1.83884	2.53841	1.43868	0.689314	291.834	2.24423	1.76412	1.74361	0.794165	5.30196	0.610541	0.926819	1.76412	0.525372	0.0868905	Wilcoxon rank sum test	two.sided	0.988061
Surgery/Biopsy	CPE	0.745579	1.4209	1.8451	1.39524	1.16708	1.86859	0.361653	1.18105	1.23149	0.63803	0.968508	4.43253	4.94616	2.36045	2.16702	0.951529	0.618269	0.936191	1.06045	5.16981	4.06359	0.426815	3.22119	1.17709	4.70902	2.27638	1.18105	2.27638	0.518826	0.0868905	Wilcoxon rank sum test	two.sided	0.988061
Surgery/Biopsy	APOLD1	2.80276	0.833541	3.05584	0.758857	1.82094	1.19036	1.18357	1.10693	0.943987	2.43579	1.07181	2.29099	5.44147	3.59236	0.74305	0.838463	2.61345	9.26594	0.823277	2.04638	8.06298	5.77672	1.71203	1.6736	2.00754	3.97853	1.18357	2.29099	0.51662	0.0868905	Wilcoxon rank sum test	two.sided	0.988061
Surgery/Biopsy	NTM	2.35805	1.12363	1.59859	1.11242	1.89957	1.2291	1.49426	1.70974	0.567135	0.480657	1.70726	3.24474	9.01471	3.52108	2.0826	2.65062	0.795711	3.33923	3.02256	0.553863	2.91446	0.0987422	3.18752	1.00408	184.72	0.617956	1.49426	2.91446	0.512706	0.0868905	Wilcoxon rank sum test	two.sided	0.988061
Surgery/Biopsy	RAPSN	2.85602	2.09886	6.34922	0.204004	1.1042	2.19878	2.25834	0.117272	0.503963	10.5535	2.91984	0.0577561	147.596	31.6203	0.481664	94.5795	238.978	3.14602	3.31098	0.139969	0.115408	22.465	4.35312	3.24703	15.6231	52.5793	2.19878	4.35312	0.505104	0.0868905	Wilcoxon rank sum test	two.sided	0.988061
Surgery/Biopsy	OLFM2	1.09847	0.963629	0.871032	1.56416	2.28214	0.710375	1.03473	2.06218	0.892599	0.111339	2.0179	9.04339	1.77623	1.16728	7.2316	1.75567	0.249024	2.10887	2.50697	2.90987	250.09	3.2571	0.420612	1.03245	2.05682	0.194548	1.03473	2.05682	0.503073	0.0868905	Wilcoxon rank sum test	two.sided	0.988061
Surgery/Biopsy	TTC7B	1.76911	0.645105	1.43838	2.17383	1.58956	0.6467	0.926767	0.0115983	0.774245	0.820969	0.866485	1.6175	1.73258	1.89214	1.88208	2.04128	0.589416	1.83625	1.31125	0.715931	7.23058	8.40528	1.37201	0.920281	2.96124	0.13657	0.866485	1.73258	0.500113	0.0868905	Wilcoxon rank sum test	two.sided	0.988061
Surgery/Biopsy	ZNF528	1.57165	0.572417	0.491107	2.25999	1.29141	0.866186	0.28165	3.16634	1.62763	0.026058	1.62303	0.282451	17.9436	1.65923	111.264	2.68931	4.14791	1.20821	0.376891	16.0964	46.9711	0.00375355	2.48173	7.09645	52.3833	0.195255	1.29141	2.68931	0.480201	0.0868905	Wilcoxon rank sum test	two.sided	0.988061
Surgery/Biopsy	HES6	2.54726	0.368372	0.275858	1.72449	0.222286	1.74484	2.0542	0.00917779	1.16639	0.0163297	6.26674	2.44419	3.30387	3.72052	0.609333	9.11773	5.6361	0.976351	18.7622	0.18512	1.26949	0.743394	4.80299	1.20414	0.831333	36.4011	1.16639	2.44419	0.477208	0.0868905	Wilcoxon rank sum test	two.sided	0.988061
Surgery/Biopsy	MYH8	66.5672	7.69582	23.0577	0.195889	1.27408	4.47029	18.0029	0.00541254	0.153856	0.0314032	4.61939	0.981854	4946.81	2206.54	43.8314	9.69149	101.412	1.34829	39.6775	0.699843	1.26949	1.06976	759.017	453.247	8.27105	0.808912	4.47029	9.69149	0.461259	0.0868905	Wilcoxon rank sum test	two.sided	0.988061
Surgery/Biopsy	ACACB	1.53977	1.2367	2.06541	0.923866	0.774199	1.2441	0.613347	0.0167531	0.792252	3.74449	1.0404	7.9065	2.27886	2.76134	1.22378	1.16813	16.9349	0.655316	3.31685	0.450584	1.26949	0.510653	3.02038	2.8359	1.84693	55.815	1.0404	2.27886	0.456545	0.0868905	Wilcoxon rank sum test	two.sided	0.988061
Surgery/Biopsy	IRX6	0.539248	0.578427	3.00752	0.0826478	2.49276	1.77996	0.0382769	1.05545	0.274244	6.65805	0.0249697	0.981854	1.26874	4.90998	2.02299	0.868132	9.70023	44.4937	3.478	0.699843	21.5813	1.06976	1.72756	1.05891	0.0839585	0.808912	0.578427	1.26874	0.455907	0.0868905	Wilcoxon rank sum test	two.sided	0.988061
Surgery/Biopsy	ZNF792	1.01858	0.832882	1.61944	0.578535	0.91644	1.97326	0.956924	0.0959496	0.907371	0.0371129	3.6206	2.23149	0.257296	2.01075	18.2069	6.12385	19.6944	1.52807	0.623468	34.2923	3.35373	0.00842333	1.0662	0.557648	32.1652	1.47836	0.91644	2.01075	0.45577	0.0868905	Wilcoxon rank sum test	two.sided	0.988061
Surgery/Biopsy	ZNF704	2.99523	0.649536	2.15471	1.20495	1.46738	0.776199	0.891039	0.0562072	0.943504	0.00396351	1.17705	0.990987	3.31866	4.98409	4.7203	2.4301	2.94741	0.640099	1.44627	53.8879	0.0470182	0.719462	8.47968	0.758173	2.08611	1.90486	0.943504	2.08611	0.45228	0.0868905	Wilcoxon rank sum test	two.sided	0.988061
Surgery/Biopsy	ABHD14A	0.868169	0.983525	0.726589	1.80254	0.768336	0.673899	1.30761	2.27754	0.836507	0.0155028	2.61162	2.86018	3.97538	0.681204	0.68376	1.94048	15.1088	1.38737	2.05261	1.11456	16.5034	0.00611293	0.86561	6.08125	1.7359	2.92679	0.868169	1.94048	0.447399	0.0868905	Wilcoxon rank sum test	two.sided	0.988061
Surgery/Biopsy	FSBP	0.497673	0.637432	2.33919	0.460466	52.2371	1.71016	0.457906	0.070363	0.436894	0.174961	0.495088	0.0892594	26.6435	0.667757	0.674329	6.94036	0.881839	0.0254395	3.82275	4.8989	1.26949	1.06976	1.16181	1.33701	79.9535	0.808912	0.495088	1.16181	0.426137	0.0868905	Wilcoxon rank sum test	two.sided	0.988061
Surgery/Biopsy	NOS1	2.20986	25.886	3.00752	0.479544	1.6803	1.65409	0.18014	0.0144582	0.762277	0.0771973	1.38802	0.470457	4.07688	0.337665	3.83821	0.351945	500.003	0.796872	3.2076	49.6888	12.2717	0.0942952	3.26279	1.49431	41.3553	230.54	1.38802	3.26279	0.425409	0.0868905	Wilcoxon rank sum test	two.sided	0.988061
Surgery/Biopsy	FHDC1	0.41666	0.67741	0.284923	6.38998	0.385186	0.793687	1.72774	0.214263	0.687222	0.0144085	0.201823	0.453975	2.46284	0.766764	0.641029	1.52286	1.48653	0.885244	1.39759	74.8832	0.0051816	4.87336	0.985683	0.359412	1.98312	0.46174	0.41666	0.985683	0.422712	0.0868905	Wilcoxon rank sum test	two.sided	0.988061
Surgery/Biopsy	POMC	1.43447	3.21825	0.795093	0.883413	0.0780046	1.9401	1.7155	1.05545	0.466632	0.00995711	2.34834	18.6552	0.644128	0.204877	0.155614	3.85576	230.16	2.11004	2.56315	14.6967	1.26949	2.74807	30.2249	1.22075	0.359836	101.114	1.05545	2.56315	0.411777	0.0868905	Wilcoxon rank sum test	two.sided	0.988061
Surgery/Biopsy	ATP6V0A4	0.0081368	28.6844	1.74723	1.26977	0.027108	0.425795	0.0486925	0.0133601	0.890844	0.00800474	0.52746	0.196371	1.61702	2.00669	0.529089	0.0813909	4.4092	0.449431	0.0350405	14.6967	3.80847	1.06976	3.69991	0.0534805	10.1091	0.808912	0.425795	1.06976	0.398028	0.0868905	Wilcoxon rank sum test	two.sided	0.988061
Surgery/Biopsy	COLQ	2.04662	0.355947	1.31097	0.618606	0.53429	2.40819	1.41625	0.150778	1.47262	21.0925	0.29855	5.06032	13.9561	77.5776	22.2529	1.45806	0.309835	0.0586215	3.43928	4.8989	1.26949	0.664987	2.9492	14.7071	0.919006	5.66239	1.31097	3.43928	0.381177	0.0868905	Wilcoxon rank sum test	two.sided	0.988061
Surgery/Biopsy	AMIGO1	1.33218	0.499729	1.07677	0.358141	0.384245	1.61244	0.078085	1.05545	0.626136	1.09112	0.716722	0.196371	0.303782	4.64811	7.41762	0.821206	16.0495	2.12731	2.15304	16.0964	196.771	0.0248782	2.42948	0.42158	50.5453	0.808912	0.716722	2.15304	0.332888	0.0868905	Wilcoxon rank sum test	two.sided	0.988061
Surgery/Biopsy	IGDCC4	0.512619	4.89734	1.17686	0.683723	0.73047	0.570054	5.67046	0.117272	0.149396	0.0942096	1.69437	13.9423	37.5184	1.59925	0.796934	3.04713	37.9191	1.88761	0.799702	9.09796	0.0846327	0.356587	2.27274	2.06329	8.27105	0.0218625	0.683723	2.06329	0.331375	0.0868905	Wilcoxon rank sum test	two.sided	0.988061
Surgery/Biopsy	LONRF2	5.40446	0.478688	2.27843	0.481637	0.031075	0.866186	0.763875	3.16634	0.700566	0.00868599	0.901683	0.0577561	1.52679	2.31751	2.47254	2.04128	76.72	0.14981	2.39911	3.49921	1.26949	0.0201842	147.728	108.298	6.43304	0.808912	0.763875	2.31751	0.32961	0.0868905	Wilcoxon rank sum test	two.sided	0.988061
Surgery/Biopsy	GPC6	3.52802	0.535004	6.572	1.21387	1.22846	1.26159	8.30049	0.914719	1.73927	0.136081	4.22157	15.3824	11.7877	4.08303	3.12643	7.67911	2.96426	76.8528	1.52358	10.4976	85.0559	0.757138	0.621229	2.98256	43.1933	0.269637	1.26159	4.08303	0.308985	0.0868905	Wilcoxon rank sum test	two.sided	0.988061
Surgery/Biopsy	RGN	0.395449	2.09886	7.30399	0.0397934	8.91853	0.964377	0.250272	0.351815	1.14537	0.048989	11.8606	3.24767	11.0561	48.1178	2.02299	0.789296	0.65788	0.988749	2.03001	0.699843	577.618	0.0260918	49.9219	167.126	4.59503	16.9872	0.964377	3.24767	0.296944	0.0868905	Wilcoxon rank sum test	two.sided	0.988061
Surgery/Biopsy	FOSB	1.67998	0.155855	1.51384	12.9256	2.05895	2.37708	24.1065	12.6442	5.69161	0.664065	0.11766	1.59881	7.46278	2.58828	17.553	41.9708	2.17513	1.74589	7.90597	1086.86	21.5009	61.3827	0.677284	1.45719	11.4634	95.8467	2.05895	7.90597	0.26043	0.0868905	Wilcoxon rank sum test	two.sided	0.988061
Surgery/Biopsy	ZNF620	0.274131	0.994198	0.518539	0.140142	0.990948	0.841508	0.373811	0.351815	4.19969	0.0151201	0.624242	1.88818	1.20016	4.25531	30.3448	0.0295838	90.8294	0.094067	0.922733	2.09953	0.0114369	0.00981433	2.0101	60.1655	68.9255	29.9298	0.518539	2.0101	0.257967	0.0868905	Wilcoxon rank sum test	two.sided	0.988061
Surgery/Biopsy	STAC	1.97724	20.289	2.60652	0.381246	0.182011	0.334214	5.27797	1.05545	0.377218	0.0200775	2.01145	0.981854	1.40229	32.4059	11.4636	14.289	48.5012	0.189013	4.61366	6.29859	1.26949	7.15052	4.15363	26.2946	0.919006	0.0735375	1.05545	4.61366	0.228765	0.0868905	Wilcoxon rank sum test	two.sided	0.988061
Surgery/Biopsy	RRAD	2.67594	0.34579	0.243212	0.134846	0.050963	0.761315	27.9576	3.67807	0.0646696	3.66278	3.91873	0.469293	1.59157	3.51827	9.37535	2.31069	23.3386	9.13422	5.40026	0.739897	14.033	5.15431	2.45377	287.458	0.528117	0.423716	0.761315	3.51827	0.216389	0.0868905	Wilcoxon rank sum test	two.sided	0.988061
Surgery/Biopsy	UBE2QL1	5.49234	0.826824	0.525123	0.958268	0.314772	6.88951	0.769019	13.7208	4.24461	0.244945	0.694911	0.624816	3.52427	16.6939	39.7854	4.63928	5.96538	6.74147	3.01426	0.946846	1.26949	0.576026	7.13171	7.9584	4.59503	4.04456	0.826824	4.59503	0.179939	0.0868905	Wilcoxon rank sum test	two.sided	0.988061
Surgery/Biopsy	GREB1L	0.512619	0.69962	0.143215	0.0176135	5.23787	28.5841	0.806878	0.0959496	1.36354	0.0816483	1.2901	0.0892595	115.455	22.5859	4.7203	3.20773	25.5733	4.78032	67.3595	6.29859	1.26949	0.00429624	0.481418	1.28968	10.1091	0.808912	0.69962	4.7203	0.148215	0.0868905	Wilcoxon rank sum test	two.sided	0.988061
Surgery/Biopsy	MYH3	11.272	32.8822	277.695	0.358141	1.09421	2.2498	5.44736	0.169992	0.155643	0.552876	11.4817	0.507856	410.603	112.566	3.012	1.89631	605.824	5.18029	6.2325	21.6951	1.26949	7.48834	15.4831	15.9077	28.4892	23.4585	2.2498	15.4831	0.145307	0.0868905	Wilcoxon rank sum test	two.sided	0.988061
Surgery/Biopsy	SMPX	372.381	0.69962	45.1129	0.0976747	1.27408	2.69622	17.4508	0.00872269	0.0148749	1.84681	2.29037	0.327285	2810.25	766.938	18.2069	4.51674	1732.81	1.34829	414.307	0.699843	1.26949	1.06976	412.62	1311.61	35.8412	0.808912	1.84681	18.2069	0.101435	0.0868905	Wilcoxon rank sum test	two.sided	0.988061
Surgery/Biopsy	ITIH4	1.81906	6.29659	0.163199	0.501397	0.424692	2.06242	0.820458	0.0555498	0.320704	35.7397	1.2674	0.140265	112.918	12.2048	28.9961	22.4541	11.8166	2.63797	0.85798	16.0964	1.26949	0.356587	82.524	1.02608	0.17598	31.5476	0.820458	11.8166	0.0694324	0.0868905	Wilcoxon rank sum test	two.sided	0.988061
Surgery/Biopsy	CTSL	3.2954	0.40022	3.07392	1.10079	0.630306	0.720049	1.9113	3.48486	4.32739	9.79046	6.18087	0.551539	0.717357	0.681271	0.833117	3.15788	0.657789	5.40799	0.492619	2.47476	0.97222	1.94752	1.60675	0.311081	1.67435	0.74771	3.07392	0.833117	3.68965	0.0972623	Wilcoxon rank sum test	two.sided	0.988061
Surgery/Biopsy	LEMD1	10.6771	1.90929	1.06825	9.6698	1.20521	0.732926	0.951035	1.61835	8.01759	0.0532489	3.12121	0.486608	0.398746	1.50573	0.0982032	38.7844	0.377931	0.0793114	0.95511	3.49921	0.00596005	1.06976	0.2581	0.00820252	26.6512	0.808912	1.61835	0.486608	3.32578	0.0972623	Wilcoxon rank sum test	two.sided	0.988061
Surgery/Biopsy	CCL2	1.37047	0.551733	7.24034	0.456938	0.209564	2.79026	4.14399	20.3868	5.28238	1.90244	6.25765	3.13808	1.71587	4.94019	1.35576	5.30135	0.483589	0.963067	1.26756	1.15307	0.0101559	0.95969	0.918604	0.169713	0.693943	0.503782	2.79026	0.963067	2.89727	0.0972623	Wilcoxon rank sum test	two.sided	0.988061
Surgery/Biopsy	GNB1L	1.85421	0.422294	0.559294	2.25511	1.84308	1.52223	2.33072	1.52932	0.826791	0.0163297	0.895651	0.755815	6.10202	0.238864	0.714289	0.496942	1.09891	0.350926	2.06991	1.35502	0.224028	0.558549	0.192749	0.225729	0.447217	0.750437	1.52223	0.558549	2.72533	0.0972623	Wilcoxon rank sum test	two.sided	0.988061
Surgery/Biopsy	SLC16A2	1.66709	0.996429	1.08644	2.72035	3.25019	0.553891	1.79277	0.738018	2.20264	4.0453	2.65666	2.06528	0.620638	3.71968	1.22646	0.62431	0.580927	2.90948	1.68435	0.671278	0.500103	0.395232	3.34754	0.370346	0.446374	0.918861	1.79277	0.671278	2.67068	0.0972623	Wilcoxon rank sum test	two.sided	0.988061
Surgery/Biopsy	ARHGEF16	1.75299	0.383539	0.463006	1.58673	1.00348	1.35184	1.58405	0.404423	0.773575	0.00396351	0.893146	0.223932	0.339717	0.223964	0.502682	0.488307	0.0175977	1.31304	0.75202	0.276682	0.00201827	0.819281	1.48904	0.269953	0.201306	2.51985	0.893146	0.339717	2.62909	0.0972623	Wilcoxon rank sum test	two.sided	0.988061
Surgery/Biopsy	H2AFX	1.48213	0.643047	0.249604	1.24912	0.890173	1.90178	2.84525	1.19912	0.363628	2.19222	0.664679	0.37075	0.202262	0.389353	2.87687	1.07413	0.555023	0.822985	0.536753	0.413452	1.01457	0.279244	1.12269	1.23828	0.528317	0.306785	1.19912	0.536753	2.23402	0.0972623	Wilcoxon rank sum test	two.sided	0.988061
Surgery/Biopsy	ZFP69	0.746958	2.09886	7.01756	1.22262	1.73738	0.732926	1.13018	13.7208	1.28012	209.428	10.6121	0.327285	39.3309	2.38485	0.610107	4.30938	0.240502	3.74526	1.14419	0.361988	0.0409513	0.0274298	0.930223	0.802207	32.1652	0.765187	1.73738	0.802207	2.16575	0.0972623	Wilcoxon rank sum test	two.sided	0.988061
Surgery/Biopsy	NUP37	0.454398	1.00715	0.604819	0.886202	1.36348	1.01362	0.972841	0.448203	0.741122	1.5857	1.94839	0.773461	0.316131	0.42987	0.748136	1.56952	0.238123	0.449431	1.60264	0.291863	0.412779	0.152823	0.433149	1.98135	1.36013	0.699229	0.972841	0.449431	2.16461	0.0972623	Wilcoxon rank sum test	two.sided	0.988061
Surgery/Biopsy	IRF7	0.686037	0.359742	1.42864	1.09161	0.269376	0.790037	1.26205	2.83402	1.60932	1.90685	2.42669	0.784321	0.473055	0.671892	0.560724	1.10993	0.377931	0.339814	0.557435	0.894179	0.476486	0.796737	2.22254	1.61869	0.596458	0.453009	1.26205	0.596458	2.11591	0.0972623	Wilcoxon rank sum test	two.sided	0.988061
Surgery/Biopsy	BST2	0.899666	0.440347	0.928682	0.724849	0.209361	0.978832	2.16082	1.64729	4.42465	1.51866	1.71936	4.45951	0.136356	0.467949	1.05791	1.4185	0.183205	0.765831	0.230425	0.282689	0.613673	0.412096	2.607	1.29585	0.189828	0.345699	0.978832	0.467949	2.09175	0.0972623	Wilcoxon rank sum test	two.sided	0.988061
Surgery/Biopsy	TGFA	0.130829	49.6731	0.221607	1.43932	1.13834	0.530985	1.15717	0.977893	0.885286	0.953639	0.870541	0.35915	0.281683	0.277585	0.868441	0.456226	0.0891459	0.49238	0.867781	1.81346	0.644895	4.29874	0.120794	0.155123	1.19334	0.158872	0.953639	0.456226	2.09028	0.0972623	Wilcoxon rank sum test	two.sided	0.988061
Surgery/Biopsy	EFHC1	0.892225	0.535677	1.09972	1.0327	1.21724	1.57919	2.04677	2.62229	0.771008	2.94914	1.19607	1.30562	0.399086	1.3979	1.13131	0.579155	1.54581	0.535785	1.20665	0.464106	0.00637935	0.468424	1.38316	0.239556	0.316185	2.52052	1.19607	0.579155	2.06519	0.0972623	Wilcoxon rank sum test	two.sided	0.988061
Surgery/Biopsy	NAGS	0.765959	9.09506	1.0567	2.44187	0.475401	0.958442	2.29917	1.51185	0.620105	0.740218	0.624242	0.390835	0.446738	0.501909	0.486689	0.477747	0.208075	2.96625	1.26749	0.239187	0.0746759	6.51583	0.714691	1.19627	0.0937761	3.17343	0.958442	0.486689	1.96931	0.0972623	Wilcoxon rank sum test	two.sided	0.988061
Surgery/Biopsy	EVI2A	3.34334	0.445213	2.44201	2.1118	0.202423	4.62062	2.81974	8.15571	6.1311	11.8082	2.62182	1.87445	0.831242	7.3272	1.11343	1.4622	1.47474	1.97058	0.323556	0.327898	4.2701	3.33332	5.45366	0.822015	0.507511	1.84157	2.81974	1.47474	1.91203	0.0972623	Wilcoxon rank sum test	two.sided	0.988061
Surgery/Biopsy	CENPO	1.87118	0.881144	0.302344	0.58972	2.81106	0.917937	1.63178	1.50969	0.91063	0.275839	2.08523	0.403453	0.482939	0.475936	1.17216	1.21093	0.351945	0.527593	1.20665	0.161502	1.31879	0.176037	0.799896	8.66804	0.468173	0.00974593	0.917937	0.482939	1.90073	0.0972623	Wilcoxon rank sum test	two.sided	0.988061
Surgery/Biopsy	CRYBB2	1.97724	0.69962	1.00251	1.66878	1.38486	5.13048	0.650708	26.3861	0.448188	4.70839	5.61818	0.327285	0.615526	1.54314	0.674329	0.680428	0.881839	0.192613	1.21412	0.699843	1.26949	0.301728	1.01881	1.33701	28.4892	3.721	1.66878	0.881839	1.89239	0.0972623	Wilcoxon rank sum test	two.sided	0.988061
Surgery/Biopsy	EFNA1	0.774114	0.621854	0.869945	0.93083	0.562712	0.503941	1.98291	1.24068	0.483266	1.97946	0.562222	0.943218	0.220016	0.398632	0.407893	0.826834	0.142081	0.752426	1.96597	0.348691	0.10945	2.78097	0.549744	0.413749	0.279906	1.2871	0.774114	0.413749	1.87097	0.0972623	Wilcoxon rank sum test	two.sided	0.988061
Surgery/Biopsy	TRAPPC2	0.786645	1.37925	1.00251	0.886939	1.09075	1.56645	1.3181	1.54257	0.86295	1.47322	0.964737	0.637846	0.386611	0.589197	1.03687	0.938818	0.620132	1.53427	1.07913	1.83912	0.0130875	0.287729	1.71459	0.551729	0.545917	1.26927	1.09075	0.637846	1.71006	0.0972623	Wilcoxon rank sum test	two.sided	0.988061
Surgery/Biopsy	LRRC45	0.825745	1.49919	0.718971	1.07442	1.1877	0.99726	1.44479	0.77019	0.43598	19.8644	0.362214	0.531462	0.218748	0.747489	0.600766	0.50048	0.313875	3.53125	1.03953	0.796373	0.0531415	0.605369	1.58668	1.07927	0.533125	0.132564	0.99726	0.600766	1.65998	0.0972623	Wilcoxon rank sum test	two.sided	0.988061
Surgery/Biopsy	IER5L	0.720063	1.25308	1.24137	1.31318	1.47381	0.777572	0.534875	1.61965	1.03117	0.558376	1.97043	0.691463	0.77778	0.582979	0.752395	1.91549	0.194915	0.955414	1.51447	0.709665	0.211125	1.19573	1.23616	0.997293	0.272341	0.30088	1.24137	0.752395	1.6499	0.0972623	Wilcoxon rank sum test	two.sided	0.988061
Surgery/Biopsy	NSUN3	1.44104	1.28966	1.18478	1.42021	1.04619	0.805314	1.55373	0.0285256	1.06837	3.57068	1.84616	0.935649	1.00396	0.925068	0.788071	1.88576	0.342134	0.656249	0.502247	3.41688	0.0409513	0.00640576	0.751815	0.726832	1.4128	4.21486	1.28966	0.788071	1.63648	0.0972623	Wilcoxon rank sum test	two.sided	0.988061
Surgery/Biopsy	TGIF2	1.80769	0.803843	1.95225	1.90551	1.4112	1.45948	2.4042	1.1264	0.57912	0.279759	1.02665	0.435734	6.18833	0.401281	1.583	1.78158	0.454727	0.907342	1.22827	1.69235	0.00969077	0.262395	0.873917	0.267402	0.884651	0.550443	1.4112	0.873917	1.61479	0.0972623	Wilcoxon rank sum test	two.sided	0.988061
Surgery/Biopsy	PLXNB1	1.23437	1.08155	1.036	1.71772	1.25462	1.08493	1.38241	1.04134	0.658408	1.94639	0.556348	1.79522	0.215612	0.462218	0.8375	0.443878	0.340619	0.756102	0.627658	0.67657	1.88524	1.23793	1.05634	0.374149	0.635808	4.3255	1.08493	0.67657	1.60358	0.0972623	Wilcoxon rank sum test	two.sided	0.988061
Surgery/Biopsy	VPS18	0.619136	1.08901	1.02906	1.2364	0.928465	0.864954	1.38308	1.19539	2.89403	3.92057	1.64818	0.658776	0.700646	0.706585	1.8949	1.2311	2.58167	0.547327	0.592068	1.04445	1.18718	0.403145	0.745547	1.5293	1.08515	0.641832	1.19539	0.745547	1.60338	0.0972623	Wilcoxon rank sum test	two.sided	0.988061
Surgery/Biopsy	FMNL3	2.10304	0.689554	1.80946	1.06621	0.794755	1.05505	2.23447	3.62783	1.29216	3.19059	3.35197	1.54866	0.914208	1.15052	1.56838	2.26731	1.14152	2.18517	1.27945	0.640123	0.405156	1.32353	1.10768	1.01239	0.631694	0.309347	1.80946	1.14152	1.58513	0.0972623	Wilcoxon rank sum test	two.sided	0.988061
Surgery/Biopsy	PDLIM7	2.10819	1.16247	0.924429	1.60346	1.43425	1.62566	1.96763	3.7167	1.74685	3.86728	2.59815	1.11728	1.82664	6.4255	1.12241	2.13164	1.01127	6.27406	0.815992	0.17679	0.298467	0.812197	1.37946	2.87761	0.599079	0.502094	1.74685	1.11728	1.56348	0.0972623	Wilcoxon rank sum test	two.sided	0.988061
Surgery/Biopsy	F3	0.56576	0.884048	0.51674	2.20539	1.11317	0.605772	0.892147	0.759319	1.97837	2.22366	2.26533	0.502014	0.254862	0.68227	0.231955	0.555807	0.605151	1.89062	0.134634	1.04467	1.24602	3.44701	0.575852	0.250036	57.8974	0.213967	0.892147	0.575852	1.54926	0.0972623	Wilcoxon rank sum test	two.sided	0.988061
Surgery/Biopsy	PAOX	1.13647	1.85552	1.77367	0.918547	0.540795	0.690743	2.13478	1.88791	1.03225	0.00662013	0.942038	0.667661	0.842442	1.43874	1.18252	0.547412	4.66115	0.341568	0.958919	0.306033	0.32847	0.0629272	0.812473	0.00639718	0.987717	0.015861	1.03225	0.667661	1.54607	0.0972623	Wilcoxon rank sum test	two.sided	0.988061
Surgery/Biopsy	HMG20B	1.27497	0.896426	0.990357	1.2626	1.23143	1.13986	1.3883	2.28169	0.739907	1.73421	1.09474	1.83622	0.688743	0.513682	1.39454	1.1922	0.783172	1.45755	1.06186	0.543175	0.343003	1.12049	0.40844	1.32515	0.310148	0.810736	1.23143	0.810736	1.5189	0.0972623	Wilcoxon rank sum test	two.sided	0.988061
Surgery/Biopsy	ANAPC2	1.29375	0.868204	1.4117	1.32356	1.27408	2.19878	0.750817	6.57624	0.663109	7.48024	0.698778	0.87948	0.680043	0.875834	1.35641	1.01234	0.312511	1.62725	1.21056	0.227222	0.650397	1.16236	1.31341	1.00415	0.761462	0.690906	1.29375	0.87948	1.47104	0.0972623	Wilcoxon rank sum test	two.sided	0.988061
Surgery/Biopsy	RCCD1	0.950925	1.22837	0.797914	0.660871	0.890421	1.03884	1.32113	0.141535	0.408228	1.42394	0.928221	0.633206	0.641717	0.55977	1.00162	0.846034	0.58112	0.19775	1.31331	0.850222	0.240503	0.834458	1.15184	0.0891341	0.591062	0.440082	0.928221	0.633206	1.46591	0.0972623	Wilcoxon rank sum test	two.sided	0.988061
Surgery/Biopsy	ZNF511	1.3198	0.712884	1.07723	0.738925	0.562693	1.35502	1.68066	1.95659	1.09467	1.51431	2.21015	0.800664	1.03806	0.899877	1.22629	1.53941	0.665495	0.906692	0.610273	0.650731	0.931826	1.31873	0.584566	0.710753	0.931904	1.71954	1.3198	0.906692	1.45562	0.0972623	Wilcoxon rank sum test	two.sided	0.988061
Surgery/Biopsy	CACNB3	1.0714	1.15139	0.909449	0.861815	0.850422	1.24245	2.09505	1.89704	1.15803	0.543517	0.687859	0.672956	0.536347	0.589197	0.739377	0.694854	0.432635	0.472553	1.46445	1.19789	1.1259	0.80179	0.449993	0.793931	1.17287	1.59426	1.0714	0.739377	1.44905	0.0972623	Wilcoxon rank sum test	two.sided	0.988061
Surgery/Biopsy	ACOT7	1.22731	1.49796	0.549427	0.712735	0.717375	1.06116	1.65746	1.04848	1.3205	0.569744	2.14678	0.246243	0.454322	0.383746	0.862514	0.836698	1.89404	1.25068	0.489214	3.52314	0.00812041	1.02888	0.73436	0.662693	0.911997	0.323031	1.06116	0.73436	1.44501	0.0972623	Wilcoxon rank sum test	two.sided	0.988061
Surgery/Biopsy	RPA3	1.57901	0.53294	0.592594	0.957818	1.28428	1.05779	1.17439	2.71259	1.26247	1.56293	1.20281	0.538436	0.392787	1.10366	0.482893	1.46857	0.711846	1.01944	1.53365	0.372769	4.6548	0.920858	0.293751	0.837276	1.2715	0.825295	1.20281	0.837276	1.43657	0.0972623	Wilcoxon rank sum test	two.sided	0.988061
Surgery/Biopsy	H1FX	2.44343	0.793831	1.24018	1.1732	1.31448	0.796097	1.85964	1.55758	0.895089	0.59096	1.02394	0.661118	0.634125	0.823907	0.744009	0.858776	0.643818	1.04099	1.26879	0.571447	3.71689	1.57177	0.502257	0.954803	0.417775	0.907685	1.1732	0.823907	1.42395	0.0972623	Wilcoxon rank sum test	two.sided	0.988061
Surgery/Biopsy	UHRF1BP1	3.66719	0.847927	1.16476	1.99866	1.06948	0.962518	1.27658	0.893069	1.31576	4.72785	1.87273	1.76352	0.847625	0.905872	1.57343	1.93858	3.3403	0.274771	1.03273	0.428936	0.526032	0.520681	1.03163	0.5638	44.4186	0.303877	1.27658	0.905872	1.40923	0.0972623	Wilcoxon rank sum test	two.sided	0.988061
Surgery/Biopsy	DKFZP761J1410	3.43791	1.09176	0.841185	0.964413	0.496166	1.14264	2.38146	3.99837	0.88932	1.84746	1.54602	1.97105	2.34879	0.682871	0.813954	1.41382	0.60764	1.20801	1.09298	0.751444	0.871488	2.05883	0.566956	0.60034	0.50805	0.140963	1.14264	0.813954	1.40381	0.0972623	Wilcoxon rank sum test	two.sided	0.988061
[truncated: 12,418 more rows]

## Sheet: Top 600 genes
Order	Top 600 genes differentially expressed
[truncated: 600 more rows]
