# Supplementary material for: Randomized phase II study of preoperative afatinib in untreated head and neck cancers: predictive and pharmacodynamic biomarkers of activity
Source: Sci Rep. 2023 Dec 18;13:22524. doi: 10.1038/s41598-023-49887-4 (PMC10728082; doi:10.1038/s41598-023-49887-4)
Supplement: Supplementary file 18 — Supplementary Information 3. [file 41598_2023_49887_MOESM18_ESM.xlsx]

## Sheet: RPPA
Pair number	ID	Arm	Specimen	Metabolic response	2018-12-11_0005971b_15_FAK-20_800.txt_FAK1_HUMAN	2018-12-11_0005972b_574_AMPK alpha-20_800.txt_AAPK1_HUMAN;AAPK2_HUMAN	2018-12-11_0005973a_754_Phospho-AMPK beta1-Ser181-20_800.txt_AAKB1_HUMAN;AAKB2_HUMAN	2018-12-11_0005973b_418a_LKB1-30_800.txt_STK11_HUMAN	2018-12-11_0005974a_1281a_ATM-20_800.txt_ATM_HUMAN	2018-12-11_0005974b_1308_Phospho-ATM-ser1981-20_800.txt_ATM_HUMAN	2018-12-11_0005975a_950_Cleaved-PARP-Asp214-p25-30_800.txt_PARP1_HUMAN	2018-12-11_0005975b_885e_Histone-H2AX-30_800.txt_H2AX_HUMAN	2018-12-11_0005976a_1525A_Phospho-Histone-H2AX-ser139-10_800.txt_H2AX_HUMAN	2018-12-11_0005976b_1043_Rad50-20_800.txt_RAD50_HUMAN	2018-12-11_0005978b_104b_Phospho-Rb-Ser807-811-30_800.txt_RB_HUMAN	2018-12-11_0005979a_1592_MEK1-2-20_800.txt_MP2K1_HUMAN;MP2K2_HUMAN	2018-12-11_0005979b_304c_Phospho-MEK1-2-Ser217-221-30_800.txt_MP2K1_HUMAN;MP2K2_HUMAN	2018-12-11_0005981a_28b_p44-42 MAPK-20_800.txt_MK01_HUMAN;MK03_HUMAN	2018-12-11_0005981b_580a_Phospho-p44-42 MAPK-Thr202-Tyr204-30_800.txt_MK01_HUMAN;MK03_HUMAN	2018-12-14_0005982b_788-Phospho-FAK-Tyr861-30_800.txt_FAK1_HUMAN	2018-12-14_0005983a_1556-Rad51-D4B10-40_800.txt_RAD51_HUMAN	2018-12-14_0005983b_847-Phospho-Topoisomerase-II-a-Thr1343-30_800.txt_TOP2A_HUMAN	2018-12-17_0005985a_256-Phospho-p38 MAPK-Thr180-Tyr182-10_800.txt_MK14_HUMAN;MK11_HUMAN;MK12_HUMAN;MK13_HUMAN	2018-12-17_0005985b_1758-Phospho-Akt-Thr308-D25E6-20_800.txt_AKT1_HUMAN;AKT2_HUMAN;AKT3_HUMAN	2018-12-17_0005986a_988-PKM2-5_800.txt_KPYM_HUMAN	2018-12-14_0005988a_832-Phospho-PTP1B-Ser378-30_800.txt_PTN1_HUMAN	2018-12-14_0005988b_346-IGF-I-Receptor-beta-30_800.txt_IGF1R_HUMAN	2018-12-14_0005989a_561-IKK-beta-30_800.txt_IKKB_HUMAN	2018-12-14_0005989b_568-NF-kB-p65-30_800.txt_TF65_HUMAN	2018-12-14_0005991b_1506-RelB-40_800.txt_RELB_HUMAN	2018-12-17_0005992a_34-Akt-10_800.txt_AKT1_HUMAN;AKT2_HUMAN;AKT3_HUMAN	2018-12-19_0005993b_1207-p38-MAPK-30_800.txt_MK14_HUMAN;MK11_HUMAN;MK12_HUMAN;MK13_HUMAN	2018-12-19_0005994a_989-phospho-PKM2-40_800.txt_KPYM_HUMAN	2018-12-19_0005994b_1919-CA9-D47G3-40_800.txt_CAH9_HUMAN	2018-12-19_0005997a_1277-phospho-mTOR-Ser2448-40_800.txt_MTOR_HUMAN	2018-12-19_0006001a_1610-S6-Ribosomal-Protein-5G10-5_800.txt_RS6_HUMAN	2018-12-19_0006001b_14-Phospho-S6-Ribosomal-Protein-Ser235-236-5_800.txt_RS6_HUMAN	2018-12-19_0006002a_585-Phospho-S6-Ribosomal-Protein-Ser240-244-10_800.txt_RS6_HUMAN	2018-12-19_0006002b_1913-JunB-10_800.txt_JUNB_HUMAN	2018-12-19_0006003a_1786-EGFR-D38B1-5_800.txt_EGFR_HUMAN;Q504U8_HUMAN	2018-12-19_0006003b_57-Phospho-EGFR-Tyr-1173-53A5-5_800.txt_EGFR_HUMAN;Q504U8_HUMAN	2019-02-07_0006011b_1187_PTB1B-30_800.txt_PTN1_HUMAN	2019-02-06_0006012a_298-Phospho-NF-kB p65-Ser536-40_800.txt_TF65_HUMAN	2019-02-06_0006012b_11-Phospho-Akt-Ser473-193H12-40_800.txt_AKT1_HUMAN;AKT2_HUMAN;AKT3_HUMAN	2019-02-07_0006013a_1276-mTOR-30_800.txt_MTOR_HUMAN	2019-02-07_0006013b_328-p70-S6-Kinase-30_800.txt_KS6B1_HUMAN	2019-02-07_0006014a_583-Phospho-p70-S6-Kinase-Thr389-30_800.txt_KS6B1_HUMAN	2019-02-06_0006015b_17-Phospho-PTEN-ser380-Thr382-383-40_800.txt_PTEN_HUMAN	2019-02-07_0006020b_88-Stat1-30_800.txt_STAT1_HUMAN
2	17_P170146_A_b_2	Afatinib	Biopsy	Partial response	-0.443275	-0.326123	-0.654574	0.160868	-0.900888	-0.822488	-0.524301	-1.39079	-0.227699	-0.465224	-0.0180997	1.61722	-0.384895	-0.315562	-0.375458	-0.468728	0.668369	-0.568847	-0.609588	-0.273546	-0.538298	-0.148314	-0.511988	-0.0209848	0.0184944	-0.889683	-0.794316	-0.93427	-0.124449	-0.990043	-0.949226	0.0880539	0.167757	-0.209277	0.672416	1.55631	-0.0239245	-0.076705	0.412008	0.414695	-0.356047	0.261225	0.102018	0.16164	0.538014
2	16_P150028_A_c_2	Afatinib	Surgery	Partial response	0.696533	0.646794	0.548616	1.3913	0.141952	0.443107	-0.683507	-0.371735	0.531171	0.977449	-0.107647	0.186641	-0.084711	0.688536	-0.00154436	2.58477	0.731617	-0.136806	-0.274439	0.886786	-0.463995	0.0461539	-0.267007	0.286586	0.226968	0.508322	0.750473	1.64646	0.0501453	-0.0382032	0.067173	-0.185211	-0.657389	-0.749754	-0.950877	-0.916036	-0.421055	-0.42559	-0.0484641	-0.0418987	-0.140516	-0.617735	-0.54952	-0.0388476	-0.0688269
3	18_P170150_A_b_3	Afatinib	Biopsy	Stable disease	1.42669	0.159989	0.228336	-0.338454	-0.180498	-0.152769	0.0851189	1.72987	0.107013	2.90603	-0.189168	-1.53951	0.627022	-0.497278	1.18987	0.273468	0.225707	-0.510961	-0.574271	0.451797	-0.99466	1.24937	1.00282	-0.439888	-0.419245	0.653686	-0.199979	1.20728	0.487348	-0.00240035	0.389083	1.60704	-0.113063	-0.441096	-0.472113	-0.954331	-0.357753	0.483576	0.732263	0.724888	0.344124	0.420815	0.21131	-0.0916721	-0.321513
3	19_P150060_A_c_3	Afatinib	Surgery	Stable disease	0.0294366	0.339594	0.661884	0.549197	0.359688	0.581095	0.388397	1.2173	0.0762217	0.574903	-0.25622	0.265698	0.364638	-0.621727	0.12296	0.28767	-0.557323	-0.501013	0.262823	0.220269	0.0034229	0.551996	0.928244	-0.186821	0.214968	0.415467	1.1089	0.675884	-0.127423	-0.280419	0.14963	-0.159527	-0.539927	-0.739924	-0.549371	0.304473	0.255081	-0.457512	-0.776879	-0.750088	-0.796177	-0.834323	-1.02021	-0.6175	-0.635155
4	20_P160174_B_b_4	No treatment	Biopsy		-0.068673	-0.409078	0.357742	-0.087528	0.834785	1.21825	-0.579256	0.0340615	0.802795	-0.300184	1.23399	0.464067	0.611625	-0.333182	0.629174	-0.588311	-1.07971	-0.00148379	0.650856	0.264971	-0.372709	0.69927	0.0742237	0.0759594	-0.135581	-0.230695	0.133283	-0.537607	-1.48319	-0.408785	-0.715673	-0.0526818	0.14028	-0.503853	-0.17705	-0.648694	-0.249049	-0.660213	-1.31222	-1.29058	-0.267609	-0.176661	-0.182144	-0.0371816	0.673422
4	21_P150063_B_c_4	No treatment	Surgery		-0.526941	0.311097	1.17623	1.49294	0.375051	0.747793	0.964759	0.461727	0.209186	0.21291	1.53101	0.672951	-0.0901058	0.145047	-0.0113449	-0.0634704	-0.23951	0.55785	-0.014131	-0.723417	0.12983	0.665026	0.191236	0.168253	0.268707	0.20511	-0.0848461	0.113766	-0.574058	0.89584	-0.61927	0.0618772	-0.133967	-0.213544	0.415266	-0.216511	0.120647	-0.640737	-0.486243	-0.463465	-3.09772	-0.871639	-0.546948	-0.641139	0.3299
5	25_P160179_A_b_5	Afatinib	Biopsy	Stable disease	-0.577336	-0.15126	-0.590515	0.382348	0.336974	0.221241	0.454423	0.210709	0.419399	0.0548968	-0.58692	-0.126142	0.288792	-0.666156	-0.0664997	-0.346881	0.585378	0.318492	0.833544	-0.133958	-1.0985	-0.811292	-0.636882	0.559638	-0.240074	-0.875268	-0.995081	-0.20316	-0.402443	-0.392534	-0.326177	-0.241616	0.417468	0.170702	-0.329504	-1.18825	-0.518245	-0.0797177	1.05501	1.05388	0.579938	0.335663	0.713516	0.196228	0.650047
5	26_P170151_A_c_5	Afatinib	Surgery	Stable disease	-0.568422	-0.0130054	-0.139292	-0.984023	0.44086	0.515557	-0.794074	0.507567	-1.21094	-0.712525	-0.994063	-1.41305	-0.64354	-0.13148	0.906271	-0.587719	-0.0952733	-0.450695	0.955868	0.761907	-0.166815	0.484838	-0.171582	0.183444	-0.338408	-0.691244	-0.481554	-0.279026	-1.71697	-0.451043	-0.86308	-0.396137	-0.0778344	0.126085	0.46986	-0.97066	-0.390082	-0.278278	0.520637	0.518983	-0.270574	0.265407	0.249422	0.720794	0.022777
6	27_P150033_B_c_6	No treatment	Surgery		0.254544	-0.60595	0.0145986	-0.0967684	0.471176	0.127777	1.14217	-0.282471	0.518589	0.66194	-0.397083	-0.218505	0.703925	0.570767	0.000682655	0.324539	-0.0595276	0.530169	-0.360176	-0.820532	-0.334389	-0.727047	0.384343	-0.825842	0.632865	-0.0197972	1.08703	0.76437	1.16173	2.43977	0.457672	-0.127897	-0.868848	-0.568405	-0.221037	1.19648	-0.243158	1.82685	-1.68594	-2.40188	-0.539642	-0.986045	-0.921097	-1.08614	-0.99531
6	28_P160170_B_b_6	No treatment	Biopsy		NA	NA	NA	NA	NA	NA	NA	NA	NA	NA	NA	NA	NA	NA	NA	NA	NA	NA	NA	NA	NA	NA	NA	NA	NA	NA	NA	NA	NA	NA	NA	NA	NA	NA	NA	NA	NA	-0.733417	-0.235049	-0.220588	0.711035	0.659323	0.294546	0.369803	-0.110156
7	32_P170152_A_b_7	Afatinib	Biopsy	Stable disease	-0.852935	0.0722616	-0.437086	0.521951	-0.889208	-0.584648	0.89582	-0.233519	0.257739	0.24459	-0.589542	-0.856132	0.945622	-0.432938	0.909306	-0.132961	0.264465	-0.089866	0.807546	1.17648	0.282523	-0.318745	-0.732381	-0.613846	-0.425642	-1.1183	-1.84335	-0.753089	-0.86392	-0.892972	-1.25871	-0.409265	-0.131391	0.770853	0.782105	0.248623	0.494609	1.3224	0.780474	0.774562	0.32815	-0.651095	0.467943	-0.183563	1.91985
7	33_P170153_A_c_7	Afatinib	Surgery	Stable disease	-0.350585	0.714577	-0.301981	-0.030862	-0.352618	-0.281513	-0.114902	0.199553	-0.799285	-0.780088	-0.501272	-0.417657	-0.899006	-0.422022	-0.606214	-0.359696	-0.595481	-0.799838	1.61042	0.125919	0.970714	0.962524	1.07278	0.725967	0.789031	-1.23541	-0.974037	-1.11671	-0.559498	-1.06282	-1.55851	-0.755471	-0.794738	-0.554919	-0.847189	-0.183605	-0.482833	-0.212215	-0.0885113	-0.0745431	-0.0143662	-0.697106	-0.0110772	0.108927	0.830264
8	35_P170164_A_b_8	Afatinib	Biopsy	NA	0.13056	-0.27821	-0.147118	-0.526237	0.61824	0.447206	0.0823588	1.61351	-0.00908311	0.14667	0.281761	-0.650029	-0.0545698	-0.169436	1.18131	-0.559989	-0.500482	-0.803337	0.223521	-0.47513	-0.457116	-0.137403	0.235603	-0.316165	-0.236356	-0.832774	-0.335724	-0.626168	-0.366887	-0.996469	-0.974916	1.02252	-0.399688	-0.0704555	0.526751	0.28516	0.217261	0.443712	-0.421511	-0.411541	0.139003	0.416127	0.174644	0.199231	0.0973808
8	34_P160020_A_c_8	Afatinib	Surgery	NA	0.896533	1.48003	1.03391	0.591966	0.528587	0.700954	1.31933	1.10261	-0.00518737	0.474116	0.051367	0.893295	0.232323	1.03104	-0.24354	0.653315	-0.319225	-0.27088	0.165542	-0.216878	0.558684	-0.28057	0.0668768	0.296256	0.298683	0.235499	0.384924	0.102448	0.349018	0.640481	-0.308361	0.218083	-0.683512	-0.241926	0.450013	-0.0557791	0.168247	-0.43529	-1.46904	-1.44004	1.00163	0.00473699	-0.35253	-1.13208	-0.168351
9	36_P170165_B_b_9	No treatment	Biopsy		-0.934804	-0.219908	-0.788313	0.318661	-1.11797	-0.904422	-0.638233	-0.444485	-0.35218	-0.529133	-0.291644	0.476564	0.500405	-0.360058	-0.0445086	0.361747	-0.511521	0.772181	1.06549	0.141288	1.53997	0.714996	0.471075	-0.472298	-0.458111	0.384797	-0.0499303	0.641927	1.01817	1.84952	-0.132176	-0.24379	0.650453	0.372026	-0.119507	0.894246	-0.149458	-0.00110992	-0.0387954	-0.02059	-0.275536	-0.113615	-0.308101	-0.706812	0.260817
9	37_P160022_B_c_9	No treatment	Surgery		-0.290143	-1.23342	-0.75609	0.823001	-1.01669	-0.89171	-0.205938	-0.269893	-0.408531	-0.25932	-0.814947	0.69838	-1.14008	-1.00296	-1.67077	-0.24568	0.833348	-0.448612	-0.772455	-0.109243	1.73071	-0.0124006	-0.490964	-0.811901	0.804983	-0.958882	-1.50452	-1.13136	0.112077	1.20404	-1.4309	-0.240842	-0.541694	-0.777333	-0.515117	0.681415	-1.12835	0.348721	0.111215	0.106348	-0.312757	0.450587	-0.0735817	-0.01431	1.02944
10	41_P160181_B_b_10	No treatment	Biopsy		0.172766	0.278847	0.984132	0.448826	0.0759183	0.413871	-0.391042	0.400224	0.84687	0.154953	-0.377789	0.0430087	0.312107	-0.618854	0.0100429	0.0356246	-0.246826	-0.444844	-0.0501984	-0.0100114	0.383782	0.0919853	0.83554	-0.0414367	0.146191	0.747026	0.594956	0.526449	0.392061	1.24158	0.634574	1.19665	0.879277	-0.1788	1.12228	0.355959	-0.18776	-0.713374	-0.245237	-0.229984	-0.196867	-0.350047	-0.339723	-0.0735573	-0.883397
10	42_P150104_B_c_10	No treatment	Surgery		-0.456828	0.171266	-0.242191	0.668812	-0.88464	-0.774064	-1.05337	-0.290763	0.0145508	-0.647024	-0.536119	0.0709334	-0.151606	0.133377	-0.389881	1.48759	-0.910962	0.783729	-0.29834	-0.0954283	0.936612	1.58417	0.636802	0.493237	0.0620738	0.777907	0.509576	0.934838	0.252561	1.17059	-0.294957	-1.62823	-0.607549	-0.242	-0.0822541	0.21958	-0.799708	-1.3812	-0.708297	-0.683694	-1.31806	-1.01878	-0.534661	-0.343951	-0.727096
11	45_P160173_A_b_11	Afatinib	Biopsy	Stable disease	1.31544	0.088739	0.0317119	0.323716	0.0843713	0.455092	-0.181913	0.801542	0.048982	1.4224	-0.291469	-1.47888	-0.0314703	-0.47447	0.145047	0.404545	-0.00516793	-0.27052	-0.689679	-0.295131	-1.71203	0.0723015	-0.76132	-0.214668	-0.863458	0.39747	-0.463524	0.592603	0.682491	0.122807	-0.258584	0.00772325	0.77532	0.564616	-0.313382	-0.382342	-0.699571	-0.552113	0.21765	0.219202	0.130813	-0.0915989	0.0236199	-0.418971	-0.25341
11	46_P150083_A_c_11	Afatinib	Surgery	Stable disease	0.229893	0.936151	1.05048	1.06189	1.20718	1.08069	-0.966523	0.654457	-0.0529766	0.925753	-0.16281	1.06191	0.00114046	0.983217	-0.514213	1.57154	-0.267691	-0.309905	0.0131653	0.46152	0.529454	1.04084	-0.293802	0.786926	0.498673	0.544716	1.29987	1.32634	0.123135	-0.534793	0.657578	0.348176	-0.0658211	-0.38665	-0.781508	-0.489443	-0.548533	-0.12852	-0.0644159	-0.0457008	0.143088	-0.243072	-0.279527	-0.0279353	0.00879653
12	48_P170156_A_b_12	Afatinib	Biopsy	Partial response	0.345	1.44693	0.719854	0.561179	0.0770868	0.300634	0.673771	0.385196	0.751917	0.0876239	0.130674	-0.285976	0.0773664	-0.619817	-0.0256051	-0.445113	-0.331465	-0.0912163	-0.51603	-0.280365	-0.854524	-1.15352	-1.11367	-1.00284	-1.07839	-0.237442	-0.516681	-0.662696	-0.454816	-0.95349	-0.263765	0.628579	0.194134	0.0625575	0.995313	1.23199	0.503352	1.30706	1.57879	1.56362	1.788	2.08051	2.26472	1.75035	0.607999
12	47_P150107_A_c_12	Afatinib	Surgery	Partial response	-0.792374	-0.544965	-0.736011	-0.281732	-0.549026	-0.577181	-0.737446	0.0375747	-0.196555	0.0502828	0.343402	0.72659	0.238488	0.0371784	-0.786493	0.302242	0.0327028	-0.357905	-0.602743	0.0161459	-0.0231113	-0.553123	0.0303687	0.164374	0.173431	0.15176	0.363812	0.204184	-0.696343	-0.804237	-0.550526	-0.611885	-2.27876	-1.8157	-0.0334989	0.726992	-0.381847	0.615107	-0.0598773	-0.0458024	0.167455	1.54524	0.71695	0.746212	-0.126008
13	54_P170160_B_b_13	No treatment	Biopsy		0.945426	2.22241	1.57461	0.698742	0.709868	0.914288	1.49776	1.67378	0.674867	0.439746	0.194824	0.0373723	1.0287	-0.399761	0.474087	-0.519692	-0.355295	0.281948	0.723233	-0.0937957	0.384676	-0.14193	-0.586355	-0.657471	-0.745841	-0.132876	-0.448137	-0.464962	0.124528	-0.978163	-0.273745	0.526724	0.0174794	0.145404	0.718462	0.259208	0.896301	0.81526	1.58052	1.56617	1.75101	1.16151	2.09551	1.14613	2.35965
13	55_P160007_B_c_13	No treatment	Surgery		-0.673579	0.0691041	-0.58956	-0.433333	0.021231	0.20949	-0.267741	0.945376	-1.26462	-0.378998	-0.0310418	-0.180546	-0.0871827	0.163674	0.313635	-0.216197	-0.73875	-0.526867	0.0364809	-0.350575	-0.919428	-0.556173	-0.48327	-0.708026	-0.893999	-0.0133063	0.114546	0.253406	0.382128	-0.489978	-0.14512	-0.1568	0.432186	0.571302	0.359072	-0.135942	0.792662	0.565486	0.498773	0.499668	0.705561	0.316057	0.702373	0.536378	1.41975
14	1_P160009_B_c_14	No treatment	Surgery		-0.144579	0.065195	0.071284	-0.0921685	-0.892273	-1.51378	0.283782	0.782421	-1.55804	-0.877736	-1.34205	-0.821311	-1.29704	0.0289958	-0.810684	0.232889	-0.133111	-0.425572	-1.16311	-1.15424	0.931174	-1.00402	-0.42285	-0.144812	-0.356736	0.672195	-0.0240708	0.169483	0.433121	-0.0140939	-0.393608	0.0578537	-1.49193	-1.2892	0.728217	0.65063	-0.90316	-1.41966	-1.64563	-1.60768	-1.05134	-0.572552	-1.23875	-0.50949	0.484568
14	2_P160008_B_b_14	No treatment	Biopsy		-1.00541	0.125304	-0.484313	-0.347652	-1.21381	-0.282228	0.165849	-0.900001	0.49402	0.535522	-0.132801	0.0507392	-0.332323	0.601067	0.29918	-0.459584	-0.0401574	-0.64241	-0.0850382	0.393313	1.53281	0.0692273	-0.804725	-0.37046	0.139429	0.217986	-0.150261	-0.229295	-0.0290053	-0.34949	-1.04697	-0.650477	-0.467527	0.406418	0.855358	0.708398	-0.00483908	NA	0.248609	0.245375	NA	NA	NA	1.38278	NA
15	29_P150098_B_c_15	No treatment	Surgery		0.482345	-0.497664	-0.157701	0.496691	-0.660142	-0.609938	0.751005	-0.59133	-0.0913239	-0.39947	-0.673909	0.190994	-0.0705885	0.342118	0.704815	-0.0385536	-0.537872	-0.605872	-0.225136	-0.115987	0.094437	-0.247472	0.38978	-0.468894	0.0310659	0.976711	0.381666	-0.00546204	-0.165671	1.01003	-0.288349	-0.532329	-0.22999	-0.7155	-0.0211315	0.451397	-0.326455	0.525299	0.963206	0.958729	0.583155	0.631147	0.611498	0.229518	-0.234833
15	62_T154650_B_b_15	No treatment	Biopsy		0.575165	-0.259875	-0.216501	-0.644557	0.729378	0.283568	0.934259	0.713804	0.865072	0.297165	0.550977	0.707165	-0.645762	-0.503131	0.0177259	-0.618052	-0.644333	-0.0853703	-0.455241	-0.81736	-0.261846	-0.747392	0.669014	0.534493	0.169565	0.804609	-0.321815	-0.235665	0.564832	0.225165	0.22766	0.670623	0.988578	0.861356	1.21999	0.975982	0.427661	-0.0850624	-0.836154	-0.81023	-0.0753924	0.221521	-0.448146	-0.671255	-0.464479
16	6_P160182_A_b_16	Afatinib	Biopsy	Stable disease	0.555394	0.370334	0.730264	1.22918	0.551489	0.244649	-0.41371	0.823309	-0.222852	-0.0617798	0.308081	-0.79498	0.337155	-0.300196	0.888637	0.55312	-0.340096	0.0832718	-0.737729	-0.134759	-0.979535	-0.8464	-0.234735	-0.575511	-1.55937	-0.85064	0.29337	0.154132	0.120381	0.0997806	0.622638	1.60139	0.499879	1.12911	1.44037	0.0515074	1.18203	1.25093	-0.0874274	-0.0817212	0.993365	1.06168	1.1652	1.17593	-0.0491101
16	7_P150045_A_c_16	Afatinib	Surgery	Stable disease	1.01983	1.54461	0.76805	1.43267	0.229587	0.954198	0.669932	0.797324	0.24058	-0.0131163	-0.26804	0.299742	-0.643207	0.273263	-1.0546	1.01196	0.197494	-0.34918	-0.475452	0.151828	0.412831	-0.424031	0.0889556	-0.141023	-0.142549	0.382801	0.359568	-0.216789	0.0375019	0.938395	-0.628137	0.123759	-0.20645	-0.0276574	-0.0472362	0.148809	-0.143403	-0.3806	-0.540192	-0.519992	-0.529518	-0.155116	-0.464186	-0.195284	-0.26489
17	3_P160010_A_b_17	Afatinib	Biopsy	Partial response	-0.500379	0.0219242	-0.68617	-0.409514	-1.79323	-1.82	0.0416861	-1.22162	-1.16683	-0.613994	-0.196176	0.326143	0.635045	0.0673418	0.490268	-0.13925	0.394452	0.00036998	-0.064129	-0.476282	0.555016	0.271574	-0.145216	-0.432589	0.500149	-0.279295	-0.117979	-0.598134	-0.136869	-0.0559048	-0.514418	0.133416	0.842929	1.06567	1.1577	0.783467	0.14412	0.390225	0.00379293	0.0124891	0.24991	-0.271549	-0.102571	-0.181875	0.03943
17	4_P160011_A_c_17	Afatinib	Surgery	Partial response	0.790167	-0.179704	0.360548	-0.538575	-1.43071	-1.48189	0.146174	-0.528054	-0.14592	-0.177992	0.00362817	0.360428	-0.243059	0.457914	-1.01303	0.122409	-0.404717	-0.603492	0.302853	-0.153413	0.975915	0.803957	0.493138	0.3268	0.918991	0.70515	0.594094	-0.0790166	0.372501	1.62385	0.337946	0.0522634	0.721914	1.04917	0.935062	0.161738	-0.416329	0.353116	-0.239131	-0.219649	0.685826	0.237271	0.311968	-0.33225	0.615576
18	39_P160176_B_b_18	No treatment	Biopsy		-0.420104	-0.0883427	-0.26018	-1.04402	0.0493718	0.0927517	-0.303976	-0.345478	-0.883246	-0.153653	-0.521961	0.1241	-0.609415	0.906491	-0.330214	-0.407431	-0.566114	-0.266613	0.228315	-0.247296	-0.597311	-0.158374	-0.589942	-0.464302	-0.379862	1.40004	0.989619	0.631582	0.0563816	0.69088	-0.0651162	0.0252882	0.126693	0.378689	0.181077	0.0608636	0.871438	0.297231	-0.0979009	-0.0851585	0.393553	0.526435	0.34317	0.0860061	0.860174
18	40_P150086_B_c_18	No treatment	Surgery		0.227941	-0.421467	0.437222	0.242343	0.335789	-0.20804	0.97042	-0.391767	0.195029	0.27185	-0.434138	0.711097	-0.704267	0.332539	-0.977875	0.320745	0.280673	0.704735	-0.314864	-0.590345	0.371576	-0.73461	-0.372916	-0.247679	-0.396555	2.44825	1.04139	0.977775	1.13288	2.51925	0.642009	0.316427	-0.986201	-1.03293	0.181011	0.836955	0.461415	-0.447274	-0.418554	-0.396403	-0.727112	-0.544731	-0.890695	-0.987281	0.562392
NA	12_P150053_A_c_NA	Afatinib	Surgery		1.43596	-0.115199	0.921217	0.526779	1.27761	0.611465	-0.222445	0.248023	0.261847	1.23787	-0.0658552	0.561398	-0.218439	-0.498014	-1.37185	-0.847387	0.730972	-0.362698	-0.974561	-0.204266	-0.0955211	0.609157	-0.315359	0.863414	0.715334	-1.06965	-0.841441	0.108429	0.00935148	-0.228245	-0.440018	-0.0805052	-1.89902	-1.13297	-0.718581	-0.557732	-0.180904	1.90021	1.85039	1.82003	1.44512	2.05673	2.1018	1.80232	1.783
NA	13_P160171_A_b_NA	Afatinib	Biopsy	Partial response	0.870084	-0.156684	-0.057216	-0.640306	-0.39967	-0.472227	0.426261	-0.227365	0.223948	-0.109426	-0.0100671	-0.682547	0.281061	-0.0508544	0.200592	-0.0314089	-0.233115	-0.17601	0.457634	0.441065	1.28274	1.19074	0.155632	-0.300924	-0.00842628	0.981475	-0.57677	-0.794337	0.112956	0.539325	0.627018	0.691752	1.54114	0.837256	0.571665	0.688301	-0.801369	-0.100428	0.299938	0.313591	-0.463755	0.104143	-0.281883	-0.979499	-1.60694
NA	15_P150038_A_b_NA	Afatinib	Biopsy	Stable disease	-0.800945	0.229609	-0.405731	0.0697109	-0.845313	-0.670602	-0.232128	-1.3253	0.2452	-0.503138	-0.302322	-0.202183	-0.0931123	-0.0914313	0.368984	0.102857	-0.47391	-0.308784	-0.859723	-0.342518	0.468808	-0.356265	0.144	-0.688974	0.221785	-0.201085	0.342966	-0.502409	-0.253163	-0.0284883	0.150931	-0.614083	0.759495	0.632421	0.350752	0.152319	-0.707485	0.339844	-0.0655191	-0.0627958	0.29834	-0.536089	0.285735	0.368803	-0.0354614
NA	22_P160012_A_b_NA	Afatinib	Biopsy	Stable disease	-0.590304	-0.690197	-0.505363	0.937334	-0.695438	-0.7695	-0.06183	0.856144	-0.055699	-0.491592	-0.414624	-0.621113	0.894384	-0.514417	0.741849	0.216926	0.510875	1.22679	0.561869	1.38552	-0.118912	0.281181	0.460776	0.451199	0.485279	0.504993	0.356714	0.170849	-0.899009	-0.403476	-1.07775	-1.29879	-0.0610779	-0.967052	-1.84302	-0.768181	-1.08928	-0.965389	-0.706095	-0.680208	-1.84831	-0.676943	-1.05453	-0.622593	-1.67463
NA	23_P160185_A_b_NA	Afatinib	Biopsy	Stable disease	1.15905	0.124605	0.453794	-0.466734	0.0998919	0.0762256	1.24436	0.859707	-1.11836	-0.107418	-0.792357	0.560411	0.901276	0.779774	0.598592	-0.241447	-0.0441079	-0.355879	0.2999	-0.575558	1.27094	0.160988	0.689021	-0.0182951	1.20061	0.827212	-0.691387	-0.57202	-0.629209	-0.0566903	0.269083	0.0904464	0.284689	-0.319493	1.1906	1.41837	-0.0608153	-0.0271971	0.216474	0.214306	-1.36897	0.0105994	-0.731057	-0.497745	-0.771121
NA	30_P160013_A_b_NA	Afatinib	Biopsy	Partial response	-0.498876	-0.503558	-0.402701	0.38168	0.00442833	-0.0323463	-0.505132	0.091786	-0.164206	-0.449161	0.177295	0.562076	0.494905	0.36605	0.168895	0.133884	0.290165	-0.0994916	0.260969	0.13363	0.231877	-0.117254	-0.000377121	0.0946749	0.025127	-0.165661	0.323941	-0.309196	-0.28113	-0.312035	-0.177928	-0.837765	-0.0740308	0.00843837	-0.030827	0.113363	-0.0536387	0.764042	0.943613	0.937647	0.296917	0.565923	0.277753	1.16172	-0.0397512
NA	31_P170162_A_b_NA	Afatinib	Biopsy	Partial response	-0.351232	-0.723202	-0.571197	-0.869493	-0.321516	-0.423267	-1.1026	-1.25022	0.0648883	-0.705129	-0.831797	-0.415498	0.587819	-0.0153128	0.619738	0.241239	0.352192	0.471565	0.938521	0.376858	0.0337724	-0.120514	-0.534945	-0.181046	-0.0919282	0.0925204	-0.0518522	-0.213384	-1.38237	-1.07734	-0.502821	-0.484339	0.443149	-0.302011	0.527289	-0.645029	-0.977347	-0.0808701	0.900778	0.885803	-0.361485	0.234826	-0.502267	0.550345	-0.576611
NA	38_P160189_A_b_NA	Afatinib	Biopsy	Partial response	0.354362	0.793714	0.698594	-0.233797	0.758103	0.834715	0.014333	0.400571	-1.11088	-0.0370514	-0.271024	-0.393258	0.00437623	0.549693	0.613788	0.506368	0.291238	-0.223201	0.0559337	0.368427	-0.403371	-0.663014	1.05075	0.0742506	-0.0392757	0.35724	0.441796	-0.49791	0.341475	0.0413283	-0.00898313	0.300459	-0.0946351	-0.315938	0.00764826	0.0900668	0.172828	-1.03975	-0.36374	-0.348479	-0.473018	0.016427	-0.275412	-0.0783661	0.162031
NA	43_P170155_A_b_NA	Afatinib	Biopsy	Partial response	0.387233	0.628405	0.146305	1.09856	1.15683	0.916017	-0.453149	0.21903	1.06468	2.95977	-0.338	0.530974	0.166135	0.647815	1.63608	1.80758	0.843832	0.239429	0.298444	1.12193	-0.874982	-0.186887	0.0609965	0.692038	0.435415	0.977205	0.54963	2.4448	-0.271816	-0.210995	1.19102	-0.42775	0.75743	-0.330079	-1.01407	-1.18849	-0.280262	-0.43957	0.400373	0.408839	-0.182131	-0.67934	-0.256524	-0.694083	-0.57448
NA	44_P170158_A_b_NA	Afatinib	Biopsy	Partial response	0.415181	-0.516544	1.34337	-0.611217	-0.0186386	0.302808	0.0414044	-0.492606	0.618819	0.210295	-0.158794	-0.211271	2.27636	0.0811274	0.449684	0.598489	-0.683862	0.0133286	0.194334	-0.0215498	-1.43946	0.243419	-1.07167	0.319716	0.171434	-0.0738324	1.63549	0.185923	0.32625	0.201744	0.793337	0.68033	-0.768131	-0.830329	-0.728175	-0.490542	-0.633533	1.15382	-0.780403	-0.761919	-0.746754	-0.11573	-0.00892417	-0.109951	-0.262276
NA	50_P160192_A_b_NA	Afatinib	Biopsy	Partial response	0.132096	-1.2338	-0.90431	-1.49024	-1.4157	-1.31403	-1.42337	-0.442257	-0.896231	-0.997576	0.283915	-1.772	-0.241083	0.307498	0.633984	0.937319	0.0578428	-0.262237	-0.568112	-0.559639	0.0759569	0.45511	1.46647	0.089671	0.437323	0.508035	0.204505	0.492959	0.387127	0.502413	0.257751	1.17093	0.874655	-0.145769	0.771447	0.929574	-1.57203	-1.66984	-1.21691	-1.1764	-1.32156	-1.29157	-1.58504	-1.15237	-0.013404
NA	53_P160194_A_b_NA	Afatinib	Biopsy	Partial response	-0.252641	-0.282514	0.0226633	-0.746459	0.943591	0.188156	0.575641	0.436319	0.066539	-0.204124	0.892053	0.0339006	0.249153	-0.66548	-0.814954	-0.741052	-0.809864	-0.984804	-1.07281	-1.09469	-0.266414	0.943979	-0.85319	0.31216	-0.577788	0.46056	-0.528456	-0.819789	0.184138	-0.29249	0.350557	0.493707	0.965464	0.667624	0.452638	0.691477	-0.173052	-0.205336	-0.449103	-0.435785	0.465921	0.238452	-0.190414	0.231584	1.22922
NA	57_p180309_A_b_NA	Afatinib	Biopsy	Partial response	-0.325143	-0.736841	1.69514	0.615183	0.580906	0.900308	-0.145117	0.0439072	0.316688	-0.0477176	0.573536	1.27914	2.27521	-0.104468	-0.0919854	1.08227	-0.427231	-0.343283	-0.241568	0.391609	0.131532	0.905611	0.184292	0.138122	0.730148	-0.767309	0.593142	0.115426	0.359037	-0.653671	0.885869	-1.35094	-0.802706	-0.828158	-0.0773371	0.373281	-1.08229	1.65403	-0.576367	-0.571277	-0.48947	-1.36183	-1.06171	-0.536154	0.416236
NA	59_p180313_A_b_NA	Afatinib	Biopsy	Partial response	-0.133287	-0.620086	-1.00865	0.0844297	-0.0341423	-0.0361223	-0.0899128	-0.0931277	0.131775	-0.395429	-0.48702	-0.779349	-0.272429	0.268083	0.498283	-0.0466062	1.4094	0.0422934	0.196402	0.926965	-0.0388192	0.634326	-0.100777	0.00486914	-0.254144	-0.454675	-0.873648	-0.71907	-0.592715	-0.268485	-0.301872	-0.824578	0.656368	0.00139629	-0.409417	0.393089	-0.328549	-0.526524	0.550967	0.560744	-0.197878	-0.841683	-0.426074	-0.543795	0.348723
NA	60_p180315_A_b_NA	Afatinib	Biopsy	Stable disease	-0.387904	-0.299874	-0.576597	-1.2895	-0.76269	-0.864399	0.56022	-0.208022	-0.08813	-0.666345	0.716348	0.766804	0.402159	-0.0840301	-0.478191	-0.200764	0.100048	-0.636618	-0.962379	-0.265738	0.684125	-0.0318242	0.67097	-0.174416	0.457906	-0.373679	-0.907621	-0.855669	-0.324782	-0.443091	0.220291	-0.326895	0.956559	0.79414	0.0110771	0.300956	-0.363854	1.05313	0.9728	0.964102	0.62804	0.386216	0.942429	0.767954	0.0363712
NA	61_p180318_A_b_NA	Afatinib	Biopsy	Partial response	-0.27101	-0.0808862	0.593793	0.636414	1.97331	1.25831	-0.0116692	1.13785	0.215028	-0.143002	0.60424	-0.186036	-0.0066823	-0.300425	-0.0979884	-0.00249613	-0.591355	0.360069	0.109239	-0.422279	-0.895528	0.324245	-0.374846	-0.288126	-0.87826	-0.0266445	-0.335681	0.044144	-0.0255088	-0.46236	0.176367	1.135	0.881937	0.409814	-0.418825	-0.539102	1.08289	0.503871	1.61445	1.59813	1.57552	1.22115	1.30955	1.16477	0.412517
NA	63_T151788_A_b_NA	Afatinib	Biopsy	Stable disease	-0.848327	0.226735	0.0704508	-0.0679361	-0.506802	-0.210593	0.573972	-0.331202	0.0272642	0.0704789	-0.185779	-0.0987772	-0.293572	0.178364	-0.294863	-0.203802	0.583589	0.0560535	-0.107735	-0.0123376	0.22079	0.0335897	-0.0184843	0.353386	0.205523	-0.370004	-0.336259	-0.279483	0.421918	-0.312593	-0.123795	-0.652726	0.512036	0.648774	0.352262	2.16992	0.527031	-0.181002	-0.579797	-0.563489	-0.0568565	-0.635382	-0.219946	-0.444235	-0.245429
NA	9_P170148_A_b_NA	Afatinib	Biopsy	Stable disease	-0.385696	-0.422056	-0.701356	-0.121494	-0.788948	-0.35973	0.0287999	-0.786761	-1.02096	-0.666929	-0.64598	-1.80389	-0.702343	-1.48672	0.0985851	-1.42216	-1.11252	-1.13115	-1.35706	-0.413082	-0.26858	-0.0389992	0.0197356	-0.847705	-0.749297	-1.47338	-1.22647	-0.73949	-0.490661	-0.227172	-0.211986	-0.693433	-0.551731	0.568867	0.206816	-0.104688	-0.430804	0.675454	-0.0549251	-0.0499266	-0.498706	0.130077	-0.0594869	0.180762	0.507255
NA	10_P160184_B_b_NA	No treatment	Biopsy		-0.360326	-0.957985	-0.981558	-0.620704	-0.142957	-0.213533	0.163145	-0.576887	-0.496978	-0.422389	0.0980498	-0.597405	-0.516334	0.413062	0.104085	0.427443	0.839682	0.580924	0.0229299	-0.0272468	0.580741	1.53872	0.524874	0.513269	0.671859	0.0358407	-0.235628	-0.0445127	-0.316365	1.02019	-0.0247665	-1.09617	-0.0625786	-0.143321	-0.229091	-0.540169	-0.892926	-0.414064	-1.42194	-1.38559	-0.728803	-1.20412	-1.0538	-1.13417	0.206667
NA	14_P150046_A_c_NA	Afatinib	Surgery		-0.552498	0.0750995	-0.0909499	0.221179	0.212047	0.0685965	0.202338	-0.662509	-0.0426841	-0.366855	0.562012	2.14413	0.462615	0.152351	-0.0447538	0.011021	-0.0945375	-0.184528	0.596528	0.405283	1.06371	1.12618	1.22189	0.813411	0.645607	1.11158	1.23816	0.505336	0.586859	1.98259	0.826329	-0.0887994	0.0923254	-0.00623947	0.354586	0.336469	0.202363	-0.584682	-0.936728	-0.90249	-0.617695	-0.800056	-0.856507	-0.940547	0.0248569
NA	24_P150099_B_b_NA	No treatment	Biopsy		-0.132625	-0.633592	0.30389	0.0498603	0.0927311	-0.0154457	0.163105	0.39859	-1.16894	-1.21764	-0.563402	-1.55256	-1.62947	-0.595132	-0.855832	-0.93894	-0.704574	-0.662877	-0.911813	-0.760323	-0.942294	-0.925216	-0.67548	-1.63529	-1.44275	-0.761756	-1.33987	-0.402933	-0.266205	-0.42193	-0.722876	-0.51927	0.061356	0.0988682	-0.253312	-0.541741	-0.731006	-0.257769	0.0796377	0.0816221	-0.448878	-0.281324	-0.294927	-0.192415	-0.15412
NA	49_P160023_A_c_NA	Afatinib	Surgery		0.352573	-0.147921	0.152267	0.026504	1.09807	0.713661	0.00411614	-0.0102418	0.143967	0.381034	-0.463459	0.589234	-0.453271	0.349577	-1.05778	1.10696	0.599891	1.46836	0.708879	0.418943	-1.18406	-0.744615	0.0667512	0.00523908	-0.865871	0.894896	0.60129	0.956957	0.703935	0.149568	0.305822	0.0582892	-0.452939	-1.23762	-0.213058	-0.148612	0.500844	-0.0924593	-0.0873923	-0.0646676	-0.202906	-0.538244	-0.51308	-0.823251	-0.66854
NA	5_P170147_B_b_NA	No treatment	Biopsy		0.223027	0.351144	-0.054412	1.08182	1.10575	1.17522	-0.999656	0.15103	-0.0809883	-0.411499	-0.724182	-0.41639	-0.399888	0.100659	0.337686	0.285129	-0.220413	0.525735	0.844849	0.498838	-1.02417	0.0977085	-0.505964	0.220847	0.184732	0.476171	0.0216726	0.298868	-0.419456	-0.695437	0.244882	0.27389	0.162376	0.102104	-0.941239	-1.1066	0.0260054	-0.239509	0.518689	0.522629	0.29266	-0.0133528	0.0976616	-0.141078	-0.0790099
NA	51_P160024_A_c_NA	Afatinib	Surgery		1.54671	1.15534	1.1066	0.727855	1.53095	1.38882	0.849837	1.15652	-0.138331	0.465743	0.95064	1.70917	-0.123696	0.180386	-1.01246	-0.0193596	0.649485	1.00994	1.98496	0.795597	-0.878789	-1.0283	0.134619	1.75655	1.40896	0.220856	0.16632	0.820761	-0.0243626	-0.131145	0.00592135	0.92884	-1.99408	-1.68523	-0.809343	-2.00423	1.3147	-0.105351	-0.458906	-0.434125	-0.0236495	1.06088	0.12752	-0.108022	-0.0593973
NA	56_p180307_B_b_NA	No treatment	Biopsy		-0.299271	-0.216227	-0.619878	-0.558233	0.00193264	-0.0588108	0.079245	-0.26118	0.217573	-0.408692	-0.289627	-1.41615	-0.445222	-0.525359	-0.163265	-0.0297138	0.0857694	1.17055	1.70274	1.07966	0.0626905	0.652996	1.56047	0.964485	0.828244	-0.656852	-0.655293	-1.06831	-2.19504	-0.111666	-0.704471	-1.16542	-0.695904	-0.753409	-1.63591	0.187258	0.163168	-1.35565	-0.113484	-0.0982045	-0.633261	-0.254166	-0.114283	0.0917808	0.416492
NA	58_p180310_B_b_NA	No treatment	Biopsy		-0.946669	-0.463371	-0.78829	1.1876	0.00938923	0.0386497	-0.565937	-0.162486	0.0396172	-0.808116	-0.728865	-0.875608	-0.354821	-0.929582	-0.08404	-0.161954	-0.393802	-0.386231	-1.25831	2.09513	-2.04958	-1.07924	-1.3357	-0.876877	-0.686937	-1.48024	-0.987905	-0.353881	0.242751	-0.259666	-0.362438	0.387864	0.299085	0.111355	-0.910333	-0.867271	-0.585221	-0.430287	0.797489	0.793759	0.577744	0.38863	0.553303	0.21963	-0.384505
NA	64_T154783_B_b_NA	No treatment	Biopsy		-0.145556	-0.0787781	-0.749534	1.17807	0.123625	0.212508	0.639641	-0.353172	-0.294622	-1.10963	-0.741734	-0.0686446	0.0201727	0.0713167	-0.381814	-0.0487252	0.90543	-0.0269534	0.0583942	0.0591276	-0.314446	0.424824	-0.606589	0.197896	-0.181586	0.169701	-0.282685	-0.0966067	-0.465756	-0.793611	-0.0353344	-0.551558	0.242946	0.146342	0.377856	-0.980222	-0.0943052	-0.337038	0.227464	0.236688	-0.481851	-1.10617	-0.884533	-0.701701	0.611177
NA	65_T151763_B_b_NA	No treatment	Biopsy		-0.449334	-1.21614	-1.34299	-0.912649	-1.36415	-1.27064	-0.483729	-1.10603	-1.55369	-0.902707	-0.302952	-0.738712	0.134353	0.492077	0.764688	0.302106	0.274701	0.243738	0.560471	-0.486579	0.186011	0.539009	0.3904	0.254119	0.662021	-0.0475061	-0.22732	0.0193979	0.945486	0.565135	-0.314249	-0.158881	0.991281	0.875303	0.58761	-0.483921	-0.25748	-0.49911	-0.39142	-0.37017	-0.784504	-0.758809	-0.776101	-1.13725	-0.221434
NA	8_P180303_B_b_NA	No treatment	Biopsy		-0.201468	0.126793	0.579573	0.522145	0.252535	0.34566	0.780503	-0.0202669	-0.677019	-0.124765	-0.0228544	0.668166	0.500364	0.771129	0.160615	0.0172058	0.0141456	-0.264212	0.36794	-0.465218	0.385004	0.744021	0.515066	0.613325	0.398441	0.253726	0.21856	-0.298894	0.0750868	-0.318898	0.346117	0.0263183	1.36412	1.50703	0.726343	0.229847	0.476751	-0.128689	-1.06046	-1.02547	-0.471466	-1.58309	-0.983174	-0.571874	-0.748949
Control	3T3_+svf	Control	Control	Control	-0.0355325	1.37679	0.514822	-1.39597	-1.04979	-2.11817	0.0433201	0.793588	0.300719	0.43335	-1.34204	-0.626504	-0.702682	1.33636	1.19644	-0.598541	1.21776	1.96037	-0.0490248	-0.788977	-0.105038	-1.65232	0.824949	-0.233109	-0.741003	-0.714673	2.03908	0.536067	0.30003	0.185247	1.06835	1.41912	-0.337374	0.242203	-1.23746	-2.56815	1.61124	-0.982499	-0.441924	-0.4165	-0.767838	-0.204801	-0.38849	1.42396	-1.38459
Control	BT20_+svf	Control	Control	Control	-0.00908007	0.994135	-0.387756	-0.528298	-0.215156	0.328368	-0.734922	-1.39184	0.809078	0.64571	0.354864	1.02197	-0.911937	0.426136	-0.413758	-0.276603	-0.356459	-0.0940193	-0.411677	0.303264	0.742931	-0.593661	-0.293439	-0.206468	-0.232872	-0.498243	-0.550325	-0.306191	1.2079	-1.0237	1.20386	-0.395571	-0.460962	0.112245	-0.0103031	1.62479	0.715736	0.474671	0.247957	0.247016	1.19279	-0.0879128	0.447231	0.368865	0.451453
Control	BT20_-svf	Control	Control	Control	1.03794	-0.653013	-0.254401	-0.997131	-0.209612	-0.429605	-0.769218	-1.46272	0.84774	-0.0121898	0.732145	0.414839	0.518787	0.845734	1.73443	-0.256039	-1.35842	-0.0991752	-0.76354	-0.305842	0.511138	-0.0786996	0.660386	-0.20241	-0.12455	0.35291	-0.578236	-0.521675	0.719328	-0.929927	1.01019	-0.18382	0.54271	0.427564	-0.822271	1.23894	-0.503701	-0.983286	0.70031	0.704457	1.68119	0.153886	0.973355	0.540861	0.0938377
Control	jurkat	Control	Control	Control	-0.703488	0.0796617	-0.101125	-1.64703	-0.502953	-1.11434	-0.208669	-0.195959	1.21884	0.376525	4.22432	0.127686	-0.742197	-1.10716	-2.33172	-2.16145	2.32999	1.8453	2.06553	1.83801	1.01026	-0.159583	-0.727233	1.27691	1.37848	0.278041	1.03439	1.36602	0.658497	0.187439	0.896385	1.3424	0.498275	1.67259	-0.122274	-2.31466	2.40897	0.838689	-0.234407	-0.221772	0.699584	1.46299	1.08722	0.148506	-0.0837549
Control	MCF10A_+svf	Control	Control	Control	0.257841	-0.449236	-1.11202	-0.610439	-0.0814065	0.138688	-0.82332	-1.19445	1.05911	0.142233	1.62972	1.21268	0.246504	-0.339041	-0.577115	-0.682261	-0.00696068	-0.184517	-0.965661	-0.935296	0.191268	-0.787103	-0.248132	0.510143	-0.616405	-0.748892	0.146999	-0.162159	0.76648	0.0443336	0.951573	0.280614	-0.413172	0.0579152	0.555074	-0.132078	0.890747	1.4511	1.27699	1.26156	1.56935	2.24941	1.77461	1.63336	-0.278344
Control	MCF10A_-svf	Control	Control	Control	0.0620983	-0.662626	0.0725331	-0.281304	0.377366	0.743469	0.185575	-0.755102	0.9022	0.659362	0.733666	0.733474	0.082405	-0.500123	-0.384769	-0.261688	-0.539398	0.277886	0.282795	-0.556647	0.00569069	-0.812141	0.69627	0.308332	-0.32557	-0.113581	0.0618201	0.078882	0.217057	-0.922964	0.0854733	0.0346003	-0.667909	-0.902538	0.145714	0.0166485	0.508051	-1.07371	0.149122	0.16824	-0.0496211	-0.0486771	-0.423654	-0.42984	-1.82893
Control	SKBR3_bleo2h	Control	Control	Control	-1.02181	-0.429332	-0.361549	-0.382409	-0.076667	0.349327	-0.221542	-0.841411	0.932872	0.582176	0.984157	0.324196	-0.246424	0.790612	-0.458951	-0.465261	0.645061	0.741645	0.124402	-0.223518	0.0980714	-0.544886	-0.815343	-0.430902	0.153876	-0.423886	0.445922	-0.325677	0.0106501	-0.542663	1.12575	0.499144	1.16879	1.71233	-0.603822	-0.127483	0.626858	-0.35341	0.102103	0.121827	0.246136	-0.535661	-0.162435	-0.0103415	-1.03873
Control	SKBR3_-svf	Control	Control	Control	-1.5136	-0.771039	-1.34501	-1.39679	-0.281903	-0.613603	0.0254097	-0.439991	0.634674	-0.57189	0.251682	-0.918983	0.166242	0.976241	1.70319	-0.522107	0.772056	1.25029	-0.618392	-0.660451	-0.340187	-0.0532225	-1.6128	-0.14988	-0.745448	0.129672	0.841296	0.268147	0.857091	-0.0838831	1.27246	-0.13691	0.65172	0.958004	-0.117253	0.330097	1.18305	0.658735	0.596469	0.597133	0.735334	0.00225483	0.343616	0.26944	-0.674183
Control	T47D_+svf	Control	Control	Control	1.49516	1.06248	1.08569	-1.01787	1.81753	1.34845	-1.15797	-0.0319549	0.10593	-0.352705	0.999294	-0.0657113	-1.1022	-1.17004	-1.07465	-1.94791	-0.187202	-1.16822	-1.1682	-1.00262	-0.54778	-1.23746	-0.359181	-0.0380759	-0.0800751	-2.47497	-0.73812	-1.37887	-0.747302	-1.18284	0.418292	-0.219805	-0.949728	0.392539	-1.793	-1.82446	1.2293	0.169435	0.296026	0.313751	0.78834	0.872765	0.59754	0.405799	-1.30295
[truncated: 32 more columns]

## Sheet: Antibody
Name	Lab Code	Species	Supplier	Reference	Dilution	Array	Spotting Data	PMT	Laser Power	Neg. Control	Pos. Control	Labeling Data	Protein Set	Pathways
Ki67 (MIB-1)test	1169a	M	Dako	'M7240'	1/250	0006063a	2019-02-12	%	20 %	0006062a	0006080a	19/02/2019	KI67	Cell cycle
Phospho-Rb (Ser807/811)test	104b	R	CST	'9308'	1/1000	0005978b	2018-12-04	%	30 %	0005971a	0005970a	10/12/2018	Rb	Cell cycle
Rbtest	584a	M	CST	'9309 (4H1)'	1/250	0006063b	2019-02-12	%	20 %	0006062a	0006080a	19/02/2019	Rb	Cell cycle
FAKtest	15a	R	CST	'3285'	1/1000	0005971b	2018-12-04	%	20 %	0005971a	0005970a	10/12/2018	FAK	Cell migration
Phospho-FAK (Tyr861)test	788a	R	Abcam	'ab81293 (epitomics 2153-1)'	1/500	0005982b	2018-12-04	%	30 %	0005982a	0005970a	13/12/2018	FAK	Cell migration
Vimentin (D21H3)test	1887	R	CST	'#5741'	1/1000	0006042b	2019-02-04	%	5 %	0006034a	0006021a	08/02/2019	Vimentin	Cell migration
ATMtest	1281a	R	Epitomics	'1549-1'	1/1000	0005974a	2018-12-04	%	20 %	0005971a	0005970a	10/12/2018	ATM	Genome integritry
Cleaved PARP (Asp214) p25test	950	R	Epitomics	'ab32064'	1/1000	0005975a	2018-12-04	%	30 %	0005971a	0005970a	10/12/2018	PARP uncleaved p116	Genome integritry
Histone H2AXtest	885a	R	CST	'2595'	1/1000	0005975b	2018-12-04	%	30 %	0005971a	0005970a	10/12/2018	Histone H2AX	Genome integritry
NDRG1test	1190	R	Epitomics	'5100-1'	1/500	0006051b	2019-02-12	%	30 %	0006051a	0006080a	14/02/2018	NDRG1	Genome integritry
p53test	188c	R	CST	'9282'	1/500	0006047b	2019-02-04	%	20 %	0006043a	0006021a	11/02/2019	p53	Genome integritry
Phospho-ATM (ser1981)test	1308	R	Novus	'NB110-55475'	1/1000	0005974b	2018-12-04	%	20 %	0005971a	0005970a	10/12/2018	ATM	Genome integritry
Phospho-Chk2 (thr68) (C13C1)test	937a	R	CST	'2197'	1/250	0005984a	2018-12-04	%	40 %	0005982a	0005970a	13/12/2018	Chk2	Genome integritry
Phospho-Histone H2AX (ser139)test	1525A	R	Abcam	'ab2893'	1/1000	0005976a	2018-12-04	%	10 %	0005971a	0005970a	10/12/2018	Histone H2AX	Genome integritry
Phospho-NDRG1 (Thr346)test	1122	R	CST	'5482'	1/5000	0006042a	2019-02-04	%	5 %	0006034a	0006021a	08/02/2019	NDRG1	Genome integritry
Phospho-Topoisomerase II a (Thr1343)test	847a	R	Epitomics	'1871-1 / ab52853'	1/250	0005983b	2018-12-04	%	30 %	0005982a	0005970a	13/12/2018	Topoisomerase II alpha	Genome integritry
Rad50test	1043	R	CST	'3427'	1/1000	0005976b	2018-12-04	%	20 %	0005971a	0005970a	10/12/2018	Rad50	Genome integritry
Rad51 (D4B10)test	1556	R	CST	'8875'	1/250	0005983a	2018-12-04	%	40 %	0005982a	0005970a	13/12/2018	RAD51	Genome integritry
B7-H4test	1831	R	CST	'14572'	1/250	0006053b	2019-02-12	%	40 %	0006051a	0006080a	14/02/2018	B7-H4	Immunity
IDO (D5J4E)test	1898	R	CST	'#86630'	1/250	0006040a	2019-02-04	%	30 %	0006043a	0006021a	11/02/2019	IDO	Immunity
PD-L1 (E1L3N) Xptest	1800a	R	CST	'13684'	1/250	0006040b	2019-02-04	%	30 %	0006043a	0006021a	11/02/2019	PD-L1	Immunity
Phospho-PTP1B (Ser378)test	832	R	Epitomics	'2163-1'	1/5000	0005988a	2018-12-04	%	30 %	0005982a	0005970a	13/12/2018	PTP1B	JAK/STAT signalling
Phospho-Stat1 (Y701)test	1782a	R	Abcam	'ab109457'	1/250	0006053a	2019-02-12	%	40 %	0006051a	0006080a	14/02/2018	Stat1	JAK/STAT signalling
Phospho-Stat3 (Ser727)test	85b	R	CST	'9134'	1/250	0006054a	2019-02-12	%	40 %	0006051a	0006080a	14/02/2018	Stat3	JAK/STAT signalling
PTP1Btest	1187	R	Epitomics	'2066-1'	1/250	0006011b	2019-02-04	%	30 %	0006011a	0006021a	05/02/2019	PTP1B	JAK/STAT signalling
Stat1test	88a	R	CST	'9172'	1/1000	0006020b	2019-02-04	%	30 %	0006011a	0006021a	05/02/2019	Stat1	JAK/STAT signalling
Stat3test	2031	R	CST	'4904'	1/1000	0006031b	2019-02-04	%	5 %	0006011a	0006021a	05/02/2019	Stat3	JAK/STAT signalling
MEK1/2test	1592	R	CST	'9122S'	1/1000	0005979a	2018-12-04	%	20 %	0005971a	0005970a	10/12/2018	MEK1/2	MAPK signalling
p38 MAPKtest	1207	R	Epitomics	'1544-1'	1/100	0005993b	2018-12-04	%	30 %	0005993a	0005970a	19/12/2018	p38 MAPK	MAPK signalling
p44/42 MAPKtest	28b	R	CST	'9102'	1/2000	0005981a	2018-12-04	%	20 %	0005971a	0005970a	10/12/2018	p44/42 MAPK / Erk1/2	MAPK signalling
Phospho-MEK1/2 (Ser217/221)test	304d	R	CST	'9154'	1/1000	0005979b	2018-12-04	%	30 %	0005971a	0005970a	10/12/2018	MEK1/2	MAPK signalling
Phospho-p38 MAPK (Thr180/Tyr182)test	256	R	CST	'4631'	1/500	0005985a	2018-12-04	%	10 %	0005982a	0005970a	13/12/2018	p38 MAPK	MAPK signalling
Phospho-p44/42 MAPK (Thr202/Tyr204)test	580a	R	CST	'4377 (197G2)'	1/1000	0005981b	2018-12-04	%	30 %	0005971a	0005970a	10/12/2018	p44/42 MAPK / Erk1/2	MAPK signalling
AMPK alphatest	574	R	CST	'2532'	1/500	0005972b	2018-12-04	%	20 %	0005971a	0005970a	M	AMPK alpha	Metabolism
CA9 (D47G3)test	1919	R	CST	'5649S'	1/100	0005994b	2018-12-04	%	40 %	0005993a	0005970a	19/12/2018	CA9	Metabolism
LKB1test	418a	R	CST	'3050'	1/1000	0005973b	2018-12-04	%	30 %	0005971a	0005970a	10/12/2018	LKB1	Metabolism
Phospho-AMPK beta1 (Ser181)test	754	R	Epitomics	'2271-1'	1/1000	0005973a	2018-12-04	%	20 %	0005971a	0005970a	10/12/2018	AMPK beta 1	Metabolism
phospho-PKM2(Tyr105)test	989a	R	CST	'3827P'	1/100	0005994a	2018-12-04	%	40 %	0005993a	0005970a	19/12/2018	PKM2	Metabolism
PKM2test	988	R	CST	'4053S'	1/1000	0005986a	2018-12-04	%	5 %	0005982a	0005970a	13/12/2018	PKM2	Metabolism
IKK betatest	561	R	CST	'2370'	1/500	0005989a	2018-12-04	%	30 %	0005982a	0005970a	13/12/2018	IKK beta	NF-kB signalling
NF-kB p65test	568	R	CST	'4764 (C22B4)'	1/500	0005989b	2018-12-04	%	30 %	0005982a	0005970a	13/12/2018	NF-kB p65	NF-kB signalling
Phospho-NF-kB p65 (Ser536)test	298a	R	CST	'3033'	1/100	0006012a	2019-02-04	%	40 %	0006011a	0006021a	05/02/2019	NF-kB p65	NF-kB signalling
RelBtest	1506	R	Epitomics	'1653-1'	1/1000	0005991b	2018-12-04	%	40 %	0005982a	0005970a	13/12/2018	RelB	NF-kB signalling
Akttest	34e	R	CST	'9272'	1/1000	0005992a	2018-12-04	%	10 %	0005982a	0005970a	13/12/2018	Akt	PI(3)K signalling
Phospho-Akt (Ser473) (193H12)test	11g	R	CST	'4058'	1/100	0006012b	2019-02-04	%	40 %	0006011a	0006021a	05/02/2019	Akt	PI(3)K signalling
Phospho-Akt (Thr308) (D25E6)test	1758a	R	CST	'13038'	1/1000	0005985b	2018-12-04	%	20 %	0005982a	0005970a	13/12/2018	Akt	PI(3)K signalling
Phospho-PTEN (ser380/Thr382/383)test	17a	R	CST	'9554'	1/100	0006015b	2019-02-04	%	40 %	0006011a	0006021a	05/02/2019	PTEN	PI(3)K signalling
Phospho-S6 Ribosomal Protein (Ser235/236)test	14b	R	CST	'2211'	1/2000	0006001b	2018-12-04	%	5 %	0005993a	0005970a	19/12/2018	S6 Ribosomal Protein	PI(3)K signalling
Phospho-S6 Ribosomal Protein (Ser240/244)test	585	R	CST	'2215'	1/5000	0006002a	2018-12-04	%	10 %	0005993a	0005970a	19/12/2018	S6 Ribosomal Protein	PI(3)K signalling
PTEN (D4.3) XPtest	1445	R	CST	'9188S'	1/100	0006044a	2019-02-04	%	30 %	0006043a	0006021a	11/02/2019	PTEN	PI(3)K signalling
S6 Ribosomal Protein (5G10)test	1610	R	CST	'2217'	1/2000	0006001a	2018-12-04	%	5 %	0005993a	0005970a	19/12/2018	S6 Ribosomal Protein	PI(3)K signalling
EGFR (D38B1)test	1786	R	CST	'4267'	1/1000	0006003a	2018-12-04	%	5 %	0005993a	0005970a	19/12/2018	EGFR	RTK signalling
HER2/ErbB2test	1794a	M	Thermo	'MA5-14057'	1/100	0006064b	2019-02-12	%	30 %	0006062a	0006080a	19/02/2019	HER2/ErbB2	RTK signalling
HER3/ErbB3 (c-17)test	905	R	Santa-Cruz	'sc-285'	1/250	0006048b	2019-02-04	%	20 %	0006043a	0006021a	11/02/2019	HER3/ErbB3	RTK signalling
HER4/ErbB4test	1197a	R	Abcam	'76303 (2218-1/Epitomics)'	1/500	0006044b	2019-02-04	%	30 %	0006043a	0006021a	11/02/2019	HER4/ErbB4	RTK signalling
IGF-I Receptor betatest	346a	R	CST	'3027'	1/1000	0005988b	2018-12-04	%	30 %	0005982a	0005970a	13/12/2018	IGF-I Receptor beta	RTK signalling
Met (D1C2) XPtest	1799	R	CST	'8198'	1/250	0006052a	2019-02-12	%	30 %	0006051a	0006080a	14/02/2018	Met	RTK signalling
Phospho-EGFR (Tyr 1173) (53A5)test	57c	R	CST	'4407'	1/1000	0006003b	2018-12-04	%	5 %	0005993a	0005970a	19/12/2018	EGFR	RTK signalling
Phospho-EGFR (Tyr1068) (D7A5)test	1785	R	CST	'3777'	1/250	0006048a	2019-02-04	%	30 %	0006043a	0006021a	11/02/2019	EGFR	RTK signalling
Phospho-HER2/ErbB2 (Tyr1139)test	1373c	R	Abcam	'1991-1; ab53290'	1/500	0006069b	2019-02-12	%	40 %	0006068a	0006080a	21/02/2019	HER2/ErbB2	RTK signalling
Phospho-Her3/Erbb3 (tyr1289)test	900	R	CST	'4791'	1/100	0006049a	2019-02-04	%	20 %	0006043a	0006021a	11/02/2019	HER3/ErbB3	RTK signalling
Phospho-HER4 (Tyr1162)test	791	R	Epitomics	'2295-1'	1/500	0006049b	2019-02-04	%	20 %	0006043a	0006021a	11/02/2019	HER4/ErbB4	RTK signalling
Phospho-Met (Tyr1234/1235)test	179b	R	CST	'3129'	1/250	0006052b	2019-02-12	%	30 %	0006051a	0006080a	14/02/2018	Met	RTK signalling
mTORtest	1276	R	Abcam	'ab51089'	1/1000	0006013a	2019-02-04	%	30 %	0006011a	0006021a	05/02/2019	mTOR	TOR signalling
p70 S6 Kinasetest	328a	R	CST	'2708'	1/250	0006013b	2019-02-04	%	30 %	0006011a	0006021a	05/02/2019	p70 S6 kinase	TOR signalling
phospho-mTOR (Ser2448)test	1277a	R	Abcam	'ab109268'	1/1000	0005997a	2018-12-04	%	40 %	0005993a	0005970a	19/12/2018	mTOR	TOR signalling
Phospho-p70 S6 Kinase (Thr389)test	583	R	CST	'9205'	1/100	0006014a	2019-02-04	%	30 %	0006011a	0006021a	05/02/2019	p70 S6 kinase	TOR signalling
Phospho-p70 S6 kinase (Thr421/Ser424)test	1284	R	Upstate (Millipore)	'04-393'	1/250	0006043b	2019-02-04	%	30 %	0006043a	0006021a	11/02/2019	p70 S6 kinase	TOR signalling
Beta Catenin (6B3)test	659a	R	CST	'9582'	1/1000	0006032b	2019-02-04	%	30 %	0006011a	0006021a	05/02/2019	beta-Catenin	Wnt/beta-catenin signalling
Cleaved Notch1 (Val1744) (D3B8)test	1105	R	CST	'4147'	1/100	0006050b	2019-02-04	%	20 %	0006043a	0006021a	11/02/2019	Notch1	Wnt/beta-catenin signalling
E-cadherintest	282	M	BD	'610181'	1/1000	0006055b	2019-02-12	%	40 %	0006055a	0006080a	14/02/2018	E-cadherin	Wnt/beta-catenin signalling
JunBtest	1913	R	CST	'3753'	1/1000	0006002b	2018-12-04	%	10 %	0005993a	0005970a	19/12/2018	JnB	Wnt/beta-catenin signalling
Notch1 (D1E11)test	1106	R	CST	'3608'	1/250	0006050a	2019-02-04	%	30 %	0006043a	0006021a	11/02/2019	Notch1	Wnt/beta-catenin signalling
Phospho-Beta Catenin (Ser552) (D8E11)test	1245	R	CST	'5651'	1/1000	0006033a	2019-02-04	%	5 %	0006011a	0006021a	05/02/2019	beta-Catenin	Wnt/beta-catenin signalling
Phospho-Beta Catenin (Ser675)test	1236	R	CST	'4176'	1/1000	0006033b	2019-02-04	%	30 %	0006011a	0006021a	05/02/2019	beta-Catenin	Wnt/beta-catenin signalling
Phospho-YAP65 (Ser127)test	968	R	CST	'4911S'	1/500	0006038b	2019-02-04	%	20 %	0006034a	0006021a	08/02/2019	YAP65	Wnt/beta-catenin signalling
YAP65test	1209	R	Epitomics	'2060-1'	1/2000	0006038a	2019-02-04	%	20 %	0006034a	0006021a	08/02/2019	YAP65	Wnt/beta-catenin signalling
